# Supplementary material for: Parallel Epigenomic and Transcriptomic Responses to Viral Infection in Honey Bees (Apis mellifera)
Source: PLoS Pathog. 2015 Mar 26;11(3):e1004713. doi: 10.1371/journal.ppat.1004713 (PMC4374888; doi:10.1371/journal.ppat.1004713)
Supplement: S1 Table — (XLSX) [file ppat.1004713.s003.xlsx]

## Sheet: Supp 1A
Supplementary Table 1A: Differentially expressed genes (significant genes are highlighted)
id	accession	gene name	Fly gene	gene symbol	log2FC	logCPM	LR	PValue	FDR	up/down	Molecular Function GO IDs	Biological Process GO IDs	Cellular Component GO IDs
gnl|Amel_4.5|GB48443-RA	XM_006562874.1	PREDICTED: Apis mellifera uncharacterized LOC102656803 (LOC102656803), mRNA	#N/A	#N/A	-3.90027	5.12956	48.7145	2.96073e-12	1.66237e-09	-	#N/A	#N/A	#N/A
gnl|Amel_4.5|GB54396-RA	XM_001120442.3	PREDICTED: Apis mellifera elongation of very long chain fatty acids protein AAEL008004-like (LOC724552), transcript variant X1, mRNA	FBgn0038983	CG5326-PA	-3.98009	7.45396	38.4498	5.61811e-10	1.58177e-07	-	#N/A	GO:0022008	GO:0016021
gnl|Amel_4.5|GB42284-RA	XM_001120976.3	PREDICTED: Apis mellifera cytochrome P450 6AS16P (CYP6AS16P), mRNA	#N/A	#N/A	-3.66823	8.29194	37.6614	8.41525e-10	2.16327e-07	-	#N/A	#N/A	#N/A
gnl|Amel_4.5|GB43738-RA	NM_001011627.1	Apis mellifera phenoloxidase subunit A3 (PPO), mRNA	FBgn0033367	CG8193-PA	-3.15515	4.80561	30.219	3.85915e-08	6.16682e-06	-	GO:0004503 GO:0005344	GO:0006810 GO:0008152	#N/A
gnl|Amel_4.5|GB43513-RA	XM_006564022.1	PREDICTED: Apis mellifera pancreatic triacylglycerol lipase-like (LOC100576127), mRNA	#N/A	#N/A	-8.11998	0.67826	28.8589	7.78468e-08	1.11824e-05	-	#N/A	#N/A	#N/A
gnl|Amel_4.5|GB42787-RA	XM_006561634.1	PREDICTED: Apis mellifera uncharacterized LOC100576271 (LOC100576271), transcript variant X4, mRNA	#N/A	#N/A	-3.14246	7.31484	28.3827	9.95533e-08	1.33775e-05	-	#N/A	#N/A	#N/A
gnl|Amel_4.5|GB53119-RA	NM_001085346.1	Apis mellifera apidermin 2 (Apd-2), mRNA	#N/A	#N/A	-2.90612	13.5591	28.1963	1.09616e-07	1.43587e-05	-	#N/A	#N/A	#N/A
gnl|Amel_4.5|GB52179-RA	XM_001121779.3	PREDICTED: Apis mellifera glucuronosyltransferase (LOC725997), mRNA	#N/A	#N/A	-3.18036	4.36262	25.1058	5.42706e-07	5.67233e-05	-	#N/A	#N/A	#N/A
gnl|Amel_4.5|GB40286-RA	XM_001120976.3	PREDICTED: Apis mellifera cytochrome P450 6AS16P (CYP6AS16P), mRNA	#N/A	#N/A	-3.0514	9.86476	23.9059	1.01161e-06	9.64705e-05	-	#N/A	#N/A	#N/A
gnl|Amel_4.5|GB51641-RA	XM_006572079.1	PREDICTED: Apis mellifera very low-density lipoprotein receptor-like (LOC726006), transcript variant X1, mRNA	#N/A	#N/A	-3.2224	6.64378	23.7505	1.09667e-06	0.000103745	-	#N/A	#N/A	#N/A
gnl|Amel_4.5|GB47924-RA	XR_409497.1	PREDICTED: Apis mellifera uncharacterized LOC100577028 (LOC100577028), ncRNA	#N/A	#N/A	-3.19886	3.71525	21.3726	3.78142e-06	0.00027602	-	#N/A	#N/A	#N/A
gnl|Amel_4.5|GB51796-RA	#N/A	#N/A	#N/A	#N/A	-5.85317	0.80136	20.2242	6.88749e-06	0.000445052	-	#N/A	#N/A	#N/A
gnl|Amel_4.5|GB55096-RA	XM_395280.5	PREDICTED: Apis mellifera malic enzyme (Men), transcript variant X1, mRNA	FBgn0002719	Men-PB	-2.37925	9.08327	19.5816	9.63908e-06	0.000590581	-	GO:0004473 GO:0004473 GO:0016619 GO:0046872 GO:0051287	GO:0055114 GO:0006108 GO:0010941	#N/A
gnl|Amel_4.5|GB50501-RA	XM_006572338.1	PREDICTED: Apis mellifera elongation of very long chain fatty acids protein 6-like (LOC726467), mRNA	#N/A	#N/A	-4.39908	2.36924	19.0003	1.30699e-05	0.000761338	-	#N/A	#N/A	#N/A
gnl|Amel_4.5|GB51797-RA	XM_006559032.1	PREDICTED: Apis mellifera uncharacterized LOC726887 (LOC726887), mRNA	#N/A	#N/A	-3.53594	2.58799	18.8252	1.43263e-05	0.0008184	-	#N/A	#N/A	#N/A
gnl|Amel_4.5|GB42275-RA	XM_006559999.1	PREDICTED: Apis mellifera uncharacterized LOC100576591 (LOC100576591), mRNA	#N/A	#N/A	-2.22419	5.33127	18.2421	1.94531e-05	0.00104087	-	#N/A	#N/A	#N/A
gnl|Amel_4.5|GB40164-RA	XM_001120136.3	PREDICTED: Apis mellifera lysozyme 2 (Lys-2), mRNA	#N/A	#N/A	-2.20022	6.55184	17.7214	2.55727e-05	0.00130908	-	#N/A	#N/A	#N/A
gnl|Amel_4.5|GB40771-RA	XM_396281.5	PREDICTED: Apis mellifera glucosinolate sulphatase (LOC412829), transcript variant X2, mRNA	FBgn0036768	CG7402-PA	-2.77609	3.05517	17.6587	2.64298e-05	0.00134134	-	GO:0003943	GO:0008152	#N/A
gnl|Amel_4.5|GB43360-RA	XM_001120852.3	PREDICTED: Apis mellifera 1-acyl-sn-glycerol-3-phosphate acyltransferase alpha-like (LOC724951), transcript variant X1, mRNA	#N/A	#N/A	-2.25019	8.99465	17.5343	2.82166e-05	0.00140785	-	#N/A	#N/A	#N/A
gnl|Amel_4.5|GB52493-RA	XR_410381.1	PREDICTED: Apis mellifera uncharacterized LOC102655100 (LOC102655100), ncRNA	#N/A	#N/A	-2.2389	6.15929	17.3979	3.03154e-05	0.00148909	-	#N/A	#N/A	#N/A
gnl|Amel_4.5|GB55545-RA	#N/A	#N/A	FBgn0031860	CG11236-PA	-2.25031	4.65128	17.0995	3.5472e-05	0.00167783	-	GO:0008445 GO:0008445 GO:0003884 GO:0000166	GO:0055114	#N/A
gnl|Amel_4.5|GB47849-RA	XM_006569509.1	PREDICTED: Apis mellifera pyrroline-5-carboxylate reductase 2-like (LOC408859), transcript variant X2, mRNA	FBgn0038516	CG5840-PA	-2.1046	6.30014	16.8739	3.99469e-05	0.00185244	-	GO:0004735 GO:0000166 GO:0016616	GO:0055114 GO:0006561	#N/A
gnl|Amel_4.5|GB46224-RA	XM_006558297.1	PREDICTED: Apis mellifera odorant binding protein 15 (Obp15), partial mRNA	#N/A	#N/A	-2.47799	3.31848	16.0651	6.12009e-05	0.00261264	-	#N/A	#N/A	#N/A
gnl|Amel_4.5|GB49402-RA	XM_623819.4	PREDICTED: Apis mellifera erlin-1-like (LOC551427), mRNA	#N/A	#N/A	-2.06009	4.99727	15.3476	8.94323e-05	0.0035022	-	#N/A	#N/A	#N/A
gnl|Amel_4.5|GB44774-RA	XM_624059.4	PREDICTED: Apis mellifera argininosuccinate lyase-like (LOC551670), transcript variant X2, mRNA	FBgn0032076	CG9510-PB	-2.19393	4.19172	15.1282	0.000100452	0.00385664	-	GO:0004056	GO:0042450	#N/A
gnl|Amel_4.5|GB48435-RA	XM_395159.4	PREDICTED: Apis mellifera phosphotriesterase-related protein (LOC411691), transcript variant X2, mRNA	FBgn0037683	CG18473-PA	-1.90686	5.34546	15.0567	0.000104327	0.00395406	-	GO:0004063 GO:0016787 GO:0008270	GO:0009056	GO:0005575
gnl|Amel_4.5|GB52025-RA	XM_393860.5	PREDICTED: Apis mellifera neprilysin 2 (Nep2), transcript variant X4, mRNA	#N/A	#N/A	-2.04582	8.60957	15.0179	0.000106495	0.00402332	-	#N/A	#N/A	#N/A
gnl|Amel_4.5|GB48470-RA	XM_624881.4	PREDICTED: Apis mellifera serine protease homolog 53 (SPH53), mRNA	FBgn0036847	CG11577-PA	-2.23256	4.83861	14.9682	0.000109337	0.00410447	-	#N/A	#N/A	#N/A
gnl|Amel_4.5|GB53440-RA	XM_394781.5	PREDICTED: Apis mellifera mitochondrial enolase superfamily member 1-like (LOC411307), mRNA	#N/A	#N/A	-1.88781	5.32203	14.9154	0.000112441	0.00420763	-	#N/A	#N/A	#N/A
gnl|Amel_4.5|GB41733-RA	XM_001122739.3	PREDICTED: Apis mellifera cytochrome c oxidase copper chaperone-like (LOC727026), mRNA	FBgn0030610	CG9065-PA	-2.36749	4.12333	14.6912	0.000126636	0.00466501	-	GO:0016531 GO:0016531	GO:0008535 GO:0008535 GO:0006825	GO:0005758 GO:0005758
gnl|Amel_4.5|GB50828-RA	XM_006561141.1	PREDICTED: Apis mellifera uncharacterized LOC725164 (LOC725164), transcript variant X7, mRNA	#N/A	#N/A	-2.39258	4.36457	14.3282	0.000153549	0.00540588	-	#N/A	#N/A	#N/A
gnl|Amel_4.5|GB52788-RA	XM_006564923.1	PREDICTED: Apis mellifera uncharacterized LOC408465 (LOC408465), transcript variant X4, mRNA	#N/A	#N/A	-2.48629	5.6723	14.3277	0.000153589	0.00540588	-	#N/A	#N/A	#N/A
gnl|Amel_4.5|GB45336-RA	XM_006570932.1	PREDICTED: Apis mellifera trypsin-3-like (LOC100576838), transcript variant X3, mRNA	#N/A	#N/A	-2.39315	6.96636	14.1156	0.00017191	0.00585832	-	#N/A	#N/A	#N/A
gnl|Amel_4.5|GB53480-RA	XM_006567544.1	PREDICTED: Apis mellifera uncharacterized LOC725336 (LOC725336), transcript variant X68, mRNA	#N/A	#N/A	-2.9351	2.10485	14.088	0.000174452	0.00592786	-	#N/A	#N/A	#N/A
gnl|Amel_4.5|GB46737-RA	XM_006562088.1	PREDICTED: Apis mellifera hydroxyacid oxidase 1-like (LOC552771), transcript variant X2, mRNA	FBgn0061356	CG18003-PA	-2.03808	6.30873	13.9933	0.00018346	0.00612831	-	GO:0008891 GO:0010181	GO:0055114	#N/A
gnl|Amel_4.5|GB42276-RA	XM_623352.4	PREDICTED: Apis mellifera uncharacterized LOC550958 (LOC550958), mRNA	FBgn0036139	CG6216-PB	-2.31898	4.31325	13.7301	0.000211041	0.00679356	-	#N/A	#N/A	#N/A
gnl|Amel_4.5|GB49370-RA	XM_003250550.2	PREDICTED: Apis mellifera sepiapterin reductase-like (LOC551857), mRNA	FBgn0014032	Sptr-PA	-1.96162	5.81649	13.6627	0.000218762	0.00697268	-	GO:0004757 GO:0004757 GO:0000166	GO:0055114 GO:0006729	#N/A
gnl|Amel_4.5|GB40094-RA	XM_006560274.1	PREDICTED: Apis mellifera ecdysis triggering hormone (Eth), transcript variant X1, mRNA	#N/A	#N/A	-3.20777	1.26429	13.2735	0.000269181	0.00820378	-	#N/A	#N/A	#N/A
gnl|Amel_4.5|GB49759-RA	#N/A	#N/A	#N/A	#N/A	-2.54883	8.64989	13.0733	0.000299533	0.00889944	-	#N/A	#N/A	#N/A
gnl|Amel_4.5|GB54258-RA	XM_003250419.2	PREDICTED: Apis mellifera 3-hydroxyacyl-CoA dehydratase 2-like (LOC100577192), mRNA	FBgn0032394	CG6746-PA	-2.55609	8.62138	12.8822	0.000331718	0.00963775	-	#N/A	#N/A	#N/A
gnl|Amel_4.5|GB48948-RA	XM_006571315.1	PREDICTED: Apis mellifera AMY-1-associating protein expressed in testis 1-like (LOC100576242), mRNA	#N/A	#N/A	-1.8415	5.09954	12.8439	0.000338587	0.00976534	-	#N/A	#N/A	#N/A
gnl|Amel_4.5|GB45746-RA	XM_623592.3	PREDICTED: Apis mellifera cytochrome P450 6AS15 (CYP6AS15), mRNA	#N/A	#N/A	-2.298	3.13507	12.768	0.000352602	0.0100019	-	#N/A	#N/A	#N/A
gnl|Amel_4.5|GB52074-RA	XM_006566923.1	PREDICTED: Apis mellifera 6-phosphogluconate dehydrogenase, decarboxylating (Pgd), mRNA	FBgn0004654	Pgd-PA	-1.84669	9.0558	12.7751	0.000351269	0.0100019	-	GO:0004616 GO:0004616 GO:0004616 GO:0050661	GO:0006098 GO:0006098	#N/A
gnl|Amel_4.5|GB43063-RA	XM_625042.3	PREDICTED: Apis mellifera calmodulin-like protein 4-like (LOC552666), transcript variant X2, mRNA	FBgn0038830	CG17272-PA	-2.29137	3.11364	12.672	0.000371163	0.01045	-	GO:0005509	#N/A	#N/A
gnl|Amel_4.5|GB44192-RA	XM_003250945.2	PREDICTED: Apis mellifera leucine-rich repeat-containing protein 26-like (LOC100576745), mRNA	#N/A	#N/A	-2.14889	4.73682	12.644	0.000376773	0.0105828	-	#N/A	#N/A	#N/A
gnl|Amel_4.5|GB55966-RA	XM_006572074.1	PREDICTED: Apis mellifera UPF0184 protein C9orf16 homolog (LOC725944), mRNA	#N/A	#N/A	-1.9552	5.28528	12.5675	0.000392513	0.0109727	-	#N/A	#N/A	#N/A
gnl|Amel_4.5|GB48945-RA	XM_624532.3	PREDICTED: Apis mellifera vesicle transport protein SEC20-like (LOC552153), transcript variant X2, mRNA	#N/A	#N/A	-2.3612	3.91703	12.5141	0.000403882	0.0112639	-	#N/A	#N/A	#N/A
gnl|Amel_4.5|GB54524-RA	#N/A	#N/A	#N/A	#N/A	-2.99879	2.39797	12.3812	0.000433679	0.0117621	-	#N/A	#N/A	#N/A
gnl|Amel_4.5|GB47791-RA	XM_006564046.1	PREDICTED: Apis mellifera UNC93-like protein-like (LOC410465), mRNA	#N/A	#N/A	-1.90991	5.0334	12.35	0.000440982	0.0119327	-	#N/A	#N/A	#N/A
gnl|Amel_4.5|GB45440-RA	XM_003251603.2	PREDICTED: Apis mellifera sodium channel protein Nach-like (LOC100577346), mRNA	FBgn0065108	ppk16-PA	-2.09962	3.19448	12.2531	0.000464478	0.0123983	-	GO:0005272 GO:0005272	GO:0006814	GO:0016020
gnl|Amel_4.5|GB46230-RA	NM_001040206.1	Apis mellifera odorant binding protein 21 (Obp21), mRNA	#N/A	#N/A	-1.91973	8.56359	12.1843	0.00048193	0.0126641	-	#N/A	#N/A	#N/A
gnl|Amel_4.5|GB46500-RA	XM_006570082.1	PREDICTED: Apis mellifera ecdysis triggering hormone receptor (Ethr), transcript variant X3, mRNA	FBgn0038874	ETHR-PA	-4.39374	-0.27982	12.0918	0.000506445	0.013191	-	GO:0008528 GO:0008188 GO:0008227 GO:0042654 GO:0008528 GO:0042654 GO:0042654	GO:0007186 GO:0007186 GO:0007186 GO:0007186 GO:0022008	GO:0016021 GO:0016021
gnl|Amel_4.5|GB46469-RA	XM_006570001.1	PREDICTED: Apis mellifera uncharacterized LOC726722 (LOC726722), mRNA	#N/A	#N/A	-3.42401	1.69303	12.0664	0.000513379	0.0133129	-	#N/A	#N/A	#N/A
gnl|Amel_4.5|GB54418-RA	#N/A	#N/A	#N/A	#N/A	-6.19624	-0.87613	12.0242	0.000525141	0.0134862	-	#N/A	#N/A	#N/A
gnl|Amel_4.5|GB49886-RA	XM_006565072.1	PREDICTED: Apis mellifera cytochrome P450 6AS3 (CYP6AS3), mRNA	#N/A	#N/A	-1.84361	5.30472	12.0034	0.000531039	0.0135627	-	#N/A	#N/A	#N/A
gnl|Amel_4.5|GB48958-RA	XM_625242.4	PREDICTED: Apis mellifera uncharacterized LOC551318 (LOC551318), mRNA	#N/A	#N/A	-1.77106	5.76577	11.963	0.000542672	0.0138002	-	#N/A	#N/A	#N/A
gnl|Amel_4.5|GB43823-RA	NM_001077820.1	Apis mellifera chemosensory protein 1 (CSP1), mRNA	#N/A	#N/A	-2.00737	9.42999	11.878	0.00056801	0.0142909	-	#N/A	#N/A	#N/A
gnl|Amel_4.5|GB51606-RA	XM_003251691.2	PREDICTED: Apis mellifera protein TIPIN homolog (LOC725981), mRNA	FBgn0032698	CG10336-PA	-2.14787	4.01265	11.8618	0.000572972	0.0143648	-	GO:0003674	GO:0006974 GO:0048478 GO:0007049	GO:0005634
gnl|Amel_4.5|GB43552-RA	XM_006560220.1	PREDICTED: Apis mellifera leucine-rich repeat-containing protein 15-like (LOC100579015), transcript variant X1, mRNA	#N/A	#N/A	-2.19835	3.04991	11.7986	0.000592754	0.0148029	-	#N/A	#N/A	#N/A
gnl|Amel_4.5|GB53872-RA	XM_006572337.1	PREDICTED: Apis mellifera elongation of very long chain fatty acids protein 6-like (LOC725842), partial mRNA	#N/A	#N/A	-2.14812	5.87645	11.7904	0.000595379	0.0148218	-	#N/A	#N/A	#N/A
gnl|Amel_4.5|GB40258-RA	#N/A	#N/A	#N/A	#N/A	-6.40197	-0.79383	11.7825	0.0005979	0.0148533	-	#N/A	#N/A	#N/A
gnl|Amel_4.5|GB46228-RA	#N/A	#N/A	#N/A	#N/A	-2.38974	6.68157	11.5681	0.000670934	0.0162912	-	#N/A	#N/A	#N/A
gnl|Amel_4.5|GB46603-RA	XM_006557477.1	PREDICTED: Apis mellifera nudix hydrolase 8-like (LOC727282), partial mRNA	#N/A	#N/A	-4.0696	0.148165	11.3365	0.000759995	0.0179175	-	#N/A	#N/A	#N/A
gnl|Amel_4.5|GB51831-RA	XR_410087.1	PREDICTED: Apis mellifera uncharacterized LOC102655001 (LOC102655001), transcript variant X1, ncRNA	#N/A	#N/A	-3.24466	0.875426	11.3349	0.00076064	0.0179175	-	#N/A	#N/A	#N/A
gnl|Amel_4.5|GB47473-RA	XM_006570783.1	PREDICTED: Apis mellifera dysbindin-A-like (LOC551978), transcript variant X1, mRNA	#N/A	#N/A	-1.77523	6.08389	11.2805	0.000783262	0.0183771	-	#N/A	#N/A	#N/A
gnl|Amel_4.5|GB46429-RA	XM_392634.5	PREDICTED: Apis mellifera ebony protein (ebony), transcript variant X2, mRNA	FBgn0000527	e-PA	-1.84334	6.05921	11.2384	0.000801227	0.0186874	-	GO:0003833 GO:0003833 GO:0000036 GO:0048037 GO:0003833 GO:0003833	GO:0007593 GO:0045475 GO:0007623 GO:0048022 GO:0048067 GO:0048067 GO:0042440 GO:0001692 GO:0006583 GO:0048066 GO:0043042 GO:0042417 GO:0048082 GO:0048082	GO:0005737
gnl|Amel_4.5|GB46226-RA	NM_001040207.1	Apis mellifera odorant binding protein 17 (Obp17), mRNA	#N/A	#N/A	-1.89284	9.56183	11.1698	0.000831417	0.0192775	-	#N/A	#N/A	#N/A
gnl|Amel_4.5|GB48969-RA	XM_397512.3	PREDICTED: Apis mellifera uncharacterized LOC408608 (LOC408608), mRNA	#N/A	#N/A	-7.09102	0.0514611	11.1251	0.00085166	0.0196697	-	#N/A	#N/A	#N/A
gnl|Amel_4.5|GB44494-RA	XM_006567745.1	PREDICTED: Apis mellifera glucosinolate sulphatase (LOC411657), mRNA	#N/A	#N/A	-2.05807	4.00614	11.0454	0.000889075	0.0203556	-	#N/A	#N/A	#N/A
gnl|Amel_4.5|GB53675-RA	#N/A	#N/A	#N/A	#N/A	-2.2455	2.31156	11.0322	0.000895443	0.0204019	-	#N/A	#N/A	#N/A
gnl|Amel_4.5|GB42870-RA	#N/A	#N/A	#N/A	#N/A	-4.53579	-0.118564	10.9383	0.000941977	0.0210565	-	#N/A	#N/A	#N/A
gnl|Amel_4.5|GB52308-RA	XM_001120449.3	PREDICTED: Apis mellifera fatty acyl-CoA reductase 1-like (LOC724560), mRNA	#N/A	#N/A	-1.78708	9.1903	10.9433	0.000939424	0.0210565	-	#N/A	#N/A	#N/A
gnl|Amel_4.5|GB54123-RA	XM_006562982.1	PREDICTED: Apis mellifera facilitated trehalose transporter Tret1-2 homolog (LOC408456), transcript variant X2, mRNA	#N/A	#N/A	-1.68609	6.63511	10.9422	0.000939981	0.0210565	-	#N/A	#N/A	#N/A
gnl|Amel_4.5|GB47165-RA	XM_624725.4	PREDICTED: Apis mellifera plasma glutamate carboxypeptidase-like (LOC552349), mRNA	#N/A	#N/A	-1.73338	4.61365	10.8156	0.00100646	0.0222041	-	#N/A	#N/A	#N/A
gnl|Amel_4.5|GB51121-RA	XM_623767.4	PREDICTED: Apis mellifera uncharacterized LOC551372 (LOC551372), mRNA	FBgn0035941	CG13313-PA	-2.29318	2.50938	10.7953	0.00101756	0.0223241	-	#N/A	#N/A	#N/A
gnl|Amel_4.5|GB54854-RA	XM_623804.4	PREDICTED: Apis mellifera proteasome maturation protein-like (LOC551411), mRNA	FBgn0032884	Pomp-PA	-1.86797	7.71421	10.7882	0.00102147	0.0223358	-	#N/A	GO:0006508 GO:0000022 GO:0008283 GO:0007052	GO:0000502
gnl|Amel_4.5|GB45816-RA	XM_006568622.1	PREDICTED: Apis mellifera SCY1-like protein 2-like (LOC413759), transcript variant X3, mRNA	#N/A	#N/A	-3.1721	0.507011	10.7731	0.00102983	0.0224683	-	#N/A	#N/A	#N/A
gnl|Amel_4.5|GB48029-RA	XM_001121709.3	PREDICTED: Apis mellifera mitochondrial carnitine/acylcarnitine carrier protein CACL-like (LOC725922), transcript variant X1, mRNA	FBgn0032219	CG4995-PA	-2.35038	5.66384	10.7483	0.00104374	0.0226879	-	GO:0022857 GO:0005488	GO:0055085	GO:0005740 GO:0005743
gnl|Amel_4.5|GB44775-RA	XM_006569563.1	PREDICTED: Apis mellifera estradiol 17-beta-dehydrogenase 12-like (LOC102655714), mRNA	#N/A	#N/A	-1.68478	4.92345	10.7224	0.00105844	0.0229232	-	#N/A	#N/A	#N/A
gnl|Amel_4.5|GB51260-RA	XM_006559418.1	PREDICTED: Apis mellifera uncharacterized LOC100577046 (LOC100577046), mRNA	#N/A	#N/A	-2.37331	1.92731	10.7121	0.00106437	0.0229675	-	#N/A	#N/A	#N/A
gnl|Amel_4.5|GB50413-RA	XM_006562676.1	PREDICTED: Apis mellifera protein TBRG4-like (LOC100576514), transcript variant X1, mRNA	FBgn0038961	CG13850-PA	-3.82463	-0.0185866	10.6901	0.00107708	0.0231994	-	GO:0004672	#N/A	#N/A
gnl|Amel_4.5|GB55546-RA	#N/A	#N/A	FBgn0039501	CG5987-PA	-1.82707	3.81864	10.6039	0.00112848	0.0240438	-	GO:0004835	GO:0006464	#N/A
gnl|Amel_4.5|GB42312-RA	XM_006571704.1	PREDICTED: Apis mellifera ferrochelatase, mitochondrial (ferrochelatase), transcript variant X1, mRNA	FBgn0024891	ferrochelatase-PA	-1.60216	6.11054	10.576	0.00114563	0.0242778	-	GO:0004325 GO:0004325 GO:0004325	GO:0006782 GO:0006782	GO:0005743 GO:0005743 GO:0005875
gnl|Amel_4.5|GB53370-RA	NM_001040220.1	Apis mellifera odorant binding protein 7 (Obp7), mRNA	#N/A	#N/A	-2.00548	4.12798	10.5763	0.00114546	0.0242778	-	#N/A	#N/A	#N/A
gnl|Amel_4.5|GB53776-RA	XM_006560146.1	PREDICTED: Apis mellifera uncharacterized LOC100577541 (LOC100577541), transcript variant X1, mRNA	#N/A	#N/A	-6.3458	-0.802756	10.5364	0.00117048	0.0247159	-	#N/A	#N/A	#N/A
gnl|Amel_4.5|GB44006-RA	XM_006567316.1	PREDICTED: Apis mellifera alkylglycerol monooxygenase-like (LOC413590), mRNA	#N/A	#N/A	-2.22865	4.67397	10.394	0.00126425	0.0262277	-	#N/A	#N/A	#N/A
gnl|Amel_4.5|GB43494-RA	#N/A	#N/A	#N/A	#N/A	-6.07442	-1.02014	10.3823	0.00127232	0.0263311	-	#N/A	#N/A	#N/A
gnl|Amel_4.5|GB48194-RA	XM_006572381.1	PREDICTED: Apis mellifera acyl-CoA desaturase 1-like (LOC727166), mRNA	#N/A	#N/A	-1.6495	6.40318	10.3557	0.00129079	0.0265454	-	#N/A	#N/A	#N/A
gnl|Amel_4.5|GB48794-RA	NM_001098223.1	Apis mellifera yellow-y (Y-y), mRNA	FBgn0004034	y-PA	-1.56524	5.69627	10.3046	0.001327	0.0271484	-	#N/A	GO:0048066 GO:0042438 GO:0048067 GO:0048067 GO:0048065 GO:0048066 GO:0006583 GO:0048066 GO:0060179 GO:0048082	GO:0005576 GO:0005737 GO:0005576 GO:0005737 GO:0070451
gnl|Amel_4.5|GB42829-RA	XM_394922.5	PREDICTED: Apis mellifera epoxide hydrolase (LOC406152), mRNA	FBgn0034405	Jheh2-PA	-1.7278	7.68899	10.2193	0.00138978	0.0283216	-	GO:0004301 GO:0008096 GO:0033961	GO:0006719 GO:0009636	GO:0005792 GO:0016020
gnl|Amel_4.5|GB46629-RA	XM_006557416.1	PREDICTED: Apis mellifera uncharacterized LOC100577537 (LOC100577537), transcript variant X3, mRNA	#N/A	#N/A	-2.82698	1.17226	10.217	0.00139153	0.0283216	-	#N/A	#N/A	#N/A
gnl|Amel_4.5|GB48512-RA	XM_625204.3	PREDICTED: Apis mellifera phospholipase B1, membrane-associated-like (LOC552829), transcript variant X3, mRNA	FBgn0036939	CG7365-PA	-2.01484	4.10067	10.2055	0.00140021	0.0284493	-	GO:0004620	GO:0006629 GO:0006911	#N/A
gnl|Amel_4.5|GB42769-RA	XM_624594.4	PREDICTED: Apis mellifera uncharacterized LOC552217 (LOC552217), transcript variant 2, mRNA	FBgn0038405	CG8927-PA	-1.72104	7.01927	10.1441	0.00144762	0.0293622	-	GO:0042302	#N/A	#N/A
gnl|Amel_4.5|GB45935-RA	XM_006563140.1	PREDICTED: Apis mellifera long-chain fatty acid transport protein 4-like (LOC408564), transcript variant X1, mRNA	#N/A	#N/A	-1.62899	6.70149	10.1235	0.00146394	0.0296423	-	#N/A	#N/A	#N/A
gnl|Amel_4.5|GB55753-RA	XM_394428.3	PREDICTED: Apis mellifera dehydrogenase/reductase SDR family protein 7-like (LOC410952), transcript variant 1, mRNA	FBgn0027583	CG7601-PA	-1.60438	5.32014	10.0611	0.00151433	0.0304391	-	GO:0016491 GO:0000166	GO:0008152	GO:0005575
gnl|Amel_4.5|GB45303-RA	XM_393002.5	PREDICTED: Apis mellifera enoyl-CoA hydratase domain-containing protein 2, mitochondrial-like (LOC409494), transcript variant 1, mRNA	FBgn0033761	CG8778-PA	-1.9989	5.34048	10.0354	0.00153559	0.030503	-	GO:0004300 GO:0017091	GO:0008152	GO:0005875
gnl|Amel_4.5|GB49117-RA	NM_001160052.1	Apis mellifera heat shock 70 kDa protein cognate 3 (Hsc70-3), mRNA	FBgn0001218	Hsc70-3-PB	-1.64148	9.79868	10.0368	0.00153443	0.030503	-	GO:0016887 GO:0005524	GO:0009408 GO:0009408 GO:0030431 GO:0016246 GO:0051298	GO:0005783 GO:0005783 GO:0005811 GO:0005811 GO:0005783 GO:0005615 GO:0005811 GO:0005875
gnl|Amel_4.5|GB47342-RA	XM_623890.4	PREDICTED: Apis mellifera Bardet-Biedl syndrome 5 protein homolog (LOC551495), mRNA	FBgn0037280	CG1126-PA	-3.05559	0.963291	9.95277	0.00160607	0.0314955	-	#N/A	GO:0042384 GO:0042384	#N/A
gnl|Amel_4.5|GB49437-RA	#N/A	#N/A	#N/A	#N/A	-5.82397	-1.12906	9.9473	0.00161085	0.031537	-	#N/A	#N/A	#N/A
gnl|Amel_4.5|GB45779-RA	XM_003251916.2	PREDICTED: Apis mellifera UNC93-like protein-like (LOC100577567), mRNA	#N/A	#N/A	-2.15507	4.46701	9.93181	0.00162446	0.0316985	-	#N/A	#N/A	#N/A
gnl|Amel_4.5|GB53824-RA	XM_006566777.1	PREDICTED: Apis mellifera neuferricin-like (LOC724256), mRNA	FBgn0030099	CG12056-PA	-2.04906	2.88436	9.88141	0.00166957	0.0324181	-	GO:0020037	GO:0008150	GO:0005575
gnl|Amel_4.5|GB43036-RA	XM_003251883.2	PREDICTED: Apis mellifera uncharacterized LOC100578282 (LOC100578282), mRNA	#N/A	#N/A	-2.81011	1.03699	9.86556	0.00168401	0.032645	-	#N/A	#N/A	#N/A
gnl|Amel_4.5|GB52543-RA	XM_006561191.1	PREDICTED: Apis mellifera sodium-coupled monocarboxylate transporter 1-like (LOC725617), transcript variant X2, mRNA	#N/A	#N/A	-2.06461	3.23916	9.83844	0.00170903	0.0330216	-	#N/A	#N/A	#N/A
gnl|Amel_4.5|GB41912-RA	XM_624405.4	PREDICTED: Apis mellifera uncharacterized oxidoreductase yrbE-like (LOC552024), mRNA	#N/A	#N/A	-1.973	7.4402	9.80997	0.00173568	0.033373	-	#N/A	#N/A	#N/A
gnl|Amel_4.5|GB46010-RA	XR_409423.1	PREDICTED: Apis mellifera uncharacterized LOC102656534 (LOC102656534), transcript variant X1, ncRNA	#N/A	#N/A	-5.78112	-1.06285	9.76272	0.00178086	0.0340755	-	#N/A	#N/A	#N/A
gnl|Amel_4.5|GB42965-RA	XM_006569964.1	PREDICTED: Apis mellifera glutamate receptor, ionotropic kainate 1-like (LOC727346), mRNA	FBgn0036150	Ir68a-PA	-2.16001	2.74639	9.73696	0.00180599	0.0343793	-	GO:0005234 GO:0005234 GO:0004970 GO:0015276	GO:0009593	GO:0016020 GO:0016021
gnl|Amel_4.5|GB54932-RA	XM_006571539.1	PREDICTED: Apis mellifera 3-hydroxyisobutyrate dehydrogenase-like protein (LOC551208), transcript variant X3, mRNA	FBgn0034390	CG15093-PB	-1.53912	5.92479	9.69405	0.00184866	0.0348651	-	GO:0008442 GO:0008442 GO:0008442 GO:0004616 GO:0051287	GO:0006520 GO:0006573 GO:0006098	GO:0005739 GO:0005739 GO:0005811
gnl|Amel_4.5|GB47148-RA	XM_624701.4	PREDICTED: Apis mellifera uncharacterized LOC552326 (LOC552326), mRNA	FBgn0032913	CG9259-PA	-2.66235	3.84498	9.67578	0.00186713	0.0350769	-	GO:0016772	#N/A	#N/A
gnl|Amel_4.5|GB42887-RA	XM_624307.4	PREDICTED: Apis mellifera protein NPC2 homolog (LOC551922), mRNA	FBgn0031381	Npc2a-PA	-1.73345	4.3851	9.67066	0.00187234	0.0350879	-	GO:0032934	GO:0055092 GO:0015918 GO:0045456	GO:0005576
gnl|Amel_4.5|GB49138-RA	XR_119788.2	PREDICTED: Apis mellifera uncharacterized LOC100578353 (LOC100578353), transcript variant X2, misc_RNA	#N/A	#N/A	-5.72134	-1.20121	9.65634	0.00188699	0.0352352	-	#N/A	#N/A	#N/A
gnl|Amel_4.5|GB52782-RA	XM_624955.4	PREDICTED: Apis mellifera proteasome subunit beta type-3-like (LOC552579), mRNA	FBgn0026380	Prosbeta3-PA	-1.64481	6.46691	9.63853	0.00190537	0.0353706	-	GO:0004175 GO:0004175 GO:0004298	GO:0006508 GO:0051603 GO:0006974 GO:0022008	GO:0005839 GO:0000502
gnl|Amel_4.5|GB54705-RA	XM_001123213.3	PREDICTED: Apis mellifera uncharacterized LOC727503 (LOC727503), mRNA	#N/A	#N/A	-3.13384	1.25344	9.62584	0.00191859	0.0355044	-	#N/A	#N/A	#N/A
gnl|Amel_4.5|GB53873-RA	XM_006572338.1	PREDICTED: Apis mellifera elongation of very long chain fatty acids protein 6-like (LOC726467), mRNA	#N/A	#N/A	-2.20509	2.68149	9.60587	0.00193956	0.0357001	-	#N/A	#N/A	#N/A
gnl|Amel_4.5|GB44730-RA	XR_411588.1	PREDICTED: Apis mellifera uncharacterized LOC100577891 (LOC100577891), ncRNA	#N/A	#N/A	-6.24882	-0.95037	9.59321	0.00195298	0.0358266	-	#N/A	#N/A	#N/A
gnl|Amel_4.5|GB55186-RA	XM_393777.4	PREDICTED: Apis mellifera B(0,+)-type amino acid transporter 1-like (LOC410296), mRNA	#N/A	#N/A	-1.8376	4.4951	9.59208	0.00195418	0.0358266	-	#N/A	#N/A	#N/A
gnl|Amel_4.5|GB47299-RA	XM_392696.5	PREDICTED: Apis mellifera esterase FE4-like (LOC409171), transcript variant X4, mRNA	FBgn0015575	alpha-Est7-PA	-1.57267	9.44687	9.52458	0.00202738	0.0368827	-	GO:0004091 GO:0004091 GO:0004091	GO:0008150	GO:0005737 GO:0005811 GO:0005811
gnl|Amel_4.5|GB43362-RA	XM_001120897.3	PREDICTED: Apis mellifera 1-acyl-sn-glycerol-3-phosphate acyltransferase alpha-like (LOC724995), mRNA	#N/A	#N/A	-1.87059	7.23498	9.5076	0.00204623	0.0370546	-	#N/A	#N/A	#N/A
gnl|Amel_4.5|GB53371-RA	NM_001040221.1	Apis mellifera odorant binding protein 3 (Obp3), mRNA	#N/A	#N/A	-1.7486	11.7796	9.51256	0.0020407	0.0370546	-	#N/A	#N/A	#N/A
gnl|Amel_4.5|GB46567-RA	XM_001120011.3	PREDICTED: Apis mellifera eukaryotic initiation factor 1A (eIF-1A), mRNA	FBgn0026250	eIF-1A-PA	-1.59337	5.67336	9.4764	0.00208132	0.0375749	-	GO:0003743 GO:0003743 GO:0003743	GO:0006412 GO:0006412 GO:0006413 GO:0006413 GO:0006413 GO:0007224 GO:0006911 GO:0000022 GO:0007052	GO:0005829 GO:0005829 GO:0016282
gnl|Amel_4.5|GB44118-RA	XM_006567138.1	PREDICTED: Apis mellifera immunoglobulin-like and fibronectin type III domain containing 5 (IGFn3-5), transcript variant X3, mRNA	#N/A	#N/A	-1.7422	5.94465	9.45094	0.00211041	0.0378688	-	#N/A	#N/A	#N/A
gnl|Amel_4.5|GB52786-RA	XM_006564922.1	PREDICTED: Apis mellifera uncharacterized LOC408465 (LOC408465), transcript variant X3, mRNA	FBgn0013342	n-syb-PE	-1.79988	6.34644	9.42686	0.0021383	0.0381379	-	GO:0005484 GO:0005484	GO:0007269 GO:0016192 GO:0016192 GO:0016081 GO:0016192	GO:0005886 GO:0005886 GO:0008021 GO:0005886 GO:0008021 GO:0016021 GO:0008021 GO:0005886 GO:0043195 GO:0048786 GO:0008021
gnl|Amel_4.5|GB41867-RA	XM_395614.4	PREDICTED: Apis mellifera endoplasmin-like (LOC412150), transcript variant 1, mRNA	FBgn0039562	Gp93-PA	-1.67859	8.59224	9.4069	0.00216171	0.038478	-	GO:0051082 GO:0005524	GO:0006457 GO:0006950 GO:0061031 GO:0007494	GO:0005811 GO:0005615 GO:0005811
gnl|Amel_4.5|GB43904-RA	XM_006563811.1	PREDICTED: Apis mellifera intraflagellar transport protein 81 homolog (LOC725556), transcript variant X2, mRNA	#N/A	#N/A	-1.63001	5.91107	9.39564	0.00217502	0.0385998	-	#N/A	#N/A	#N/A
gnl|Amel_4.5|GB54260-RA	XM_396024.5	PREDICTED: Apis mellifera probable 2-oxoglutarate dehydrogenase E1 component DHKTD1 homolog, mitochondrial-like (LOC412569), transcript variant X2, mRNA	FBgn0039827	CG1544-PA	-1.62316	5.44412	9.36816	0.00220787	0.0389672	-	GO:0004591 GO:0030976	GO:0006099	#N/A
gnl|Amel_4.5|GB49386-RA	XM_006565205.1	PREDICTED: Apis mellifera uncharacterized LOC102654936 (LOC102654936), mRNA	#N/A	#N/A	-1.52778	5.32346	9.2774	0.00231999	0.0405096	-	#N/A	#N/A	#N/A
gnl|Amel_4.5|GB50928-RA	XM_624476.4	PREDICTED: Apis mellifera mitochondrial ribosomal protein L14 (mRpL14), mRNA	FBgn0040389	mRpL14-PA	-1.60225	5.38208	9.27529	0.00232266	0.0405096	-	GO:0003735	GO:0006412	GO:0005762
gnl|Amel_4.5|GB50055-RA	XM_003250273.2	PREDICTED: Apis mellifera odorant receptor 47a-like (LOC100578045), mRNA	FBgn0026386	Or47a-PA	-3.03929	0.613262	9.25326	0.00235076	0.0407008	-	GO:0004984 GO:0005549 GO:0004984	GO:0007608 GO:0007608	GO:0016021 GO:0016020
gnl|Amel_4.5|GB46679-RA	XM_006562201.1	PREDICTED: Apis mellifera uncharacterized LOC100577974 (LOC100577974), mRNA	FBgn0083979	Ir10a-PC	-5.89272	-1.1383	9.24635	0.00235965	0.0407341	-	GO:0015276	GO:0009593	GO:0016021
gnl|Amel_4.5|GB47576-RA	XM_003249804.2	PREDICTED: Apis mellifera probable methyltransferase C20orf7 homolog, mitochondrial-like (LOC100576544), transcript variant 1, mRNA	FBgn0033891	CG8067-PA	-1.62463	4.55648	9.23483	0.00237455	0.0409315	-	GO:0008168	GO:0008152	GO:0005575
gnl|Amel_4.5|GB50709-RA	XM_006572462.1	PREDICTED: Apis mellifera ribosomal protein S19a (RpS19a), mRNA	#N/A	#N/A	-1.86892	8.49771	9.21822	0.00239618	0.0411843	-	#N/A	#N/A	#N/A
gnl|Amel_4.5|GB48881-RA	XM_006559778.1	PREDICTED: Apis mellifera c-1-tetrahydrofolate synthase, cytoplasmic (pug), mRNA	FBgn0020385	pug-PB	-1.55697	8.58663	9.17368	0.0024552	0.0418466	-	GO:0004488 GO:0004488 GO:0004477 GO:0004329 GO:0005524	GO:0055114 GO:0009396	GO:0005811
gnl|Amel_4.5|GB44785-RA	#N/A	#N/A	#N/A	#N/A	-5.82379	-1.12709	9.14465	0.00249447	0.0423098	-	#N/A	#N/A	#N/A
gnl|Amel_4.5|GB48474-RA	XM_396925.5	PREDICTED: Apis mellifera chitinase (LOC413481), mRNA	FBgn0035398	Cht7-PA	-1.62891	7.32922	9.10112	0.00255452	0.0430916	-	GO:0008201 GO:0004568 GO:0008061 GO:0043169	GO:0006032	GO:0005576
gnl|Amel_4.5|GB52707-RA	XM_006564905.1	PREDICTED: Apis mellifera uncharacterized LOC725754 (LOC725754), transcript variant X4, mRNA	#N/A	#N/A	-4.13453	0.155156	9.0906	0.00256927	0.0432171	-	#N/A	#N/A	#N/A
gnl|Amel_4.5|GB43642-RA	XM_006560236.1	PREDICTED: Apis mellifera PAR-domain protein 1 (Pdp1), transcript variant X4, mRNA	#N/A	#N/A	-2.69133	2.33195	9.06018	0.00261236	0.043857	-	#N/A	#N/A	#N/A
gnl|Amel_4.5|GB50737-RA	XM_006561157.1	PREDICTED: Apis mellifera uncharacterized LOC100576320 (LOC100576320), transcript variant X2, mRNA	#N/A	#N/A	-2.34824	1.13148	9.05799	0.0026155	0.043857	-	#N/A	#N/A	#N/A
gnl|Amel_4.5|GB44064-RA	XM_001121520.3	PREDICTED: Apis mellifera uncharacterized LOC725703 (LOC725703), mRNA	#N/A	#N/A	-1.65632	6.09153	9.01054	0.00268427	0.0445807	-	#N/A	#N/A	#N/A
gnl|Amel_4.5|GB43367-RA	XM_006562028.1	PREDICTED: Apis mellifera uncharacterized LOC725108 (LOC725108), transcript variant X2, mRNA	#N/A	#N/A	-2.80234	1.09509	8.9953	0.00270675	0.0446764	-	#N/A	#N/A	#N/A
gnl|Amel_4.5|GB46229-RA	#N/A	#N/A	#N/A	#N/A	-2.28468	5.67348	8.97745	0.00273331	0.0448909	-	#N/A	#N/A	#N/A
gnl|Amel_4.5|GB51735-RA	XM_006569831.1	PREDICTED: Apis mellifera PHD finger-like domain-containing protein 5A-like (LOC724320), mRNA	FBgn0031822	CG9548-PA	-2.21744	1.68001	8.946	0.00278077	0.0455438	-	#N/A	GO:0000398	GO:0071011 GO:0071013
gnl|Amel_4.5|GB46869-RA	XM_394441.5	PREDICTED: Apis mellifera UPF0420 protein C16orf58 homolog (LOC410965), transcript variant X2, mRNA	#N/A	#N/A	-5.85462	-1.16319	8.91828	0.00282331	0.0461127	-	#N/A	#N/A	#N/A
gnl|Amel_4.5|GB48854-RA	XM_006568270.1	PREDICTED: Apis mellifera ATP-binding cassette, sub-family C (CFTR/MRP), member 5 (ABCC5), mRNA	FBgn0002917	na-PD	-1.87729	3.86022	8.91514	0.00282815	0.0461282	-	GO:0005245 GO:0005261 GO:0005216	GO:0007623 GO:0008344 GO:0055085 GO:0006811 GO:0042752 GO:0072347 GO:0048512 GO:0022008	GO:0016020 GO:0043025 GO:0043679
gnl|Amel_4.5|GB42045-RA	XR_409891.1	PREDICTED: Apis mellifera uncharacterized LOC100576680 (LOC100576680), ncRNA	#N/A	#N/A	-5.56967	-1.30956	8.86015	0.00291464	0.0473429	-	#N/A	#N/A	#N/A
gnl|Amel_4.5|GB53672-RA	XM_393141.5	PREDICTED: Apis mellifera failed axon connections (fax), transcript variant X1, mRNA	FBgn0014163	fax-PA	-1.79053	9.07329	8.73459	0.0031223	0.0496298	-	#N/A	GO:0007409 GO:0007409 GO:0007409 GO:0022008	#N/A
gnl|Amel_4.5|GB51783-RA	XM_006558840.1	PREDICTED: Apis mellifera plasma glutamate carboxypeptidase-like (LOC410149), transcript variant X4, mRNA	#N/A	#N/A	-1.46165	5.86093	8.70506	0.00317328	0.0499939	-	#N/A	#N/A	#N/A
gnl|Amel_4.5|GB55579-RA	XM_006569127.1	PREDICTED: Apis mellifera WD repeat domain 19 (WDR19), mRNA	FBgn0034452	Oseg6-PA	-1.80081	3.85198	8.70231	0.00317807	0.0499939	-	#N/A	GO:0042384 GO:0035058 GO:0042384	GO:0005575
gnl|Amel_4.5|GB52184-RA	XM_003249792.2	PREDICTED: Apis mellifera uncharacterized LOC100577819 (LOC100577819), mRNA	#N/A	#N/A	9.53394	6.02972	115.742	5.41468e-27	6.40286e-23	+	#N/A	#N/A	#N/A
gnl|Amel_4.5|GB52294-RA	XM_006557912.1	PREDICTED: Apis mellifera uncharacterized LOC411058 (LOC411058), mRNA	#N/A	#N/A	7.35598	7.17932	88.5751	4.89399e-21	2.89357e-17	+	#N/A	#N/A	#N/A
gnl|Amel_4.5|GB40006-RA	XM_006571133.1	PREDICTED: Apis mellifera nesprin-1-like (LOC551356), mRNA	#N/A	#N/A	6.72467	5.22861	84.8462	3.22497e-20	1.27118e-16	+	#N/A	#N/A	#N/A
gnl|Amel_4.5|GB50411-RA	XM_396816.4	PREDICTED: Apis mellifera daughters against dpp (Dad), mRNA	#N/A	#N/A	5.58238	4.72912	80.1497	3.47099e-19	1.02611e-15	+	#N/A	#N/A	#N/A
gnl|Amel_4.5|GB52318-RA	XM_006557892.1	PREDICTED: Apis mellifera uncharacterized LOC102655788 (LOC102655788), mRNA	#N/A	#N/A	7.03575	8.26596	75.7884	3.15755e-18	7.4676e-15	+	#N/A	#N/A	#N/A
gnl|Amel_4.5|GB50813-RA	XM_006561119.1	PREDICTED: Apis mellifera Rho guanine nucleotide exchange factor 2 (RhoGEF2), transcript variant X1, mRNA	FBgn0023172	RhoGEF2-PF	5.33505	7.07382	70.8	3.95331e-17	7.79132e-14	+	GO:0005089 GO:0019992 GO:0005089 GO:0005089 GO:0005543 GO:0005089	GO:0007377 GO:0016476 GO:0016476 GO:0007374 GO:0007370 GO:0007375 GO:0016476 GO:0007369 GO:0008360 GO:0035023 GO:0038032 GO:0050770 GO:0007015 GO:0007349 GO:0031532 GO:0007277 GO:0007349 GO:0016331 GO:0008360 GO:0035277 GO:0007370 GO:0030589 GO:0090254	GO:0016328 GO:0030478 GO:0045177 GO:0045178 GO:0016324 GO:0005826 GO:0045179
gnl|Amel_4.5|GB51223-RA	NM_001011615.1	Apis mellifera hymenoptaecin (LOC406142), mRNA	#N/A	#N/A	6.74237	12.1703	63.6969	1.45113e-15	2.45137e-12	+	#N/A	#N/A	#N/A
gnl|Amel_4.5|GB49888-RA	XM_397347.4	PREDICTED: Apis mellifera cytochrome P450 6AS12 (CYP6AS12), transcript variant X2, mRNA	#N/A	#N/A	10.6893	2.82452	60.9976	5.7144e-15	8.44659e-12	+	#N/A	#N/A	#N/A
gnl|Amel_4.5|GB42074-RA	XM_006564195.1	PREDICTED: Apis mellifera UPF0676 protein C1494.01-like (LOC726318), mRNA	#N/A	#N/A	5.87824	3.15181	59.4412	1.26001e-14	1.65552e-11	+	#N/A	#N/A	#N/A
gnl|Amel_4.5|GB48134-RA	XM_394662.5	PREDICTED: Apis mellifera L-lactate dehydrogenase (LOC411188), transcript variant X2, mRNA	FBgn0001258	ImpL3-PA	4.16398	5.32616	56.8591	4.68185e-14	5.53629e-11	+	GO:0004459 GO:0004459 GO:0004459 GO:0000166	GO:0006096 GO:0006096 GO:0055114	GO:0005737
gnl|Amel_4.5|GB47504-RA	XM_001120132.3	PREDICTED: Apis mellifera histone H3-like (LOC725272), mRNA	#N/A	#N/A	4.91492	7.37241	55.8457	7.83874e-14	8.42665e-11	+	#N/A	#N/A	#N/A
gnl|Amel_4.5|GB53925-RA	XM_006571667.1	PREDICTED: Apis mellifera uncharacterized LOC724993 (LOC724993), mRNA	#N/A	#N/A	4.18561	9.61134	54.7777	1.34962e-13	1.32994e-10	+	#N/A	#N/A	#N/A
gnl|Amel_4.5|GB47382-RA	XM_003251576.2	PREDICTED: Apis mellifera histone H4-like (LOC725230), transcript variant 1, mRNA	#N/A	#N/A	4.51968	7.0503	54.5534	1.51281e-13	1.37608e-10	+	#N/A	#N/A	#N/A
gnl|Amel_4.5|GB55860-RA	XM_006560964.1	PREDICTED: Apis mellifera sterile alpha and TIR motif-containing protein 1-like (LOC100577242), partial mRNA	#N/A	#N/A	5.73011	3.33074	54.0262	1.9783e-13	1.67096e-10	+	#N/A	#N/A	#N/A
gnl|Amel_4.5|GB52280-RA	NM_001145740.1	Apis mellifera neurexin 1 (Nrx-1), mRNA	#N/A	#N/A	6.69365	2.2831	53.6388	2.40953e-13	1.89951e-10	+	#N/A	#N/A	#N/A
gnl|Amel_4.5|GB47868-RA	XM_397256.5	PREDICTED: Apis mellifera inositol 1,4,5-triphosphate kinase 1 (LOC413817), transcript variant X3, mRNA	#N/A	#N/A	5.50477	3.95429	52.858	3.58547e-13	2.64989e-10	+	#N/A	#N/A	#N/A
gnl|Amel_4.5|GB50037-RA	XM_006563504.1	PREDICTED: Apis mellifera tubulin, alpha 7 (LOC552766), mRNA	#N/A	#N/A	4.13702	5.46868	52.1496	5.14305e-13	3.57744e-10	+	#N/A	#N/A	#N/A
gnl|Amel_4.5|GB50527-RA	XM_006561008.1	PREDICTED: Apis mellifera putative aminopeptidase W07G4.4-like (LOC410627), mRNA	FBgn0000454	Dip-B-PA	4.57092	4.70777	51.8305	6.05061e-13	3.97491e-10	+	GO:0008240 GO:0008239 GO:0004177 GO:0008235 GO:0030145	GO:0006508	GO:0005737
gnl|Amel_4.5|GB47381-RA	XM_001120186.3	PREDICTED: Apis mellifera histone H2A-like (LOC725308), mRNA	#N/A	#N/A	4.87875	4.18844	51.6341	6.68713e-13	4.16186e-10	+	#N/A	#N/A	#N/A
gnl|Amel_4.5|GB42046-RA	XM_006564154.1	PREDICTED: Apis mellifera kayak (Kay), transcript variant X2, mRNA	#N/A	#N/A	5.51324	3.93755	49.8432	1.66537e-12	9.84648e-10	+	#N/A	#N/A	#N/A
gnl|Amel_4.5|GB47505-RA	XM_003251578.2	PREDICTED: Apis mellifera histone H2B-like (LOC725344), mRNA	#N/A	#N/A	4.62383	7.08679	48.6289	3.09278e-12	1.66237e-09	+	#N/A	#N/A	#N/A
gnl|Amel_4.5|GB47407-RA	XM_006570799.1	PREDICTED: Apis mellifera histone H4 (LOC406132), mRNA	#N/A	#N/A	3.79338	4.91204	46.2184	1.05781e-11	5.43851e-09	+	#N/A	#N/A	#N/A
gnl|Amel_4.5|GB46236-RA	XM_006572699.1	PREDICTED: Apis mellifera apidaecin (Apid73), partial mRNA	#N/A	#N/A	4.46796	13.0593	44.8149	2.16568e-11	1.06705e-08	+	#N/A	#N/A	#N/A
gnl|Amel_4.5|GB45463-RA	XM_006570938.1	PREDICTED: Apis mellifera LON peptidase N-terminal domain and RING finger protein 3-like (LOC411670), transcript variant X2, mRNA	FBgn0052369	CG32369-PA	3.81558	4.36832	43.307	4.67901e-11	2.21317e-08	+	GO:0008270 GO:0004176	GO:0006508	#N/A
gnl|Amel_4.5|GB51671-RA	XM_394764.4	PREDICTED: Apis mellifera uncharacterized LOC411290 (LOC411290), transcript variant X4, mRNA	#N/A	#N/A	3.87552	5.45541	42.8884	5.79533e-11	2.63576e-08	+	#N/A	#N/A	#N/A
gnl|Amel_4.5|GB46300-RA	XM_395197.5	PREDICTED: Apis mellifera neurotransmitter transporter 5 (NT-5), mRNA	FBgn0011603	ine-PC	3.55769	5.6925	42.6899	6.41415e-11	2.80916e-08	+	GO:0005328 GO:0005328 GO:0005328 GO:0005328 GO:0005328 GO:0005034 GO:0009881	GO:0042066 GO:0042066 GO:0047484 GO:0019226 GO:0019226 GO:0006836	GO:0005886 GO:0005886 GO:0016021
gnl|Amel_4.5|GB48243-RA	XM_006558501.1	PREDICTED: Apis mellifera cyclin-dependent kinase 4 (Cdk4), transcript variant X5, mRNA	FBgn0016131	Cdk4-PC	5.00426	3.74388	42.6065	6.69361e-11	2.82686e-08	+	GO:0004674 GO:0004693 GO:0030332 GO:0004693 GO:0004674 GO:0030332 GO:0004674 GO:0005524	GO:0006468 GO:0006468 GO:0006468 GO:0006468 GO:0008283 GO:0016049 GO:0006468 GO:0051726 GO:0001558 GO:0007259 GO:0007259 GO:0007259 GO:0007350 GO:0007259 GO:0007424 GO:0007049 GO:0016049 GO:0007005	#N/A
gnl|Amel_4.5|GB43474-RA	XM_006559125.1	PREDICTED: Apis mellifera semaphorin-1A-like (LOC724736), transcript variant X2, mRNA	#N/A	#N/A	5.62654	2.2295	42.0135	9.06454e-11	3.69614e-08	+	#N/A	#N/A	#N/A
gnl|Amel_4.5|GB46311-RA	NM_001270815.1	Apis mellifera cuticular protein 21 (CPR21), mRNA	#N/A	#N/A	5.30345	3.51099	41.8062	1.00785e-10	3.97262e-08	+	#N/A	#N/A	#N/A
gnl|Amel_4.5|GB42048-RA	XM_006564153.1	PREDICTED: Apis mellifera kayak (Kay), transcript variant X1, mRNA	#N/A	#N/A	5.90575	1.71401	41.5752	1.13422e-10	4.3265e-08	+	#N/A	#N/A	#N/A
gnl|Amel_4.5|GB46114-RA	XM_006569862.1	PREDICTED: Apis mellifera formin-like protein CG32138-like (LOC410904), mRNA	FBgn0052138	CG32138-PA	3.52482	5.99512	41.3259	1.28852e-10	4.61721e-08	+	GO:0003779 GO:0003779 GO:0017048	GO:0030036	GO:0005575
gnl|Amel_4.5|GB55029-RA	#N/A	#N/A	#N/A	#N/A	6.07108	2.70438	41.3393	1.27969e-10	4.61721e-08	+	#N/A	#N/A	#N/A
gnl|Amel_4.5|GB45453-RA	XM_006570927.1	PREDICTED: Apis mellifera uncharacterized LOC724442 (LOC724442), transcript variant X2, mRNA	#N/A	#N/A	5.13107	3.07711	41.0397	1.49171e-10	5.18807e-08	+	#N/A	#N/A	#N/A
gnl|Amel_4.5|GB47546-RA	XM_006559359.1	PREDICTED: Apis mellifera apidaecins type 73-like (LOC102654136), transcript variant X10, mRNA	#N/A	#N/A	4.32602	14.7348	40.4667	2e-10	6.75713e-08	+	#N/A	#N/A	#N/A
gnl|Amel_4.5|GB54356-RA	XM_003249108.2	PREDICTED: Apis mellifera growth factor receptor-bound protein 14-like (LOC100576563), transcript variant X1, mRNA	#N/A	#N/A	3.62293	5.18513	40.0879	2.42785e-10	7.97481e-08	+	#N/A	#N/A	#N/A
gnl|Amel_4.5|GB50871-RA	XM_397175.4	PREDICTED: Apis mellifera uncharacterized LOC413736 (LOC413736), transcript variant X2, mRNA	FBgn0025625	SIK2-PA	4.12847	8.08738	39.9969	2.54361e-10	8.12925e-08	+	GO:0004674 GO:0004674 GO:0005524 GO:0004674	GO:0006468 GO:0006468 GO:0006468 GO:0042594	#N/A
gnl|Amel_4.5|GB40504-RA	XM_006559545.1	PREDICTED: Apis mellifera uncharacterized LOC408957 (LOC408957), mRNA	#N/A	#N/A	3.43098	5.48689	39.915	2.65263e-10	8.25457e-08	+	#N/A	#N/A	#N/A
gnl|Amel_4.5|GB47380-RA	XM_006570836.1	PREDICTED: Apis mellifera histone H3-like (LOC725414), mRNA	#N/A	#N/A	3.80634	6.59755	39.4594	3.3495e-10	1.01559e-07	+	#N/A	#N/A	#N/A
gnl|Amel_4.5|GB40606-RA	XM_003250000.2	PREDICTED: Apis mellifera uncharacterized LOC100577381 (LOC100577381), transcript variant X1, mRNA	#N/A	#N/A	3.65877	4.06864	39.359	3.5263e-10	1.04246e-07	+	#N/A	#N/A	#N/A
gnl|Amel_4.5|GB40837-RA	XM_624148.4	PREDICTED: Apis mellifera alpha-tocopherol transfer protein-like (LOC551761), transcript variant X2, mRNA	FBgn0037323	CG2663-PB	4.60388	4.80616	39.1503	3.924e-10	1.13174e-07	+	GO:0008431 GO:0005215	GO:0006810	GO:0005622
gnl|Amel_4.5|GB44633-RA	#N/A	#N/A	#N/A	#N/A	5.79657	2.7291	38.1808	6.44831e-10	1.77329e-07	+	#N/A	#N/A	#N/A
gnl|Amel_4.5|GB41222-RA	XM_001120679.3	PREDICTED: Apis mellifera G-protein coupled receptor Mth2-like (LOC724780), mRNA	#N/A	#N/A	4.60112	3.06611	38.0814	6.78526e-10	1.82354e-07	+	#N/A	#N/A	#N/A
gnl|Amel_4.5|GB55856-RA	XM_006560971.1	PREDICTED: Apis mellifera thioredoxin 1-like 2 (Trx1-like2), mRNA	#N/A	#N/A	5.039	1.71433	37.997	7.08524e-10	1.86184e-07	+	#N/A	#N/A	#N/A
gnl|Amel_4.5|GB50955-RA	XM_395048.5	PREDICTED: Apis mellifera argonaute 2 (AGO2), mRNA	FBgn0087035	AGO2-PC	3.38477	10.5864	37.599	8.68875e-10	2.18605e-07	+	GO:0003743 GO:0005515 GO:0005515 GO:0035197 GO:0004521 GO:0035197 GO:0005515 GO:0035197	GO:0006413 GO:0030422 GO:0030423 GO:0016246 GO:0016246 GO:0048102 GO:0035071 GO:0035087 GO:0016246 GO:0035190 GO:0007349 GO:0007279 GO:0016246 GO:0016246 GO:0016246 GO:0035195 GO:0051607 GO:0016246 GO:0033227 GO:0016246 GO:0007367 GO:0035087 GO:0030422 GO:0045071 GO:0070868 GO:0051607	GO:0016442 GO:0016442 GO:0016442 GO:0016442 GO:0070578 GO:0016442 GO:0005737 GO:0016442
gnl|Amel_4.5|GB46327-RA	XM_392407.5	PREDICTED: Apis mellifera neurogenic protein mastermind (mam), mRNA	FBgn0002643	mam-PA	5.31958	1.98368	37.4947	9.16634e-10	2.25817e-07	+	GO:0003713	GO:0007398 GO:0007500 GO:0007475 GO:0007399 GO:0048749 GO:0007219 GO:0045944 GO:0007219 GO:0008356 GO:0008587 GO:0008407 GO:0007476 GO:0003007 GO:0030718 GO:0035019	GO:0005634 GO:0005634 GO:0005634 GO:0016607 GO:0005700 GO:0005703
gnl|Amel_4.5|GB50550-RA	XM_006560979.1	PREDICTED: Apis mellifera uncharacterized LOC100576592 (LOC100576592), mRNA	#N/A	#N/A	4.75491	9.34615	36.8975	1.24508e-09	3.00472e-07	+	#N/A	#N/A	#N/A
gnl|Amel_4.5|GB49385-RA	XM_006565206.1	PREDICTED: Apis mellifera uncharacterized LOC102654968 (LOC102654968), mRNA	#N/A	#N/A	5.02594	2.49734	36.7491	1.34354e-09	3.17748e-07	+	#N/A	#N/A	#N/A
gnl|Amel_4.5|GB47406-RA	XM_006570800.1	PREDICTED: Apis mellifera histone H4-like (LOC102655073), mRNA	FBgn0053895	His4:CG33895-PA	4.74474	2.23432	36.1344	1.84165e-09	4.18799e-07	+	GO:0003677	GO:0006334 GO:0006333	GO:0005634 GO:0000786
gnl|Amel_4.5|GB54001-RA	XR_408543.1	PREDICTED: Apis mellifera uncharacterized LOC100577133 (LOC100577133), transcript variant X2, ncRNA	#N/A	#N/A	3.78452	3.99997	36.1722	1.80627e-09	4.18799e-07	+	#N/A	#N/A	#N/A
gnl|Amel_4.5|GB41700-RA	XM_006565680.1	PREDICTED: Apis mellifera serine/threonine-protein kinase SBK1-like (LOC410562), transcript variant X1, mRNA	FBgn0031855	CG11221-PA	4.69788	4.53539	35.8116	2.17346e-09	4.75947e-07	+	GO:0004674 GO:0004672 GO:0005524	GO:0006468 GO:0006468	#N/A
gnl|Amel_4.5|GB45054-RA	XM_006566322.1	PREDICTED: Apis mellifera whirlin-like (LOC410320), transcript variant X1, mRNA	#N/A	#N/A	4.2889	3.35285	35.8252	2.15837e-09	4.75947e-07	+	#N/A	#N/A	#N/A
gnl|Amel_4.5|GB47486-RA	XM_003251571.2	PREDICTED: Apis mellifera histone H3-like (LOC726542), transcript variant 1, mRNA	FBgn0053857	His3:CG33857-PA	3.75133	3.55439	35.4197	2.65791e-09	5.71451e-07	+	GO:0003677	GO:0006334 GO:0006333	GO:0000786
gnl|Amel_4.5|GB44634-RA	XM_006567774.1	PREDICTED: Apis mellifera puckered (puc), mRNA	FBgn0243512	puc-PA	5.22852	5.74515	35.229	2.93132e-09	6.18979e-07	+	GO:0017017 GO:0008138 GO:0004725 GO:0004721 GO:0008579 GO:0017017 GO:0008579 GO:0008579 GO:0008138 GO:0017017 GO:0008579 GO:0017017 GO:0004725	GO:0007391 GO:0008544 GO:0007422 GO:0007254 GO:0007396 GO:0006470 GO:0006470 GO:0030036 GO:0007254 GO:0007254 GO:0007391 GO:0007391 GO:0006470 GO:0030707 GO:0007391 GO:0007254 GO:0007422 GO:0006470 GO:0046329 GO:0046843 GO:0046844 GO:0042060 GO:0046329 GO:0042060 GO:0046329 GO:0016318 GO:0007391 GO:0007391 GO:0046329 GO:0001736 GO:0006979 GO:0008340 GO:0008360 GO:0007015 GO:0046528 GO:0007561 GO:…	GO:0005783 GO:0005794
gnl|Amel_4.5|GB43910-RA	XM_006563815.1	PREDICTED: Apis mellifera plasma membrane calcium ATPase (PMCA), transcript variant X1, mRNA	#N/A	#N/A	3.27744	5.35092	35.1297	3.0846e-09	6.3992e-07	+	#N/A	#N/A	#N/A
gnl|Amel_4.5|GB42637-RA	XM_003249879.2	PREDICTED: Apis mellifera uncharacterized LOC100576935 (LOC100576935), transcript variant X1, mRNA	FBgn0037940	CG14720-PA	3.42101	4.73569	34.7578	3.73385e-09	7.61254e-07	+	#N/A	#N/A	#N/A
gnl|Amel_4.5|GB54480-RA	XM_006560028.1	PREDICTED: Apis mellifera TAR RNA-binding protein 2 (PRM1), mRNA	#N/A	#N/A	3.06058	5.10645	34.5986	4.05192e-09	8.121e-07	+	#N/A	#N/A	#N/A
gnl|Amel_4.5|GB50526-RA	XM_006561005.1	PREDICTED: Apis mellifera sodium-coupled monocarboxylate transporter 2-like (LOC410626), transcript variant X1, mRNA	FBgn0038652	CG7720-PB	6.11484	6.72946	34.3654	4.56775e-09	8.90742e-07	+	GO:0008507	GO:0055085	GO:0016020
gnl|Amel_4.5|GB55203-RA	XM_006558928.1	PREDICTED: Apis mellifera yellow-e3 (Y-e3), transcript variant X1, mRNA	FBgn0034856	yellow-d2-PA	4.18397	2.95161	34.3538	4.59495e-09	8.90742e-07	+	GO:0003674	GO:0008150	GO:0005575
gnl|Amel_4.5|GB45454-RA	XM_006570927.1	PREDICTED: Apis mellifera uncharacterized LOC724442 (LOC724442), transcript variant X2, mRNA	#N/A	#N/A	4.90934	3.04441	34.0106	5.48134e-09	1.04543e-06	+	#N/A	#N/A	#N/A
gnl|Amel_4.5|GB48391-RA	XM_006562785.1	PREDICTED: Apis mellifera uncharacterized LOC726592 (LOC726592), mRNA	#N/A	#N/A	4.94023	7.01102	33.8392	5.9861e-09	1.12358e-06	+	#N/A	#N/A	#N/A
gnl|Amel_4.5|GB44455-RA	XM_003251064.2	PREDICTED: Apis mellifera uncharacterized LOC100578156 (LOC100578156), mRNA	#N/A	#N/A	3.35786	5.8476	33.0179	9.13142e-09	1.68717e-06	+	#N/A	#N/A	#N/A
gnl|Amel_4.5|GB49911-RA	XM_006565041.1	PREDICTED: Apis mellifera insulin receptor substrate (IRS), transcript variant X1, mRNA	FBgn0024248	chico-PA	3.07274	5.61278	32.9712	9.35338e-09	1.70159e-06	+	GO:0005159 GO:0005159 GO:0005159 GO:0005159 GO:0005159 GO:0005159 GO:0005543 GO:0005158	GO:0008361 GO:0000902 GO:0008286 GO:0008286 GO:0045793 GO:0046622 GO:0040018 GO:0035159 GO:0040018 GO:0045793 GO:0007295 GO:0007296 GO:0007568 GO:0046622 GO:0045793 GO:0030307 GO:0008286 GO:0040018 GO:0042594 GO:0008340 GO:0008340 GO:0042594 GO:0040018 GO:0045793 GO:0046622 GO:0008340 GO:0008340 GO:0046620 GO:0008286 GO:0008152 GO:0040014 GO:0008361 GO:0040018 GO:0045793 GO:0008340 GO:0046620 GO:…	#N/A
gnl|Amel_4.5|GB52281-RA	#N/A	#N/A	#N/A	#N/A	5.0285	3.20903	32.8153	1.01346e-08	1.81578e-06	+	#N/A	#N/A	#N/A
gnl|Amel_4.5|GB48917-RA	XM_006563744.1	PREDICTED: Apis mellifera uncharacterized LOC100577268 (LOC100577268), transcript variant X1, mRNA	#N/A	#N/A	4.30373	7.63395	32.319	1.30827e-08	2.30899e-06	+	#N/A	#N/A	#N/A
gnl|Amel_4.5|GB49852-RA	XM_006565067.1	PREDICTED: Apis mellifera putative polypeptide N-acetylgalactosaminyltransferase 9-like (LOC410470), transcript variant X2, mRNA	FBgn0050463	CG30463-PA	4.10153	2.7983	32.0255	1.52165e-08	2.6461e-06	+	GO:0004653	#N/A	#N/A
gnl|Amel_4.5|GB48094-RA	XR_412333.1	PREDICTED: Apis mellifera cytohesin-1-like (LOC727485), transcript variant X2, misc_RNA	#N/A	#N/A	5.27926	1.46799	31.9154	1.61035e-08	2.74997e-06	+	#N/A	#N/A	#N/A
gnl|Amel_4.5|GB54870-RA	XM_001123162.3	PREDICTED: Apis mellifera LON peptidase N-terminal domain and RING finger protein 3-like (LOC727454), partial mRNA	#N/A	#N/A	3.37705	3.74824	31.8944	1.62789e-08	2.74997e-06	+	#N/A	#N/A	#N/A
gnl|Amel_4.5|GB42492-RA	XM_003250614.2	PREDICTED: Apis mellifera zinc finger protein 615-like (LOC100576293), mRNA	FBgn0035144	CG17181-PA	3.3708	4.76344	31.4834	2.01148e-08	3.35011e-06	+	GO:0003676 GO:0008270	#N/A	GO:0005622
gnl|Amel_4.5|GB47939-RA	XM_006562605.1	PREDICTED: Apis mellifera uncharacterized LOC100576878 (LOC100576878), transcript variant X3, mRNA	#N/A	#N/A	4.01438	5.79633	31.0117	2.56473e-08	4.21222e-06	+	#N/A	#N/A	#N/A
gnl|Amel_4.5|GB50769-RA	XM_006561083.1	PREDICTED: Apis mellifera uncharacterized LOC408714 (LOC408714), transcript variant X4, mRNA	#N/A	#N/A	4.87291	4.83395	30.905	2.70966e-08	4.38928e-06	+	#N/A	#N/A	#N/A
gnl|Amel_4.5|GB42156-RA	NM_001204751.1	Apis mellifera neural precursor cell expressed, developmentally down-regulated gene 9 (Nedd9), mRNA	FBgn0035101	p130CAS-PD	4.40365	4.16432	29.9193	4.50404e-08	7.10138e-06	+	#N/A	GO:0007016 GO:0007414 GO:0030011 GO:0016337	GO:0005925
gnl|Amel_4.5|GB51673-RA	XM_006569770.1	PREDICTED: Apis mellifera dynein beta chain, ciliary-like (LOC411894), mRNA	#N/A	#N/A	3.46406	5.31438	29.5358	5.48925e-08	8.54083e-06	+	#N/A	#N/A	#N/A
gnl|Amel_4.5|GB52984-RA	#N/A	#N/A	#N/A	#N/A	4.10207	2.15208	29.4668	5.68829e-08	8.73558e-06	+	#N/A	#N/A	#N/A
gnl|Amel_4.5|GB40251-RA	XM_006572115.1	PREDICTED: Apis mellifera schnurri (shn), transcript variant X1, mRNA	FBgn0003396	shn-PD	3.71904	3.91794	29.3295	6.10583e-08	9.25659e-06	+	GO:0003700 GO:0003700 GO:0001102 GO:0003705 GO:0001105 GO:0008270 GO:0003676	GO:0007494 GO:0007398 GO:0007179 GO:0007179 GO:0007391 GO:0007443 GO:0045944 GO:0007422 GO:0007476 GO:0007476 GO:0008586 GO:0000122 GO:0045944 GO:0008283 GO:0048100 GO:0007179 GO:0000122 GO:0045705 GO:0001745 GO:0007391 GO:0008285 GO:0007179 GO:0008355 GO:0007611 GO:0048190	GO:0005634 GO:0005634 GO:0005634 GO:0005634
gnl|Amel_4.5|GB55886-RA	XM_006561229.1	PREDICTED: Apis mellifera kinesin 3A (kinesin-3A), transcript variant X12, mRNA	#N/A	#N/A	7.82978	-0.255488	29.268	6.30275e-08	9.43419e-06	+	#N/A	#N/A	#N/A
gnl|Amel_4.5|GB48396-RA	XM_393712.4	PREDICTED: Apis mellifera toll like receptor 6 (Toll-6), mRNA	FBgn0036494	Toll-6-PA	4.13613	4.02762	29.0223	7.15498e-08	1.0576e-05	+	GO:0004888 GO:0004888 GO:0004888	GO:0006952 GO:0007165 GO:0007165 GO:0045087	GO:0005886 GO:0016021 GO:0005622 GO:0031224
gnl|Amel_4.5|GB41035-RA	XM_396802.5	PREDICTED: Apis mellifera ubiquitin carboxyl-terminal hydrolase 31-like (LOC413357), transcript variant 1, mRNA	FBgn0050421	CG30421-PA	3.01702	4.92327	28.9401	7.46509e-08	1.08981e-05	+	GO:0004221	GO:0006511	#N/A
gnl|Amel_4.5|GB51518-RA	XM_001120712.3	PREDICTED: Apis mellifera uncharacterized LOC724810 (LOC724810), mRNA	FBgn0263108	BtbVII-PF	2.97076	4.85931	28.843	7.84897e-08	1.11824e-05	+	GO:0003677 GO:0003677	#N/A	#N/A
gnl|Amel_4.5|GB53124-RA	XM_006558664.1	PREDICTED: Apis mellifera vesicular glutamate transporter 2-like (LOC411052), transcript variant X2, mRNA	FBgn0058263	CG40263-PF	3.03929	4.87251	28.7901	8.06644e-08	1.13554e-05	+	#N/A	GO:0055085	GO:0016021
gnl|Amel_4.5|GB52279-RA	NM_001145740.1	Apis mellifera neurexin 1 (Nrx-1), mRNA	FBgn0038975	Nrx-1-PB	4.12646	4.79043	28.6795	8.54039e-08	1.18812e-05	+	#N/A	GO:0007268 GO:0050808 GO:0008306 GO:0007416	GO:0005886 GO:0005886 GO:0031594
gnl|Amel_4.5|GB47805-RA	NM_001163716.1	Apis mellifera peptidoglycan recognition protein S2 (Pgrp-s2), mRNA	FBgn0043575	PGRP-SC2-PA	3.02521	10.1025	28.5783	8.99855e-08	1.2373e-05	+	GO:0042834 GO:0042834 GO:0042834 GO:0008270 GO:0008745	GO:0006955 GO:0006952 GO:0045087 GO:0009253	GO:0005576 GO:0005887 GO:0005576 GO:0005576
gnl|Amel_4.5|GB40960-RA	XM_006562780.1	PREDICTED: Apis mellifera Sox box protein 15 (Sox15), transcript variant X3, mRNA	#N/A	#N/A	6.25234	0.843655	28.501	9.36501e-08	1.27289e-05	+	#N/A	#N/A	#N/A
gnl|Amel_4.5|GB40681-RA	XM_003250013.2	PREDICTED: Apis mellifera elongation of very long chain fatty acids protein 1-like (LOC100578829), mRNA	#N/A	#N/A	4.23588	3.88776	28.1807	1.10498e-07	1.43587e-05	+	#N/A	#N/A	#N/A
gnl|Amel_4.5|GB53865-RA	XM_397038.5	PREDICTED: Apis mellifera venus kinase receptor (Vkr), transcript variant X2, mRNA	#N/A	#N/A	3.38709	7.6754	28.2193	1.08321e-07	1.43587e-05	+	#N/A	#N/A	#N/A
gnl|Amel_4.5|GB52687-RA	XM_001120276.3	PREDICTED: Apis mellifera uncharacterized LOC724420 (LOC724420), mRNA	FBgn0032223	GATAd-PA	2.97538	5.37292	28.0401	1.18825e-07	1.52729e-05	+	GO:0043565 GO:0008270 GO:0000981	GO:0006355	GO:0005634 GO:0005634
gnl|Amel_4.5|GB50429-RA	XM_003250105.2	PREDICTED: Apis mellifera uncharacterized LOC100578996 (LOC100578996), transcript variant X1, mRNA	#N/A	#N/A	5.32395	0.4581	27.8628	1.30228e-07	1.65585e-05	+	#N/A	#N/A	#N/A
gnl|Amel_4.5|GB42620-RA	XM_006561798.1	PREDICTED: Apis mellifera hydrocephalus-inducing protein-like (LOC100578512), mRNA	#N/A	#N/A	3.68406	2.50241	27.7194	1.40251e-07	1.76432e-05	+	#N/A	#N/A	#N/A
gnl|Amel_4.5|GB53833-RA	XM_006566788.1	PREDICTED: Apis mellifera zinc finger protein 395-like (LOC724885), transcript variant X2, mRNA	#N/A	#N/A	5.16728	2.73181	27.5313	1.54571e-07	1.924e-05	+	#N/A	#N/A	#N/A
gnl|Amel_4.5|GB47152-RA	XM_001119930.3	PREDICTED: Apis mellifera uncharacterized LOC724177 (LOC724177), transcript variant X1, mRNA	#N/A	#N/A	5.20491	1.9259	27.2354	1.80128e-07	2.21876e-05	+	#N/A	#N/A	#N/A
gnl|Amel_4.5|GB40864-RA	XM_001119962.3	PREDICTED: Apis mellifera uncharacterized LOC724192 (LOC724192), mRNA	FBgn0032702	CG10376-PA	3.68684	2.74425	27.0606	1.97172e-07	2.38129e-05	+	GO:0004722 GO:0003824	GO:0006470	#N/A
gnl|Amel_4.5|GB55910-RA	XM_006561986.1	PREDICTED: Apis mellifera target of Myb protein 1-like (LOC102654825), transcript variant X3, mRNA	#N/A	#N/A	4.61305	2.19963	27.0589	1.9735e-07	2.38129e-05	+	#N/A	#N/A	#N/A
gnl|Amel_4.5|GB44928-RA	XM_395023.5	PREDICTED: Apis mellifera ceramide glucosyltransferase (GlcT-1), mRNA	FBgn0067102	GlcT-1-PA	3.87163	3.10935	26.8726	2.17317e-07	2.59573e-05	+	GO:0008120 GO:0008120	GO:0043066	GO:0005789 GO:0000139
gnl|Amel_4.5|GB45427-RA	NM_001242470.1	Apis mellifera kruppel homolog 1 (Kr-h1), mRNA	FBgn0028420	Kr-h1-PC	4.80398	1.09978	26.6502	2.43831e-07	2.85475e-05	+	GO:0003700 GO:0003676 GO:0008270	GO:0006355 GO:0007552 GO:0035075 GO:0007552	GO:0005634 GO:0005634 GO:0005622
gnl|Amel_4.5|GB49662-RA	XM_003251966.2	PREDICTED: Apis mellifera uncharacterized LOC100578648 (LOC100578648), partial mRNA	#N/A	#N/A	4.71486	2.8073	26.6673	2.41678e-07	2.85475e-05	+	#N/A	#N/A	#N/A
gnl|Amel_4.5|GB40972-RA	XM_006565115.1	PREDICTED: Apis mellifera facilitated trehalose transporter Tret1-like (LOC100577385), mRNA	#N/A	#N/A	2.96761	6.01712	26.5492	2.56912e-07	2.97717e-05	+	#N/A	#N/A	#N/A
gnl|Amel_4.5|GB46039-RA	XM_623217.4	PREDICTED: Apis mellifera tubulin alpha-1 chain-like (LOC550827), mRNA	#N/A	#N/A	2.86747	10.2838	26.5312	2.59322e-07	2.97717e-05	+	#N/A	#N/A	#N/A
gnl|Amel_4.5|GB48747-RA	#N/A	#N/A	#N/A	#N/A	4.71785	0.732846	26.493	2.64491e-07	3.00731e-05	+	#N/A	#N/A	#N/A
gnl|Amel_4.5|GB55657-RA	XM_624452.4	PREDICTED: Apis mellifera probable phospholipid-transporting ATPase IA-like (LOC552074), transcript variant X16, mRNA	#N/A	#N/A	3.21923	3.51322	26.4372	2.72251e-07	3.06606e-05	+	#N/A	#N/A	#N/A
gnl|Amel_4.5|GB44178-RA	XM_006567243.1	PREDICTED: Apis mellifera toucan (toc), transcript variant X2, mRNA	FBgn0015600	toc-PA	3.41805	4.253	26.2555	2.99102e-07	3.33668e-05	+	GO:0019901 GO:0004197	GO:0030707 GO:0035186 GO:0007052 GO:0000070 GO:0006508 GO:0035186	GO:0005938 GO:0005634 GO:0030496 GO:0031965 GO:0005813 GO:0005819 GO:0000922 GO:0005634 GO:0005876
gnl|Amel_4.5|GB45053-RA	XM_006566322.1	PREDICTED: Apis mellifera whirlin-like (LOC410320), transcript variant X1, mRNA	#N/A	#N/A	4.23265	2.75629	25.9367	3.52806e-07	3.899e-05	+	#N/A	#N/A	#N/A
gnl|Amel_4.5|GB40091-RA	XM_391978.4	PREDICTED: Apis mellifera uncharacterized LOC408431 (LOC408431), mRNA	FBgn0030530	jub-PB	3.14132	5.09466	25.7198	3.94761e-07	4.32227e-05	+	GO:0046966 GO:0016922 GO:0003779 GO:0008270	GO:0046622 GO:0035329 GO:0045572	GO:0005912
gnl|Amel_4.5|GB53211-RA	XM_006561909.1	PREDICTED: Apis mellifera furin-like (LOC100576626), transcript variant X1, mRNA	#N/A	#N/A	4.45357	0.823048	25.6365	4.12177e-07	4.47155e-05	+	#N/A	#N/A	#N/A
gnl|Amel_4.5|GB40248-RA	XM_397347.4	PREDICTED: Apis mellifera cytochrome P450 6AS12 (CYP6AS12), transcript variant X2, mRNA	#N/A	#N/A	9.06001	1.19243	25.4995	4.42501e-07	4.75689e-05	+	#N/A	#N/A	#N/A
gnl|Amel_4.5|GB52449-RA	#N/A	#N/A	#N/A	#N/A	5.33591	0.119716	25.4077	4.64068e-07	4.94379e-05	+	#N/A	#N/A	#N/A
gnl|Amel_4.5|GB41483-RA	XM_006565330.1	PREDICTED: Apis mellifera krueppel (Kr), transcript variant X1, mRNA	FBgn0001325	Kr-PA	4.01853	1.74911	25.1231	5.37859e-07	5.67233e-05	+	GO:0043565 GO:0000981 GO:0043565 GO:0003700 GO:0003682 GO:0003705 GO:0008270 GO:0003700	GO:0000122 GO:0048749 GO:0007443 GO:0007443 GO:0007354 GO:0000122 GO:0007400 GO:0007400 GO:0007411 GO:0000122 GO:0007354 GO:0040034 GO:0007517 GO:0040034 GO:0007419 GO:0007402 GO:0040034 GO:0007354 GO:0035290 GO:0061332 GO:0010629 GO:0048749 GO:0006342 GO:0035220	GO:0005634 GO:0005634 GO:0005622
gnl|Amel_4.5|GB41590-RA	XM_006572010.1	PREDICTED: Apis mellifera FERM domain-containing protein 5-like (LOC727460), transcript variant X2, mRNA	FBgn0032225	CG5022-PA	3.17893	3.74717	25.0911	5.46846e-07	5.67233e-05	+	GO:0008092 GO:0008092	#N/A	GO:0019898 GO:0005737 GO:0005856
gnl|Amel_4.5|GB43778-RA	XM_393312.5	PREDICTED: Apis mellifera E(spl)-like protein (LOC409822), mRNA	FBgn0002735	HLHmgamma-PA	3.04157	4.10153	25.0534	5.57646e-07	5.73405e-05	+	GO:0003677 GO:0043565 GO:0003700 GO:0003677 GO:0008134 GO:0008134	GO:0000122 GO:0000122 GO:0048749 GO:0045892 GO:0007219 GO:0007399 GO:0000122 GO:0000122 GO:0048190	GO:0005634 GO:0005634
gnl|Amel_4.5|GB45075-RA	XM_006566309.1	PREDICTED: Apis mellifera uncharacterized LOC726180 (LOC726180), transcript variant X2, mRNA	FBgn0042630	Sox21b-PA	7.81495	-0.0898329	25.0203	5.67287e-07	5.78291e-05	+	GO:0008301 GO:0003700	GO:0006355	GO:0005634
gnl|Amel_4.5|GB45462-RA	XM_006570937.1	PREDICTED: Apis mellifera LON peptidase N-terminal domain and RING finger protein 3-like (LOC411670), transcript variant X1, mRNA	#N/A	#N/A	5.9639	3.54638	24.7953	6.37534e-07	6.44345e-05	+	#N/A	#N/A	#N/A
gnl|Amel_4.5|GB42244-RA	XM_003251652.2	PREDICTED: Apis mellifera uncharacterized LOC100576169 (LOC100576169), mRNA	FBgn0043903	dome-PA	2.99268	7.87988	24.7066	6.67538e-07	6.68953e-05	+	GO:0004725 GO:0004888 GO:0004888 GO:0004888 GO:0004888 GO:0004888 GO:0004888 GO:0019955 GO:0004888 GO:0046982	GO:0006470 GO:0007259 GO:0007424 GO:0007350 GO:0007424 GO:0007259 GO:0007259 GO:0007350 GO:0007259 GO:0007259 GO:0007259 GO:0007424 GO:0002009 GO:0007259 GO:0007259 GO:0007298 GO:0007442 GO:0007259 GO:0007425 GO:0007259 GO:0006955 GO:0001745 GO:0007298 GO:0007424 GO:0008284 GO:0007616	GO:0005886 GO:0005886 GO:0005886 GO:0016324 GO:0016327
gnl|Amel_4.5|GB46091-RA	XM_392426.4	PREDICTED: Apis mellifera semaphorin 2a (Sema-2a), transcript variant X5, mRNA	FBgn0011260	Sema-2a-PB	3.53224	2.66882	24.6368	6.92188e-07	6.82093e-05	+	GO:0004872 GO:0005515	GO:0007629 GO:0042756 GO:0030534 GO:0007632 GO:0007411 GO:0016201 GO:0007411 GO:0030534 GO:0016201 GO:0007431 GO:0016201	GO:0005576 GO:0005576 GO:0005576 GO:0016020
gnl|Amel_4.5|GB47613-RA	XM_006561331.1	PREDICTED: Apis mellifera uncharacterized LOC726021 (LOC726021), transcript variant X3, mRNA	#N/A	#N/A	4.29757	1.46151	24.6454	6.89088e-07	6.82093e-05	+	#N/A	#N/A	#N/A
gnl|Amel_4.5|GB53911-RA	XM_003251731.2	PREDICTED: Apis mellifera uncharacterized LOC725725 (LOC725725), transcript variant X1, mRNA	#N/A	#N/A	3.71435	4.89108	24.5958	7.07064e-07	6.90995e-05	+	#N/A	#N/A	#N/A
gnl|Amel_4.5|GB50401-RA	XM_396254.5	PREDICTED: Apis mellifera ras-GEF domain-containing family member 1B-like (LOC412801), mRNA	#N/A	#N/A	4.05377	1.11023	24.5345	7.29924e-07	7.07488e-05	+	#N/A	#N/A	#N/A
gnl|Amel_4.5|GB43788-RA	XM_001120327.3	PREDICTED: Apis mellifera enhancer of split mbeta protein-like (LOC724465), mRNA	#N/A	#N/A	3.32642	3.34313	24.1986	8.68945e-07	8.35389e-05	+	#N/A	#N/A	#N/A
gnl|Amel_4.5|GB42414-RA	#N/A	#N/A	FBgn0036896	wnd-PA	2.49871	4.88264	23.6377	1.16286e-06	0.000109134	+	GO:0004674 GO:0004672 GO:0005524	GO:0006468 GO:0006468 GO:0048674 GO:0007030	GO:0030424 GO:0005624
gnl|Amel_4.5|GB46260-RA	XM_006559144.1	PREDICTED: Apis mellifera schizo (siz), transcript variant X1, mRNA	#N/A	#N/A	5.24694	-0.0585151	23.3631	1.34126e-06	0.000124885	+	#N/A	#N/A	#N/A
gnl|Amel_4.5|GB40346-RA	XR_408462.1	PREDICTED: Apis mellifera uncharacterized LOC552177 (LOC552177), misc_RNA	#N/A	#N/A	4.3239	0.745868	23.3208	1.37109e-06	0.000125684	+	#N/A	#N/A	#N/A
gnl|Amel_4.5|GB46159-RA	#N/A	#N/A	#N/A	#N/A	4.46144	3.54181	23.321	1.37092e-06	0.000125684	+	#N/A	#N/A	#N/A
gnl|Amel_4.5|GB53500-RA	XM_003250399.2	PREDICTED: Apis mellifera uncharacterized LOC100576392 (LOC100576392), mRNA	#N/A	#N/A	4.24208	3.6626	23.1587	1.49169e-06	0.000135686	+	#N/A	#N/A	#N/A
gnl|Amel_4.5|GB44442-RA	XM_006567931.1	PREDICTED: Apis mellifera protein distal antenna-like (LOC100578718), mRNA	FBgn0039286	dan-PA	3.7283	3.47214	23.0457	1.58196e-06	0.000141717	+	GO:0003677 GO:0003677 GO:0005515 GO:0005515 GO:0003700	GO:0048749 GO:0007379 GO:0006355	GO:0005634 GO:0000775
gnl|Amel_4.5|GB45764-RA	XM_396654.2	PREDICTED: Apis mellifera tropomyosin-2-like (LOC413205), mRNA	#N/A	#N/A	4.03815	0.575269	23.0478	1.58025e-06	0.000141717	+	#N/A	#N/A	#N/A
gnl|Amel_4.5|GB47975-RA	XM_394697.5	PREDICTED: Apis mellifera esterase FE4-like (LOC411223), transcript variant X6, mRNA	#N/A	#N/A	3.03846	4.11626	22.9807	1.6364e-06	0.000145492	+	#N/A	#N/A	#N/A
gnl|Amel_4.5|GB43054-RA	XM_006560727.1	PREDICTED: Apis mellifera jazigo (LOC409786), transcript variant X1, mRNA	FBgn0261259	Fhos-PC	3.48158	7.11828	22.9279	1.68197e-06	0.000148419	+	GO:0003779 GO:0003779	GO:0030036	#N/A
gnl|Amel_4.5|GB43832-RA	XM_006563804.1	PREDICTED: Apis mellifera uncharacterized LOC409273 (LOC409273), transcript variant X1, mRNA	#N/A	#N/A	3.15361	4.10427	22.9137	1.69442e-06	0.000148419	+	#N/A	#N/A	#N/A
gnl|Amel_4.5|GB55189-RA	XM_006559023.1	PREDICTED: Apis mellifera protein kinase related to protein kinase N (Pkn), mRNA	#N/A	#N/A	3.61869	2.51557	22.7972	1.8003e-06	0.000156534	+	#N/A	#N/A	#N/A
gnl|Amel_4.5|GB49054-RA	XM_394451.4	PREDICTED: Apis mellifera uncharacterized LOC410975 (LOC410975), transcript variant X4, mRNA	FBgn0029128	tyn-PA	3.58493	1.92404	22.7461	1.84876e-06	0.000159574	+	GO:0003674	GO:0016476 GO:0007160 GO:0007015	GO:0045179 GO:0031941
gnl|Amel_4.5|GB50218-RA	XM_394061.4	PREDICTED: Apis mellifera ornithine aminotransferase, mitochondrial (Oat), mRNA	FBgn0022774	Oat-PA	4.18849	2.92215	22.537	2.0613e-06	0.000173541	+	GO:0004587 GO:0004587 GO:0004587 GO:0004587 GO:0030170	GO:0006591 GO:0006591 GO:0022008	GO:0005759 GO:0005739 GO:0005759 GO:0005759
gnl|Amel_4.5|GB51306-RA	XM_006559351.1	PREDICTED: Apis mellifera apidaecins type 73-like (LOC102654136), transcript variant X2, mRNA	#N/A	#N/A	3.81014	13.1414	22.5296	2.06928e-06	0.000173541	+	#N/A	#N/A	#N/A
gnl|Amel_4.5|GB52443-RA	XM_006568233.1	PREDICTED: Apis mellifera uncharacterized LOC102656630 (LOC102656630), partial mRNA	#N/A	#N/A	4.11665	2.00121	22.554	2.04323e-06	0.000173541	+	#N/A	#N/A	#N/A
gnl|Amel_4.5|GB52829-RA	XM_006566818.1	PREDICTED: Apis mellifera imaginal disc growth factor 4-like protein (LOC413324), transcript variant X1, mRNA	FBgn0026415	Idgf4-PA	2.65076	13.1734	22.5578	2.03918e-06	0.000173541	+	GO:0008084 GO:0008084 GO:0043169 GO:0004568	GO:0007444 GO:0006032	GO:0005576
gnl|Amel_4.5|GB43924-RA	XM_006563862.1	PREDICTED: Apis mellifera uncharacterized LOC102654212 (LOC102654212), mRNA	#N/A	#N/A	3.55372	4.04971	22.4807	2.12261e-06	0.00017676	+	#N/A	#N/A	#N/A
gnl|Amel_4.5|GB50178-RA	XM_006563482.1	PREDICTED: Apis mellifera uncharacterized protein C20orf26-like (LOC726905), mRNA	#N/A	#N/A	3.01929	4.48496	22.326	2.30075e-06	0.000190254	+	#N/A	#N/A	#N/A
gnl|Amel_4.5|GB43783-RA	XM_006559277.1	PREDICTED: Apis mellifera uncharacterized LOC727401 (LOC727401), mRNA	#N/A	#N/A	3.5301	5.66047	22.2755	2.36196e-06	0.000192622	+	#N/A	#N/A	#N/A
gnl|Amel_4.5|GB43956-RA	XM_001121559.3	PREDICTED: Apis mellifera uncharacterized LOC725750 (LOC725750), transcript variant X1, mRNA	#N/A	#N/A	5.32679	0.24645	22.2873	2.34751e-06	0.000192622	+	#N/A	#N/A	#N/A
gnl|Amel_4.5|GB40385-RA	XM_006559567.1	PREDICTED: Apis mellifera uncharacterized LOC410018 (LOC410018), transcript variant X2, mRNA	FBgn0003209	raw-PA	2.48531	5.70631	22.2537	2.38897e-06	0.00019349	+	#N/A	GO:0035297 GO:0007417 GO:0007443 GO:0008360 GO:0007442 GO:0008104 GO:0007435 GO:0007391 GO:0007390 GO:0048567 GO:0007443 GO:0007391 GO:0002009 GO:0007391 GO:0007391 GO:0046328 GO:0007422 GO:0007391 GO:0007394 GO:0035071 GO:0048102 GO:0008406	#N/A
gnl|Amel_4.5|GB52341-RA	XM_392769.5	PREDICTED: Apis mellifera hormone receptor-like in 78 (Hr78), mRNA	FBgn0013987	MAPk-Ak2-PB	2.44054	5.61651	22.2148	2.4379e-06	0.00019611	+	GO:0004672 GO:0004674 GO:0004674 GO:0004674 GO:0004674 GO:0005524	GO:0006468 GO:0006468 GO:0006468 GO:0007155 GO:0008360 GO:0006468 GO:0045793	#N/A
gnl|Amel_4.5|GB40005-RA	#N/A	#N/A	#N/A	#N/A	4.27796	1.48116	22.174	2.49022e-06	0.000198965	+	#N/A	#N/A	#N/A
gnl|Amel_4.5|GB40581-RA	XM_006562042.1	PREDICTED: Apis mellifera lysine-specific demethylase 6A-like (LOC412863), transcript variant X3, mRNA	#N/A	#N/A	4.29728	1.02742	22.1004	2.5875e-06	0.000203981	+	#N/A	#N/A	#N/A
gnl|Amel_4.5|GB54159-RA	XM_625110.4	PREDICTED: Apis mellifera uncharacterized LOC552735 (LOC552735), mRNA	FBgn0083971	CG34135-PB	3.0452	3.59605	22.1063	2.57966e-06	0.000203981	+	#N/A	#N/A	#N/A
gnl|Amel_4.5|GB48235-RA	XM_006558537.1	PREDICTED: Apis mellifera tRNA-specific adenosine deaminase-like protein 3-like (LOC725247), mRNA	FBgn0034360	CG10927-PA	3.43738	3.77413	22.0332	2.67977e-06	0.000209856	+	GO:0008270 GO:0016787	#N/A	#N/A
gnl|Amel_4.5|GB40699-RA	XM_003249995.2	PREDICTED: Apis mellifera leucine-rich repeat-containing protein 15-like (LOC100576903), transcript variant 1, mRNA	#N/A	#N/A	4.09859	1.88585	21.8124	3.0065e-06	0.000233894	+	#N/A	#N/A	#N/A
gnl|Amel_4.5|GB40133-RA	XM_006560371.1	PREDICTED: Apis mellifera blistery (by), transcript variant X12, mRNA	#N/A	#N/A	3.37064	2.10784	21.7577	3.09348e-06	0.000238578	+	#N/A	#N/A	#N/A
gnl|Amel_4.5|GB48505-RA	XM_001120887.2	PREDICTED: Apis mellifera chitinase-like protein Idgf4-like (LOC724987), partial mRNA	#N/A	#N/A	2.75075	12.7013	21.7369	3.12724e-06	0.000238578	+	#N/A	#N/A	#N/A
gnl|Amel_4.5|GB49392-RA	XM_393850.5	PREDICTED: Apis mellifera actin-binding Rho-activating protein-like (LOC410370), transcript variant 2, mRNA	FBgn0023540	CG3630-PA	2.50296	5.18067	21.7376	3.12598e-06	0.000238578	+	#N/A	#N/A	#N/A
gnl|Amel_4.5|GB46287-RA	XM_006562493.1	PREDICTED: Apis mellifera proton-coupled amino acid transporter 1-like (LOC726786), partial mRNA	#N/A	#N/A	2.63809	4.25912	21.6988	3.18988e-06	0.000241797	+	#N/A	#N/A	#N/A
gnl|Amel_4.5|GB44261-RA	XM_396777.5	PREDICTED: Apis mellifera karst (kst), transcript variant X6, mRNA	#N/A	#N/A	3.80178	2.48327	21.5839	3.38676e-06	0.000255086	+	#N/A	#N/A	#N/A
gnl|Amel_4.5|GB49623-RA	XM_001122385.3	PREDICTED: Apis mellifera alpha-tubulin N-acetyltransferase-like (LOC726664), transcript variant X1, mRNA	FBgn0035989	CG3967-PC	2.42098	6.38365	21.5231	3.49595e-06	0.000259998	+	GO:0003674 GO:0019799	GO:0048149	GO:0005575
gnl|Amel_4.5|GB54634-RA	XM_001121132.3	PREDICTED: Apis mellifera uncharacterized LOC725260 (LOC725260), transcript variant X1, mRNA	FBgn0034808	CG9896-PA	3.01804	6.22998	21.5265	3.4897e-06	0.000259998	+	#N/A	#N/A	#N/A
gnl|Amel_4.5|GB43862-RA	XR_409760.1	PREDICTED: Apis mellifera uncharacterized LOC100577444 (LOC100577444), transcript variant X2, ncRNA	#N/A	#N/A	5.42293	-0.361759	21.4289	3.67187e-06	0.000271374	+	#N/A	#N/A	#N/A
gnl|Amel_4.5|GB43022-RA	XM_006572391.1	PREDICTED: Apis mellifera zinc finger protein 250-like (LOC102655703), mRNA	#N/A	#N/A	4.27689	1.43718	21.4132	3.70208e-06	0.000271908	+	#N/A	#N/A	#N/A
gnl|Amel_4.5|GB40078-RA	#N/A	#N/A	#N/A	#N/A	6.80392	-1.11448	21.3585	3.80928e-06	0.000276348	+	#N/A	#N/A	#N/A
gnl|Amel_4.5|GB46053-RA	XM_394861.5	PREDICTED: Apis mellifera nose resistant to fluoxetine protein 6-like (LOC411387), mRNA	#N/A	#N/A	3.06042	3.89336	21.2562	4.01805e-06	0.000289716	+	#N/A	#N/A	#N/A
gnl|Amel_4.5|GB55188-RA	XM_006559023.1	PREDICTED: Apis mellifera protein kinase related to protein kinase N (Pkn), mRNA	#N/A	#N/A	3.14703	2.56614	21.1021	4.35457e-06	0.000312077	+	#N/A	#N/A	#N/A
gnl|Amel_4.5|GB40907-RA	XM_396579.3	PREDICTED: Apis mellifera putative ferric-chelate reductase 1 homolog (LOC413128), transcript variant X1, mRNA	FBgn0034067	CG8399-PA	3.1273	5.19908	21.0021	4.5878e-06	0.000326812	+	#N/A	#N/A	#N/A
gnl|Amel_4.5|GB47446-RA	XM_006570697.1	PREDICTED: Apis mellifera cysteine-rich motor neuron 1 protein-like (LOC725280), mRNA	#N/A	#N/A	3.36978	1.6566	20.9088	4.81689e-06	0.00033818	+	#N/A	#N/A	#N/A
gnl|Amel_4.5|GB47506-RA	XM_003251579.2	PREDICTED: Apis mellifera uncharacterized LOC725238 (LOC725238), mRNA	FBgn0053846	His1:CG33846-PA	2.5676	7.67337	20.9023	4.83318e-06	0.00033818	+	GO:0003677	GO:0006334 GO:0006333	GO:0000786 GO:0005634
gnl|Amel_4.5|GB51383-RA	XM_623359.4	PREDICTED: Apis mellifera cytochrome P450 6AR1 (CYP6AR1), mRNA	#N/A	#N/A	2.67299	5.97135	20.9024	4.83282e-06	0.00033818	+	#N/A	#N/A	#N/A
gnl|Amel_4.5|GB54805-RA	XM_006568009.1	PREDICTED: Apis mellifera sterol regulatory element-binding protein cleavage-activating protein-like (LOC411459), transcript variant X3, mRNA	FBgn0033052	SCAP-PA	2.74809	5.77109	20.8584	4.94526e-06	0.000343986	+	#N/A	GO:0000042 GO:0035103 GO:0016485	GO:0016021
gnl|Amel_4.5|GB50735-RA	XM_003249759.2	PREDICTED: Apis mellifera uncharacterized LOC725506 (LOC725506), transcript variant X2, mRNA	FBgn0031476	CG8813-PA	2.71158	4.05056	20.8328	5.01175e-06	0.000346573	+	#N/A	#N/A	#N/A
gnl|Amel_4.5|GB51742-RA	#N/A	#N/A	#N/A	#N/A	5.78464	0.0275399	20.7864	5.13473e-06	0.000353013	+	#N/A	#N/A	#N/A
gnl|Amel_4.5|GB51593-RA	XM_006571319.1	PREDICTED: Apis mellifera alpha-(1,3)-fucosyltransferase C-like (LOC102654353), mRNA	FBgn0044872	FucTC-PB	2.79173	6.6464	20.7317	5.28332e-06	0.000361128	+	GO:0008417 GO:0046920	GO:0006486	GO:0005886 GO:0016020
gnl|Amel_4.5|GB41536-RA	XR_412498.1	PREDICTED: Apis mellifera uncharacterized LOC102655743 (LOC102655743), ncRNA	#N/A	#N/A	5.76666	-0.232138	20.649	5.51648e-06	0.000374899	+	#N/A	#N/A	#N/A
gnl|Amel_4.5|GB53588-RA	XR_408257.1	PREDICTED: Apis mellifera frizzled-2-like (LOC100576247), transcript variant X7, misc_RNA	#N/A	#N/A	5.29329	-0.549424	20.566	5.7609e-06	0.000389273	+	#N/A	#N/A	#N/A
gnl|Amel_4.5|GB44055-RA	NM_001163712.1	Apis mellifera NF-kappa-B inhibitor cactus 1 (cact1), mRNA	FBgn0000250	cact-PA	2.42341	5.39051	20.4866	6.00513e-06	0.000398936	+	GO:0005515 GO:0008134	GO:0046843 GO:0048477 GO:0019732 GO:0019730 GO:0006967 GO:0042994 GO:0006952 GO:0009950 GO:0009620 GO:0006952 GO:0008063 GO:0006955 GO:0008063 GO:0009950 GO:0042308 GO:0030097 GO:0045087 GO:0006911 GO:0009950 GO:0007399 GO:0006974	GO:0005737 GO:0005737 GO:0031594 GO:0005737 GO:0005737
gnl|Amel_4.5|GB47142-RA	XM_006558175.1	PREDICTED: Apis mellifera lipid storage droplets surface-binding protein 1 (Lsd-1), mRNA	#N/A	#N/A	2.81523	6.53231	20.495	5.97864e-06	0.000398936	+	#N/A	#N/A	#N/A
gnl|Amel_4.5|GB47377-RA	XM_006570850.1	PREDICTED: Apis mellifera hormone receptor-like in 46 (Hr46), transcript variant X8, mRNA	#N/A	#N/A	4.08904	1.73517	20.496	5.97548e-06	0.000398936	+	#N/A	#N/A	#N/A
gnl|Amel_4.5|GB54785-RA	XR_407599.1	PREDICTED: Apis mellifera uncharacterized LOC102656087 (LOC102656087), ncRNA	#N/A	#N/A	5.06953	0.329181	20.4682	6.06312e-06	0.000400539	+	#N/A	#N/A	#N/A
gnl|Amel_4.5|GB52876-RA	XM_006557673.1	PREDICTED: Apis mellifera uncharacterized LOC102656070 (LOC102656070), mRNA	FBgn0037213	CG12581-PB	3.22163	2.35286	20.4499	6.12124e-06	0.000402131	+	#N/A	#N/A	#N/A
gnl|Amel_4.5|GB45618-RA	XM_006562374.1	PREDICTED: Apis mellifera ubiquitin ligase protein mind-bomb (Mib), transcript variant X1, mRNA	FBgn0263601	mib1-PA	2.92749	2.95393	20.3642	6.40164e-06	0.000418229	+	GO:0008270 GO:0004842 GO:0005515 GO:0005515 GO:0004842 GO:0005515	GO:0016567 GO:0048749 GO:0045807 GO:0008587 GO:0008593 GO:0006897 GO:0001745 GO:0007423 GO:0007480 GO:0008104 GO:0045747 GO:0016567 GO:0007476 GO:0007219 GO:0046331 GO:0007423 GO:0008593 GO:0046331	GO:0005737 GO:0045179
gnl|Amel_4.5|GB45584-RA	XR_120735.2	PREDICTED: Apis mellifera uncharacterized LOC100576698 (LOC100576698), ncRNA	#N/A	#N/A	3.30396	2.51463	20.2631	6.7489e-06	0.000438493	+	#N/A	#N/A	#N/A
gnl|Amel_4.5|GB54359-RA	XM_006557683.1	PREDICTED: Apis mellifera uncharacterized LOC726251 (LOC726251), transcript variant X1, mRNA	#N/A	#N/A	3.40465	1.39604	20.0793	7.42967e-06	0.000477477	+	#N/A	#N/A	#N/A
gnl|Amel_4.5|GB47799-RA	XM_393948.5	PREDICTED: Apis mellifera hairy (h), transcript variant X2, mRNA	#N/A	#N/A	3.72227	7.83548	20.0229	7.65199e-06	0.000489107	+	#N/A	#N/A	#N/A
gnl|Amel_4.5|GB51757-RA	XM_006569811.1	PREDICTED: Apis mellifera uncharacterized LOC412254 (LOC412254), transcript variant X5, mRNA	FBgn0032600	CG17912-PB	2.58465	6.11514	20.0007	7.74142e-06	0.000492163	+	GO:0003677 GO:0008270	#N/A	GO:0005622
gnl|Amel_4.5|GB48310-RA	XM_624885.4	PREDICTED: Apis mellifera zinc transporter ZIP1-like (LOC413553), transcript variant X3, mRNA	FBgn0033096	ZIP1-PA	3.17438	2.57762	19.9136	8.10212e-06	0.00051234	+	GO:0046873 GO:0046873	GO:0030001 GO:0055085	GO:0016020
gnl|Amel_4.5|GB50648-RA	XM_006559333.1	PREDICTED: Apis mellifera serine protease 25 (SP25), transcript variant X1, mRNA	FBgn0085379	CG34350-PA	3.44667	1.98609	19.8995	8.16233e-06	0.000513402	+	GO:0004252 GO:0004252 GO:0004252	GO:0006508 GO:0006508	#N/A
gnl|Amel_4.5|GB55751-RA	XM_006560933.1	PREDICTED: Apis mellifera retinal degeneration B (rdgB), transcript variant X1, mRNA	FBgn0003218	rdgB-PH	2.72603	4.49371	19.7634	8.76462e-06	0.000548369	+	GO:0005388 GO:0008526 GO:0035091 GO:0008526 GO:0005509 GO:0008526 GO:0008525 GO:0008526 GO:0008526 GO:0046872	GO:0046488 GO:0007608 GO:0007602 GO:0016056 GO:0016059 GO:0016059 GO:0007601 GO:0045494 GO:0007602 GO:0006810 GO:0007602	GO:0005886 GO:0005887 GO:0016021 GO:0016029 GO:0016029 GO:0016021 GO:0005622 GO:0005886
gnl|Amel_4.5|GB43881-RA	XM_006563771.1	PREDICTED: Apis mellifera alpha mannosidase Iib (alpha-Man-IIb), transcript variant X1, mRNA	#N/A	#N/A	3.26581	1.68449	19.7181	8.97479e-06	0.000558563	+	#N/A	#N/A	#N/A
gnl|Amel_4.5|GB41302-RA	XM_006569915.1	PREDICTED: Apis mellifera venom acid phosphatase Acph-1-like (LOC726703), transcript variant X2, mRNA	#N/A	#N/A	2.49638	4.39803	19.6685	9.21078e-06	0.000570249	+	#N/A	#N/A	#N/A
gnl|Amel_4.5|GB46085-RA	XM_006572281.1	PREDICTED: Apis mellifera histone-lysine N-methyltransferase SETMAR-like (LOC100576243), partial mRNA	#N/A	#N/A	4.43122	0.206883	19.6304	9.39628e-06	0.000578703	+	#N/A	#N/A	#N/A
gnl|Amel_4.5|GB40603-RA	XM_006562287.1	PREDICTED: Apis mellifera Tie-like receptor tyrosine kinase (Tie), mRNA	#N/A	#N/A	3.11609	5.00343	19.445	1.03539e-05	0.000631106	+	#N/A	#N/A	#N/A
gnl|Amel_4.5|GB53928-RA	XM_006571671.1	PREDICTED: Apis mellifera uncharacterized LOC102655243 (LOC102655243), transcript variant X2, mRNA	#N/A	#N/A	5.28521	0.37893	19.4136	1.05255e-05	0.000638276	+	#N/A	#N/A	#N/A
gnl|Amel_4.5|GB49648-RA	XM_006557328.1	PREDICTED: Apis mellifera eclosion hormone-like (LOC726377), mRNA	FBgn0000564	Eh-PA	4.38962	0.0853334	19.3985	1.06088e-05	0.000639603	+	GO:0008031 GO:0008031 GO:0005184 GO:0008031 GO:0005184 GO:0008255	GO:0007563 GO:0007562 GO:0007218 GO:0030534 GO:0018990 GO:0018990 GO:0007218	#N/A
gnl|Amel_4.5|GB50883-RA	XM_625249.4	PREDICTED: Apis mellifera uncharacterized LOC551496 (LOC551496), transcript variant X2, mRNA	#N/A	#N/A	2.43224	13.3457	19.3901	1.06555e-05	0.000639603	+	#N/A	#N/A	#N/A
gnl|Amel_4.5|GB47370-RA	XM_006570860.1	PREDICTED: Apis mellifera StAR-related lipid transfer protein 13 (StARD13), transcript variant X1, mRNA	#N/A	#N/A	3.00533	2.834	19.3552	1.08521e-05	0.000648111	+	#N/A	#N/A	#N/A
gnl|Amel_4.5|GB41450-RA	XM_006565419.1	PREDICTED: Apis mellifera E3 ubiquitin-protein ligase TRIM33-like (LOC102654626), partial mRNA	FBgn0023097	bon-PA	2.25371	4.72453	19.3088	1.11193e-05	0.000660732	+	GO:0003713 GO:0008270 GO:0003682	GO:0007422 GO:0006325 GO:0048813 GO:0048666 GO:0007411	GO:0005634 GO:0005634
gnl|Amel_4.5|GB45696-RA	XM_625172.4	PREDICTED: Apis mellifera ETS homologous factor-like (LOC552797), mRNA	#N/A	#N/A	2.47647	6.15292	19.1465	1.21062e-05	0.000715778	+	#N/A	#N/A	#N/A
gnl|Amel_4.5|GB47512-RA	XM_006570846.1	PREDICTED: Apis mellifera hormone receptor-like in 46 (Hr46), transcript variant X4, mRNA	#N/A	#N/A	3.59656	2.17919	19.096	1.24305e-05	0.000731296	+	#N/A	#N/A	#N/A
gnl|Amel_4.5|GB40689-RA	XM_006562233.1	PREDICTED: Apis mellifera uncharacterized LOC409108 (LOC409108), transcript variant X2, mRNA	#N/A	#N/A	3.49929	1.30737	19.0746	1.25704e-05	0.000735864	+	#N/A	#N/A	#N/A
gnl|Amel_4.5|GB42410-RA	XM_003250612.2	PREDICTED: Apis mellifera uncharacterized LOC100578816 (LOC100578816), mRNA	#N/A	#N/A	2.528	8.43819	18.9315	1.35499e-05	0.000784542	+	#N/A	#N/A	#N/A
gnl|Amel_4.5|GB48940-RA	XM_006571288.1	PREDICTED: Apis mellifera actin-binding LIM protein 1-like (LOC726349), transcript variant X2, mRNA	FBgn0260463	Unc-115b-PC	2.27213	4.87757	18.9243	1.36009e-05	0.000784542	+	GO:0003779 GO:0008270	GO:0007010	#N/A
gnl|Amel_4.5|GB52508-RA	XM_395338.4	PREDICTED: Apis mellifera putative dual specificity tyrosine-phosphorylation-regulated kinase 3 homolog (LOC411871), transcript variant X2, mRNA	#N/A	#N/A	3.18775	4.48045	18.8274	1.43094e-05	0.0008184	+	#N/A	#N/A	#N/A
gnl|Amel_4.5|GB53559-RA	XM_006570508.1	PREDICTED: Apis mellifera uncharacterized LOC102654016 (LOC102654016), mRNA	#N/A	#N/A	4.00097	0.196628	18.6542	1.56704e-05	0.000890879	+	#N/A	#N/A	#N/A
gnl|Amel_4.5|GB45954-RA	XM_006563098.1	PREDICTED: Apis mellifera putative uncharacterized protein DDB_G0282133-like (LOC102654520), transcript variant X2, mRNA	#N/A	#N/A	4.29741	4.35671	18.6203	1.59509e-05	0.000902486	+	#N/A	#N/A	#N/A
gnl|Amel_4.5|GB47214-RA	XM_006564411.1	PREDICTED: Apis mellifera RISC-loading complex subunit tarbp2-like (LOC552226), transcript variant X5, mRNA	FBgn0032515	loqs-PB	2.6957	2.89649	18.5976	1.61425e-05	0.000908977	+	GO:0003725 GO:0003725 GO:0005515	GO:0031054 GO:0031054 GO:0031054 GO:0030718 GO:0048132 GO:0031054 GO:0030422 GO:0007417 GO:0030422 GO:0031054 GO:0031054 GO:0030422 GO:0070918 GO:0010586 GO:0030422 GO:0070920	GO:0005737
gnl|Amel_4.5|GB47940-RA	XM_006562603.1	PREDICTED: Apis mellifera uncharacterized LOC100576878 (LOC100576878), transcript variant X1, mRNA	#N/A	#N/A	3.20444	9.6423	18.5885	1.62197e-05	0.000908997	+	#N/A	#N/A	#N/A
gnl|Amel_4.5|GB51355-RA	XM_006559393.1	PREDICTED: Apis mellifera cytosolic carboxypeptidase 2-like (LOC411556), transcript variant X1, mRNA	FBgn0052627	NnaD-PA	2.88106	2.36031	18.5689	1.63869e-05	0.000909744	+	GO:0017076 GO:0004181 GO:0008270	GO:0006508	#N/A
gnl|Amel_4.5|GB53431-RA	XM_006567463.1	PREDICTED: Apis mellifera inositol trisphosphate 3-kinase (LOC411306), transcript variant X2, mRNA	FBgn0034644	CG10082-PA	2.41645	4.53609	18.5718	1.63627e-05	0.000909744	+	GO:0000828 GO:0008440	GO:0046488 GO:0006468	GO:0005737
gnl|Amel_4.5|GB45403-RA	XM_001121323.3	PREDICTED: Apis mellifera innexin inx1-like (LOC725480), mRNA	#N/A	#N/A	3.68151	0.945543	18.5439	1.66036e-05	0.000917465	+	#N/A	#N/A	#N/A
gnl|Amel_4.5|GB53908-RA	XM_006571697.1	PREDICTED: Apis mellifera uncharacterized LOC100576425 (LOC100576425), mRNA	FBgn0263256	CG43394-PB	2.26531	4.80298	18.501	1.69819e-05	0.000934007	+	GO:0003674	GO:0008150	GO:0005575
gnl|Amel_4.5|GB55190-RA	XM_006559023.1	PREDICTED: Apis mellifera protein kinase related to protein kinase N (Pkn), mRNA	FBgn0020621	Pkn-PG	2.64668	6.42692	18.4518	1.74254e-05	0.00095396	+	GO:0004674 GO:0004697 GO:0004672 GO:0004674 GO:0004674 GO:0005524	GO:0006468 GO:0007391 GO:0006468 GO:0007391 GO:0007391 GO:0007165	GO:0005622
gnl|Amel_4.5|GB41757-RA	XM_001120611.3	PREDICTED: Apis mellifera hemicentin-1-like (LOC726411), mRNA	FBgn0036146	CG14141-PA	3.4257	1.27358	18.3586	1.82988e-05	0.000990645	+	#N/A	#N/A	#N/A
gnl|Amel_4.5|GB42327-RA	XM_003251740.2	PREDICTED: Apis mellifera segmentation protein cap'n'collar-like (LOC725081), transcript variant X1, mRNA	#N/A	#N/A	2.23534	5.5882	18.345	1.84306e-05	0.000990645	+	#N/A	#N/A	#N/A
gnl|Amel_4.5|GB52971-RA	XM_396884.5	PREDICTED: Apis mellifera protein kibra-like (LOC413440), transcript variant X2, mRNA	#N/A	#N/A	5.54067	-0.882185	18.3466	1.84144e-05	0.000990645	+	#N/A	#N/A	#N/A
gnl|Amel_4.5|GB54180-RA	XM_006562969.1	PREDICTED: Apis mellifera segmentation protein paired (Prd), mRNA	#N/A	#N/A	5.08698	-0.7266	18.3496	1.8386e-05	0.000990645	+	#N/A	#N/A	#N/A
gnl|Amel_4.5|GB52490-RA	XR_410382.1	PREDICTED: Apis mellifera aquaporin-4-like (LOC725165), transcript variant X3, misc_RNA	#N/A	#N/A	3.05615	1.8548	18.1956	1.99337e-05	0.00106178	+	#N/A	#N/A	#N/A
gnl|Amel_4.5|GB41219-RA	XM_397256.5	PREDICTED: Apis mellifera inositol 1,4,5-triphosphate kinase 1 (LOC413817), transcript variant X3, mRNA	#N/A	#N/A	4.92433	-0.299683	18.1615	2.02939e-05	0.00107612	+	#N/A	#N/A	#N/A
gnl|Amel_4.5|GB45603-RA	XM_006566850.1	PREDICTED: Apis mellifera uncharacterized LOC726204 (LOC726204), transcript variant X3, mRNA	#N/A	#N/A	4.03799	0.203831	18.146	2.04601e-05	0.00108009	+	#N/A	#N/A	#N/A
gnl|Amel_4.5|GB54426-RA	XM_395371.5	PREDICTED: Apis mellifera uncharacterized LOC411902 (LOC411902), mRNA	FBgn0052512	CG32512-PA	2.2029	5.09697	18.0741	2.12471e-05	0.00111666	+	#N/A	#N/A	#N/A
gnl|Amel_4.5|GB48301-RA	XM_001122804.3	PREDICTED: Apis mellifera forkhead box protein O (foxo), transcript variant X1, mRNA	FBgn0038197	foxo-PF	2.42965	6.54146	18.0246	2.18069e-05	0.001141	+	GO:0003700 GO:0001077 GO:0043565 GO:0003700	GO:0045792 GO:0040015 GO:0008285 GO:0008286 GO:0008286 GO:0008286 GO:0001558 GO:0046626 GO:0009267 GO:0046626 GO:0046626 GO:0046626 GO:0046626 GO:0046626 GO:0034599 GO:0046627 GO:0008340 GO:0008340 GO:0001745 GO:0016241 GO:0010506 GO:0005977 GO:0009617 GO:0009267 GO:0040008 GO:0006974 GO:0045944	GO:0005634 GO:0005737 GO:0005634
gnl|Amel_4.5|GB48923-RA	XM_006571316.1	PREDICTED: Apis mellifera endoribonuclease Dicer-like (LOC726766), mRNA	#N/A	#N/A	2.29527	6.28329	17.9512	2.26641e-05	0.00118063	+	#N/A	#N/A	#N/A
gnl|Amel_4.5|GB50882-RA	XM_625249.4	PREDICTED: Apis mellifera uncharacterized LOC551496 (LOC551496), transcript variant X2, mRNA	#N/A	#N/A	5.4985	0.933861	17.9143	2.31084e-05	0.00119326	+	#N/A	#N/A	#N/A
gnl|Amel_4.5|GB51336-RA	XM_006559384.1	PREDICTED: Apis mellifera dedicator of cytokinesis protein 3-like (LOC725928), transcript variant X2, mRNA	#N/A	#N/A	2.61759	3.31721	17.9203	2.30349e-05	0.00119326	+	#N/A	#N/A	#N/A
gnl|Amel_4.5|GB50814-RA	XM_006561120.1	PREDICTED: Apis mellifera Rho guanine nucleotide exchange factor 2 (RhoGEF2), transcript variant X2, mRNA	#N/A	#N/A	2.76235	5.94238	17.7391	2.5336e-05	0.0013026	+	#N/A	#N/A	#N/A
gnl|Amel_4.5|GB47804-RA	XM_001121036.3	PREDICTED: Apis mellifera peptidoglycan recognition protein S1 (PGRP-S1), transcript variant X1, mRNA	#N/A	#N/A	3.37933	1.56289	17.6744	2.62126e-05	0.00133605	+	#N/A	#N/A	#N/A
gnl|Amel_4.5|GB40999-RA	XM_006565424.1	PREDICTED: Apis mellifera uncharacterized LOC408801 (LOC408801), transcript variant X1, mRNA	#N/A	#N/A	2.47808	5.91333	17.6505	2.65442e-05	0.00134139	+	#N/A	#N/A	#N/A
gnl|Amel_4.5|GB41456-RA	NM_001252424.1	Apis mellifera krueppel (Kr), mRNA	#N/A	#N/A	3.47902	0.603432	17.6161	2.70291e-05	0.00136008	+	#N/A	#N/A	#N/A
gnl|Amel_4.5|GB48563-RA	XM_006564143.1	PREDICTED: Apis mellifera WD repeat-containing protein 26-like (LOC724976), mRNA	FBgn0037094	CG7611-PE	2.56905	3.61164	17.5664	2.77452e-05	0.0013902	+	GO:0003674	GO:0008150	GO:0005737
gnl|Amel_4.5|GB40684-RA	XM_006562224.1	PREDICTED: Apis mellifera facilitated trehalose transporter Tret1-like (LOC102654899), mRNA	#N/A	#N/A	4.56833	1.74827	17.3959	3.03485e-05	0.00148909	+	#N/A	#N/A	#N/A
gnl|Amel_4.5|GB44248-RA	XM_396778.4	PREDICTED: Apis mellifera hemicentin-2-like (LOC413333), mRNA	#N/A	#N/A	2.84683	2.40009	17.4076	3.0162e-05	0.00148909	+	#N/A	#N/A	#N/A
gnl|Amel_4.5|GB50880-RA	XM_001122336.3	PREDICTED: Apis mellifera uncharacterized LOC726611 (LOC726611), mRNA	#N/A	#N/A	2.39099	7.5879	17.4075	3.01636e-05	0.00148909	+	#N/A	#N/A	#N/A
gnl|Amel_4.5|GB49920-RA	XM_006565052.1	PREDICTED: Apis mellifera integrin alpha-PS2 (if), transcript variant X2, mRNA	#N/A	#N/A	2.59737	3.49283	17.3486	3.11134e-05	0.00152031	+	#N/A	#N/A	#N/A
gnl|Amel_4.5|GB41507-RA	XM_006565385.1	PREDICTED: Apis mellifera ankyrin repeat and SAM domain-containing protein 1A-like (LOC408887), transcript variant X2, mRNA	#N/A	#N/A	2.27741	4.29322	17.3364	3.13128e-05	0.00152376	+	#N/A	#N/A	#N/A
gnl|Amel_4.5|GB52974-RA	XM_393156.5	PREDICTED: Apis mellifera uncharacterized LOC409658 (LOC409658), mRNA	#N/A	#N/A	6.79052	-1.11497	17.2489	3.27882e-05	0.00158902	+	#N/A	#N/A	#N/A
gnl|Amel_4.5|GB43958-RA	XM_006558018.1	PREDICTED: Apis mellifera uncharacterized LOC100578162 (LOC100578162), transcript variant X2, mRNA	#N/A	#N/A	2.36563	4.00708	17.1587	3.43832e-05	0.00165767	+	#N/A	#N/A	#N/A
gnl|Amel_4.5|GB50448-RA	XM_003250097.2	PREDICTED: Apis mellifera uncharacterized LOC100578248 (LOC100578248), mRNA	FBgn0039804	CG15544-PA	2.71224	6.87241	17.1377	3.47655e-05	0.00165767	+	#N/A	#N/A	#N/A
gnl|Amel_4.5|GB53646-RA	XM_001121316.3	PREDICTED: Apis mellifera polycomb (Pc), mRNA	FBgn0003042	Pc-PA	3.20965	2.80407	17.1404	3.47159e-05	0.00165767	+	GO:0035064 GO:0035064 GO:0003682	GO:0006342 GO:0006342 GO:0016458 GO:0016458 GO:0007385 GO:0035186 GO:0016322 GO:0006355 GO:0022008	GO:0005634 GO:0035102 GO:0035102 GO:0005634 GO:0035102 GO:0005725 GO:0035102 GO:0005634 GO:0000785 GO:0005730 GO:0000785 GO:0005730
gnl|Amel_4.5|GB55609-RA	#N/A	#N/A	#N/A	#N/A	4.82049	-0.807476	17.1494	3.45518e-05	0.00165767	+	#N/A	#N/A	#N/A
gnl|Amel_4.5|GB50124-RA	XM_003250223.2	PREDICTED: Apis mellifera astakine-like (LOC100577112), transcript variant X1, mRNA	#N/A	#N/A	2.1368	6.13489	17.1295	3.49164e-05	0.00165818	+	#N/A	#N/A	#N/A
gnl|Amel_4.5|GB52188-RA	XM_006561251.1	PREDICTED: Apis mellifera probable phospholipid-transporting ATPase ID-like (LOC413328), transcript variant X10, mRNA	#N/A	#N/A	4.65932	1.23336	17.0238	3.69151e-05	0.00173641	+	#N/A	#N/A	#N/A
gnl|Amel_4.5|GB53990-RA	XM_006559926.1	PREDICTED: Apis mellifera peripheral plasma membrane protein CASK-like (LOC411347), transcript variant X11, mRNA	#N/A	#N/A	3.46252	1.7113	17.0192	3.70043e-05	0.00173641	+	#N/A	#N/A	#N/A
gnl|Amel_4.5|GB55405-RA	XM_006568692.1	PREDICTED: Apis mellifera eyegone (Eyg), transcript variant X1, mRNA	FBgn0000625	eyg-PA	3.51923	1.08024	17.0035	3.73118e-05	0.00174392	+	GO:0003700 GO:0003700 GO:0000977	GO:0007435 GO:0001654 GO:0001745 GO:0000122 GO:0001745 GO:0007477 GO:0007469 GO:0048749 GO:0035214	GO:0005667 GO:0005634
gnl|Amel_4.5|GB49901-RA	XM_006565020.1	PREDICTED: Apis mellifera protein bowel-like (LOC410399), transcript variant X1, mRNA	FBgn0004893	bowl-PB	3.64875	4.26369	16.992	3.7538e-05	0.00174758	+	GO:0000981 GO:0003676 GO:0008270	GO:0007442 GO:0007480 GO:0016348 GO:0035220 GO:0046331	GO:0005634
gnl|Amel_4.5|GB48657-RA	XM_006564740.1	PREDICTED: Apis mellifera uncharacterized LOC412968 (LOC412968), transcript variant X1, mRNA	#N/A	#N/A	6.30292	-1.47875	16.8205	4.10875e-05	0.00189789	+	#N/A	#N/A	#N/A
gnl|Amel_4.5|GB42597-RA	NM_001174140.1	Apis mellifera cuticular protein (LOC409002), mRNA	#N/A	#N/A	2.93023	3.38916	16.7907	4.17382e-05	0.0018987	+	#N/A	#N/A	#N/A
gnl|Amel_4.5|GB45938-RA	XM_006563134.1	PREDICTED: Apis mellifera aromatic-L-amino-acid decarboxylase-like (LOC410639), transcript variant X1, mRNA	#N/A	#N/A	3.46405	1.12012	16.8044	4.1438e-05	0.0018987	+	#N/A	#N/A	#N/A
gnl|Amel_4.5|GB46631-RA	#N/A	#N/A	#N/A	#N/A	5.49843	-0.484456	16.7956	4.16298e-05	0.0018987	+	#N/A	#N/A	#N/A
gnl|Amel_4.5|GB48251-RA	XM_393904.5	PREDICTED: Apis mellifera pyruvate dehydrogenase kinase (Pdk), transcript variant X2, mRNA	FBgn0017558	Pdk-PB	2.31907	7.26755	16.7902	4.17474e-05	0.0018987	+	GO:0004740 GO:0004740 GO:0004740 GO:0005524 GO:0000155	GO:0006090 GO:0007165 GO:0018106	GO:0005759 GO:0005759 GO:0005759
gnl|Amel_4.5|GB40647-RA	XM_006562227.1	PREDICTED: Apis mellifera disks large 1 tumor suppressor protein-like (LOC724292), transcript variant X1, mRNA	#N/A	#N/A	3.02511	2.67595	16.7406	4.28539e-05	0.00193663	+	#N/A	#N/A	#N/A
gnl|Amel_4.5|GB46924-RA	XM_397465.5	PREDICTED: Apis mellifera ATP-binding cassette sub-family A member 2-like (LOC414029), transcript variant X2, mRNA	#N/A	#N/A	4.24191	0.708813	16.7382	4.29088e-05	0.00193663	+	#N/A	#N/A	#N/A
gnl|Amel_4.5|GB48122-RA	XM_006569432.1	PREDICTED: Apis mellifera cohesin loading complex subunit SCC4 homolog (LOC411194), transcript variant X1, mRNA	FBgn0038300	CG4203-PA	2.40395	4.51564	16.7024	4.37268e-05	0.00196604	+	GO:0005488	#N/A	#N/A
gnl|Amel_4.5|GB44976-RA	XM_003250814.2	PREDICTED: Apis mellifera vrille (Vri), transcript variant X1, mRNA	FBgn0016076	vri-PA	3.62079	6.51642	16.5881	4.6441e-05	0.00207356	+	GO:0046982 GO:0042803 GO:0001078 GO:0046983 GO:0043565	GO:0007623 GO:0045475 GO:0006351 GO:0007623 GO:0007275 GO:0007623 GO:0007623 GO:0007622 GO:0008407 GO:0009987 GO:0035317 GO:0006355 GO:0007424	GO:0005634 GO:0005634
gnl|Amel_4.5|GB51500-RA	XM_394430.5	PREDICTED: Apis mellifera sterile alpha and TIR motif-containing protein 1 (Ect4), mRNA	FBgn0262579	Ect4-PI	3.16486	5.65523	16.587	4.64689e-05	0.00207356	+	#N/A	GO:0007165	GO:0005622
gnl|Amel_4.5|GB40593-RA	XM_393277.4	PREDICTED: Apis mellifera uncharacterized LOC409783 (LOC409783), transcript variant X4, mRNA	#N/A	#N/A	3.24948	1.97248	16.5618	4.70898e-05	0.00208553	+	#N/A	#N/A	#N/A
gnl|Amel_4.5|GB50720-RA	XR_409017.1	PREDICTED: Apis mellifera uncharacterized LOC102654210 (LOC102654210), ncRNA	#N/A	#N/A	5.21084	-0.340092	16.5686	4.69211e-05	0.00208553	+	#N/A	#N/A	#N/A
gnl|Amel_4.5|GB54532-RA	XM_006561429.1	PREDICTED: Apis mellifera BAI1-associated protein 3 (Baiap3), transcript variant X4, mRNA	#N/A	#N/A	3.59295	0.257397	16.3441	5.28191e-05	0.00233054	+	#N/A	#N/A	#N/A
gnl|Amel_4.5|GB47224-RA	XM_006564321.1	PREDICTED: Apis mellifera ecdysone-induced protein 75 (E75), transcript variant X5, mRNA	FBgn0000568	Eip75B-PB	2.86224	9.23814	16.3188	5.35303e-05	0.00234443	+	GO:0004879 GO:0003700 GO:0004879 GO:0004879 GO:0004879 GO:0004879 GO:0008270 GO:0004887 GO:0003707 GO:0043565 GO:0020037	GO:0006355 GO:0007591 GO:0007591 GO:0007591 GO:0048477 GO:0035072 GO:0018990 GO:0007591 GO:0007553 GO:0006355 GO:0043401 GO:0019730	GO:0005634 GO:0005634 GO:0005634 GO:0005634
gnl|Amel_4.5|GB55907-RA	XM_396884.5	PREDICTED: Apis mellifera protein kibra-like (LOC413440), transcript variant X2, mRNA	#N/A	#N/A	4.17207	0.774008	16.3228	5.34167e-05	0.00234443	+	#N/A	#N/A	#N/A
gnl|Amel_4.5|GB40625-RA	XM_006562252.1	PREDICTED: Apis mellifera synapsin (Syn), transcript variant X1, mRNA	FBgn0004575	Syn-PD	2.79188	3.08132	16.2926	5.42752e-05	0.00236828	+	GO:0016874 GO:0005524	GO:0007269 GO:0016079 GO:0007613 GO:0048149 GO:0009408 GO:0008355 GO:0008049 GO:0071632	GO:0043195 GO:0008021 GO:0045202
gnl|Amel_4.5|GB54117-RA	XM_003250144.2	PREDICTED: Apis mellifera zinc finger protein squeeze (sqz), transcript variant X1, mRNA	#N/A	#N/A	3.27706	0.712353	16.1401	5.8825e-05	0.00255737	+	#N/A	#N/A	#N/A
gnl|Amel_4.5|GB47931-RA	XM_006562600.1	PREDICTED: Apis mellifera facilitated trehalose transporter Tret1-like (LOC551957), transcript variant X1, mRNA	#N/A	#N/A	2.29402	7.48713	16.126	5.92638e-05	0.00256701	+	#N/A	#N/A	#N/A
gnl|Amel_4.5|GB46524-RA	XM_006570137.1	PREDICTED: Apis mellifera uncharacterized LOC100576809 (LOC100576809), transcript variant X2, mRNA	#N/A	#N/A	3.05722	2.14892	16.0999	6.00866e-05	0.00259315	+	#N/A	#N/A	#N/A
gnl|Amel_4.5|GB43280-RA	XM_006562575.1	PREDICTED: Apis mellifera amphiphysin (Amph), mRNA	FBgn0027356	Amph-PA	2.57299	5.11599	16.0897	6.04116e-05	0.0025977	+	#N/A	GO:0007269 GO:0048488 GO:0006897 GO:0048488 GO:0008104 GO:0045313 GO:0042052 GO:0048488 GO:0048488 GO:0006937 GO:0048488 GO:0006887	GO:0045202 GO:0005886 GO:0045202 GO:0005737 GO:0005886
gnl|Amel_4.5|GB48362-RA	XM_393711.4	PREDICTED: Apis mellifera cAMP-dependent protein kinase 3 (Pka-C3), transcript variant X2, mRNA	FBgn0000489	Pka-C3-PB	2.34271	7.86431	16.0792	6.07462e-05	0.00260262	+	GO:0004691 GO:0004691 GO:0004691 GO:0004691 GO:0004674 GO:0005524	GO:0006468 GO:0006468 GO:0006468 GO:0006468 GO:0007476	GO:0005952
gnl|Amel_4.5|GB43713-RA	XM_006562301.1	PREDICTED: Apis mellifera cytochrome P450 9Q1 (CYP9Q1), mRNA	#N/A	#N/A	2.26712	10.5561	16.0473	6.17803e-05	0.00262788	+	#N/A	#N/A	#N/A
gnl|Amel_4.5|GB45145-RA	XM_391909.4	PREDICTED: Apis mellifera varicose (vari), transcript variant X5, mRNA	FBgn0250785	vari-PB	1.97171	5.3239	16.0357	6.21578e-05	0.00263447	+	GO:0004385	GO:0035151 GO:0007424 GO:0035159 GO:0019991 GO:0035001 GO:0007424 GO:0019991	GO:0016020 GO:0005918 GO:0016328 GO:0005918
gnl|Amel_4.5|GB45198-RA	XR_410656.1	PREDICTED: Apis mellifera ceramide kinase-like (LOC408315), transcript variant X11, misc_RNA	#N/A	#N/A	3.3883	3.70358	15.969	6.43874e-05	0.00271922	+	#N/A	#N/A	#N/A
gnl|Amel_4.5|GB45248-RA	XM_393637.5	PREDICTED: Apis mellifera C-type lectin 2 (CTL2), transcript variant X2, mRNA	FBgn0262032	CG42843-PB	2.54324	6.78678	15.9574	6.4785e-05	0.00272627	+	GO:0003674	GO:0008150	GO:0005575
gnl|Amel_4.5|GB55646-RA	XM_006569005.1	PREDICTED: Apis mellifera casein kinase gilgamesh (gish), transcript variant X3, mRNA	FBgn0250823	gish-PJ	3.67682	3.71869	15.9172	6.61741e-05	0.00277486	+	GO:0004674 GO:0004674 GO:0004674 GO:0005524	GO:0007283 GO:0006468 GO:0008347 GO:0008347 GO:0006468 GO:0016055 GO:0007291 GO:0008355	GO:0005886 GO:0005886 GO:0005886 GO:0005634 GO:0070864 GO:0005886
gnl|Amel_4.5|GB40565-RA	XM_395099.5	PREDICTED: Apis mellifera chromosomal serine/threonine-protein kinase JIL-1 (JIL-1), transcript variant X5, mRNA	FBgn0020412	JIL-1-PB	2.32057	7.64659	15.8672	6.79455e-05	0.00283906	+	GO:0004674 GO:0004672 GO:0004674 GO:0035175 GO:0005524 GO:0035175 GO:0035175	GO:0006468 GO:0006468 GO:0016321 GO:0016572 GO:0006325 GO:0016572 GO:0048477 GO:0051276 GO:0006468 GO:0016572 GO:0031936 GO:0006325	GO:0016456 GO:0016456 GO:0016456 GO:0000790 GO:0005700
gnl|Amel_4.5|GB55889-RA	XM_393358.5	PREDICTED: Apis mellifera matrix metalloproteinase-14-like (LOC409868), transcript variant X6, mRNA	FBgn0035049	Mmp1-PC	2.15378	4.91885	15.8269	6.94094e-05	0.00289002	+	GO:0004222 GO:0004222 GO:0004222 GO:0008270 GO:0005509	GO:0007424 GO:0035001 GO:0002168 GO:0048102 GO:0035071 GO:0006508 GO:0007561 GO:0034769 GO:0007155 GO:0007424 GO:0042246 GO:0042246 GO:0007561 GO:0035159 GO:0007591 GO:0030198	GO:0031012 GO:0030425
gnl|Amel_4.5|GB48129-RA	XM_003251347.2	PREDICTED: Apis mellifera uncharacterized LOC100578532 (LOC100578532), mRNA	#N/A	#N/A	1.97567	5.3595	15.8037	7.02667e-05	0.00291545	+	#N/A	#N/A	#N/A
gnl|Amel_4.5|GB47875-RA	#N/A	#N/A	#N/A	#N/A	3.4937	3.33995	15.7369	7.27893e-05	0.00300956	+	#N/A	#N/A	#N/A
gnl|Amel_4.5|GB46880-RA	XM_006559715.1	PREDICTED: Apis mellifera tubulin polyglutamylase complex subunit 2-like (LOC102656155), mRNA	FBgn0036236	CG6931-PA	3.61519	0.688699	15.7017	7.41577e-05	0.00305545	+	#N/A	#N/A	#N/A
gnl|Amel_4.5|GB47223-RA	XM_006564321.1	PREDICTED: Apis mellifera ecdysone-induced protein 75 (E75), transcript variant X5, mRNA	#N/A	#N/A	4.34083	-0.221803	15.682	7.49321e-05	0.00307664	+	#N/A	#N/A	#N/A
gnl|Amel_4.5|GB42314-RA	XM_393414.5	PREDICTED: Apis mellifera leishmanolysin-like peptidase (Invadolysin), mRNA	#N/A	#N/A	3.47274	0.74706	15.6595	7.58307e-05	0.00310276	+	#N/A	#N/A	#N/A
gnl|Amel_4.5|GB44179-RA	XM_001122055.3	PREDICTED: Apis mellifera toucan (toc), transcript variant X1, mRNA	#N/A	#N/A	2.77715	2.75935	15.6439	7.64583e-05	0.00311765	+	#N/A	#N/A	#N/A
gnl|Amel_4.5|GB54197-RA	XM_006563009.1	PREDICTED: Apis mellifera liprin-alpha-2-like (LOC409902), transcript variant X4, mRNA	#N/A	#N/A	2.28804	3.96363	15.6153	7.76235e-05	0.00315429	+	#N/A	#N/A	#N/A
gnl|Amel_4.5|GB41845-RA	XM_006564514.1	PREDICTED: Apis mellifera mitogen-activated protein kinase phosphatase 3 (Mkp3), mRNA	FBgn0036844	Mkp3-PB	2.25246	4.67011	15.5692	7.95412e-05	0.00320229	+	GO:0017017 GO:0008138 GO:0008138 GO:0016791 GO:0004725	GO:0006470 GO:0006470 GO:0043409 GO:0007474 GO:0007428 GO:0016337 GO:0035160 GO:0042127 GO:0002385	GO:0005737
gnl|Amel_4.5|GB51808-RA	XM_006564998.1	PREDICTED: Apis mellifera phosphorylase kinase gamma (PhKgamma), mRNA	#N/A	#N/A	3.30635	1.09113	15.5784	7.91524e-05	0.00320229	+	#N/A	#N/A	#N/A
gnl|Amel_4.5|GB53920-RA	XM_006571678.1	PREDICTED: Apis mellifera trithorax-like (Trl), mRNA	FBgn0013263	Trl-PA	2.32691	3.94767	15.5674	7.96171e-05	0.00320229	+	GO:0003677 GO:0003700 GO:0003700 GO:0005515 GO:0003677 GO:0005515 GO:0005515 GO:0043565 GO:0008270 GO:0003682 GO:0008134	GO:0035186 GO:0000280 GO:0051259 GO:0006355 GO:0006325 GO:0006357 GO:0045893 GO:0031937 GO:0007549 GO:0009987 GO:0007476 GO:0045944 GO:0045944	GO:0005634 GO:0005634 GO:0005721 GO:0005721 GO:0005634 GO:0000785 GO:0005634 GO:0005634 GO:0005634
gnl|Amel_4.5|GB40553-RA	XM_396634.4	PREDICTED: Apis mellifera cyclin D (CycD), mRNA	#N/A	#N/A	4.10047	0.54754	15.5537	8.0195e-05	0.0032146	+	#N/A	#N/A	#N/A
gnl|Amel_4.5|GB44913-RA	XM_006566624.1	PREDICTED: Apis mellifera fringe glycosyltransferase (fng), transcript variant X1, mRNA	FBgn0011591	fng-PA	3.49876	2.10964	15.5419	8.06974e-05	0.00321644	+	GO:0008375 GO:0008194 GO:0008375 GO:0008375 GO:0008375 GO:0008375 GO:0033829	GO:0007476 GO:0008587 GO:0007450 GO:0007476 GO:0048749 GO:0036011 GO:0045747 GO:0007219 GO:0006004 GO:0007293 GO:0007219 GO:0008593 GO:0007293 GO:0007451 GO:0008593 GO:0008593 GO:0008593 GO:0045746 GO:0008593 GO:0001708 GO:0048477 GO:0001745 GO:0035017 GO:0035017 GO:0048190 GO:0008593 GO:0006004 GO:0006493	GO:0016021 GO:0005794 GO:0005794 GO:0005783 GO:0005795 GO:0005794 GO:0030173
gnl|Amel_4.5|GB52937-RA	XM_006568249.1	PREDICTED: Apis mellifera uncharacterized LOC551803 (LOC551803), partial mRNA	FBgn0000287	salr-PA	2.82141	3.94954	15.5398	8.0785e-05	0.00321644	+	GO:0003700 GO:0003676 GO:0008270	GO:0006355 GO:0008586 GO:0007605 GO:0048098 GO:0007605 GO:0008584 GO:0007423 GO:0030539 GO:0022008	GO:0005634 GO:0005634
gnl|Amel_4.5|GB52021-RA	XM_003250923.2	PREDICTED: Apis mellifera uncharacterized LOC100578818 (LOC100578818), transcript variant X1, mRNA	FBgn0261811	pico-PA	2.65742	2.82906	15.5192	8.16719e-05	0.00324084	+	GO:0005543 GO:0008157 GO:0008157 GO:0008157 GO:0008157	GO:0007165 GO:0045927 GO:0007015 GO:0051781 GO:0048639 GO:0008361 GO:0007444 GO:0046331	#N/A
gnl|Amel_4.5|GB47581-RA	XM_006561354.1	PREDICTED: Apis mellifera uncharacterized LOC409655 (LOC409655), transcript variant X15, mRNA	#N/A	#N/A	2.1163	5.13889	15.464	8.4093e-05	0.00332575	+	#N/A	#N/A	#N/A
gnl|Amel_4.5|GB53577-RA	XM_006570549.1	PREDICTED: Apis mellifera glucocerebrosidase (LOC409708), transcript variant X3, mRNA	#N/A	#N/A	3.15283	0.696476	15.451	8.46741e-05	0.00333757	+	#N/A	#N/A	#N/A
gnl|Amel_4.5|GB53860-RA	XM_001120535.3	PREDICTED: Apis mellifera uncharacterized LOC724644 (LOC724644), mRNA	#N/A	#N/A	3.79176	1.89628	15.3474	8.94431e-05	0.0035022	+	#N/A	#N/A	#N/A
gnl|Amel_4.5|GB42735-RA	XM_006561887.1	PREDICTED: Apis mellifera no mechanoreceptor potential A (nompA), mRNA	FBgn0016047	nompA-PA	2.82409	2.23991	15.3342	9.007e-05	0.00351511	+	#N/A	GO:0007605 GO:0048813 GO:0050954 GO:0007605 GO:0050954 GO:0007605	GO:0031012 GO:0005576
gnl|Amel_4.5|GB41505-RA	XM_006565384.1	PREDICTED: Apis mellifera ankyrin repeat and SAM domain-containing protein 1A-like (LOC408887), transcript variant X1, mRNA	FBgn0039075	CG4393-PB	2.23733	3.98743	15.2977	9.18258e-05	0.00357184	+	#N/A	#N/A	#N/A
gnl|Amel_4.5|GB46044-RA	XM_396813.5	PREDICTED: Apis mellifera uncharacterized LOC413368 (LOC413368), transcript variant X4, mRNA	#N/A	#N/A	2.83365	2.37295	15.2217	9.55966e-05	0.00369421	+	#N/A	#N/A	#N/A
gnl|Amel_4.5|GB51821-RA	XM_006564990.1	PREDICTED: Apis mellifera GMC oxidoreductase 10 (GMCOX10), transcript variant X2, mRNA	#N/A	#N/A	2.54349	2.60217	15.2237	9.54981e-05	0.00369421	+	#N/A	#N/A	#N/A
gnl|Amel_4.5|GB47075-RA	XM_006557592.1	PREDICTED: Apis mellifera uncharacterized LOC409185 (LOC409185), transcript variant X2, mRNA	#N/A	#N/A	4.28442	0.464507	15.1625	9.86409e-05	0.00379944	+	#N/A	#N/A	#N/A
gnl|Amel_4.5|GB49176-RA	XM_003251105.2	PREDICTED: Apis mellifera probable nuclear transport factor 2-like (LOC409406), transcript variant 1, mRNA	#N/A	#N/A	4.93651	-0.778053	15.0956	0.0001022	0.00391105	+	#N/A	#N/A	#N/A
gnl|Amel_4.5|GB46812-RA	XM_393036.4	PREDICTED: Apis mellifera myosin-Ie-like (LOC409530), mRNA	#N/A	#N/A	2.91199	2.0142	15.0673	0.000103745	0.00395406	+	#N/A	#N/A	#N/A
gnl|Amel_4.5|GB51278-RA	XM_006559383.1	PREDICTED: Apis mellifera innexin 3 (inx3), mRNA	FBgn0028373	inx3-PA	2.34805	3.4619	15.0584	0.000104234	0.00395406	+	GO:0005243	GO:0010496	GO:0005921 GO:0005921 GO:0005921 GO:0016328 GO:0005886
gnl|Amel_4.5|GB51210-RA	XM_397433.5	PREDICTED: Apis mellifera lateral signaling target protein 2 homolog (LOC413998), mRNA	FBgn0039492	CG6051-PB	2.18349	4.73153	15.0039	0.000107286	0.00404033	+	GO:0046872	#N/A	#N/A
gnl|Amel_4.5|GB52718-RA	XM_394013.5	PREDICTED: Apis mellifera uncharacterized LOC410534 (LOC410534), mRNA	FBgn0259162	RunxB-PA	4.45343	0.449674	14.8689	0.000115245	0.00429898	+	GO:0003700 GO:0003700 GO:0005524 GO:0003677	GO:0006355 GO:0009987	GO:0005634 GO:0005634 GO:0005634
gnl|Amel_4.5|GB42626-RA	XM_006561896.1	PREDICTED: Apis mellifera uncharacterized LOC411330 (LOC411330), mRNA	#N/A	#N/A	4.04356	0.53705	14.766	0.000121711	0.00452588	+	#N/A	#N/A	#N/A
gnl|Amel_4.5|GB44557-RA	XM_397264.4	PREDICTED: Apis mellifera probable ribonuclease ZC3H12C-like (LOC413825), transcript variant X1, mRNA	FBgn0038769	CG10889-PA	2.12928	5.38324	14.7194	0.000124758	0.00462464	+	GO:0008270 GO:0003676	#N/A	#N/A
gnl|Amel_4.5|GB52875-RA	XM_006557674.1	PREDICTED: Apis mellifera uncharacterized LOC552005 (LOC552005), transcript variant X1, mRNA	FBgn0030065	CG12075-PA	2.67171	4.62271	14.7069	0.000125589	0.00464091	+	#N/A	#N/A	#N/A
gnl|Amel_4.5|GB43261-RA	XM_006557630.1	PREDICTED: Apis mellifera ubiquitin thioesterase trabid (trbd), transcript variant X1, mRNA	FBgn0037734	trbd-PA	2.06471	4.13649	14.6422	0.000129971	0.004773	+	GO:0008270	GO:0030177 GO:0030177	GO:0005622
gnl|Amel_4.5|GB55237-RA	XM_006559000.1	PREDICTED: Apis mellifera DISCO interacting protein 2 (DIP2), transcript variant X2, mRNA	FBgn0024806	DIP2-PA	2.22127	5.1754	14.6302	0.000130802	0.00478866	+	GO:0005515 GO:0008134 GO:0003824	GO:0008152	GO:0005634
gnl|Amel_4.5|GB48918-RA	XM_006563744.1	PREDICTED: Apis mellifera uncharacterized LOC100577268 (LOC100577268), transcript variant X1, mRNA	#N/A	#N/A	3.20416	1.15394	14.5641	0.000135468	0.00494417	+	#N/A	#N/A	#N/A
gnl|Amel_4.5|GB53318-RA	XM_003250988.2	PREDICTED: Apis mellifera Jun-related antigen (Jra), mRNA	FBgn0001291	Jra-PB	2.45296	9.15198	14.5279	0.000138098	0.00502465	+	GO:0046982 GO:0000981 GO:0008134 GO:0003700 GO:0005515 GO:0008134 GO:0046982 GO:0043565 GO:0005515 GO:0005515	GO:0045944 GO:0007465 GO:0007254 GO:0007254 GO:0007254 GO:0007254 GO:0007391 GO:0007254 GO:0007391 GO:0006357 GO:0046844 GO:0046843 GO:0007391 GO:0007391 GO:0000165 GO:0007464 GO:0001736 GO:0006911 GO:0046529 GO:0008348 GO:0008348 GO:0051124	GO:0005667 GO:0005634 GO:0005634 GO:0005634 GO:0005737
gnl|Amel_4.5|GB50788-RA	XM_006561090.1	PREDICTED: Apis mellifera uncharacterized LOC410895 (LOC410895), transcript variant X1, mRNA	#N/A	#N/A	2.48764	2.37054	14.4742	0.000142091	0.00515406	+	#N/A	#N/A	#N/A
gnl|Amel_4.5|GB41997-RA	XM_006568527.1	PREDICTED: Apis mellifera cAMP-specific 3',5'-cyclic phosphodiesterase (dnc), transcript variant X4, mRNA	#N/A	#N/A	3.04093	2.42276	14.4145	0.000146667	0.00529719	+	#N/A	#N/A	#N/A
gnl|Amel_4.5|GB42075-RA	XM_006564195.1	PREDICTED: Apis mellifera UPF0676 protein C1494.01-like (LOC726318), mRNA	FBgn0053099	CG33099-PA	2.20927	7.16564	14.4111	0.000146933	0.00529719	+	GO:0045544	GO:0055114	#N/A
gnl|Amel_4.5|GB43565-RA	XM_001120159.3	PREDICTED: Apis mellifera OTU domain-containing protein 5-A-like (LOC724338), mRNA	FBgn0036180	CG6091-PE	2.10862	5.09275	14.4019	0.000147655	0.00530706	+	#N/A	GO:0006911	#N/A
gnl|Amel_4.5|GB46697-RA	XM_392359.5	PREDICTED: Apis mellifera carbonic anhydrase 1 (CAH1), mRNA	FBgn0027844	CAH1-PA	2.13248	4.24631	14.3873	0.000148801	0.00532892	+	GO:0004089 GO:0004089 GO:0008270	GO:0006730	#N/A
gnl|Amel_4.5|GB52700-RA	XM_393999.3	PREDICTED: Apis mellifera malate dehydrogenase-like (LOC410520), mRNA	FBgn0037057	CG10512-PA	3.19997	2.27826	14.3827	0.000149165	0.00532892	+	GO:0016491	GO:0055114	#N/A
gnl|Amel_4.5|GB54986-RA	XM_001122093.3	PREDICTED: Apis mellifera putative ATP-dependent RNA helicase DHX33-like (LOC726350), mRNA	FBgn0032194	CG4901-PA	1.95158	5.89548	14.3543	0.000151436	0.00539375	+	GO:0004004 GO:0004386 GO:0005524 GO:0003676	GO:0000390 GO:0022008	GO:0005681
gnl|Amel_4.5|GB55007-RA	XM_001121032.3	PREDICTED: Apis mellifera serine protease 14 (SP14), transcript variant X1, mRNA	#N/A	#N/A	2.10226	5.60278	14.3219	0.000154062	0.00540588	+	#N/A	#N/A	#N/A
gnl|Amel_4.5|GB55123-RA	XM_006572008.1	PREDICTED: Apis mellifera cytohesin-1-like (LOC727485), transcript variant X1, mRNA	FBgn0086779	step-PC	3.61727	1.72857	14.3221	0.000154042	0.00540588	+	GO:0005086 GO:0005543	GO:0032012 GO:0040018	GO:0005622
gnl|Amel_4.5|GB55871-RA	XR_409032.1	PREDICTED: Apis mellifera uncharacterized LOC100577265 (LOC100577265), ncRNA	#N/A	#N/A	4.38732	-0.617134	14.3288	0.000153502	0.00540588	+	#N/A	#N/A	#N/A
gnl|Amel_4.5|GB44844-RA	XM_006560745.1	PREDICTED: Apis mellifera fasciclin 1 (Fas1), transcript variant X2, mRNA	#N/A	#N/A	5.12637	-1.1645	14.3038	0.000155549	0.00544191	+	#N/A	#N/A	#N/A
gnl|Amel_4.5|GB50702-RA	XM_003249180.2	PREDICTED: Apis mellifera protein BTG2-like (LOC726804), mRNA	#N/A	#N/A	2.07344	8.3743	14.2959	0.000156202	0.00544864	+	#N/A	#N/A	#N/A
gnl|Amel_4.5|GB42413-RA	#N/A	#N/A	#N/A	#N/A	3.93921	-0.782463	14.2854	0.000157079	0.00546311	+	#N/A	#N/A	#N/A
gnl|Amel_4.5|GB44428-RA	XM_006567863.1	PREDICTED: Apis mellifera protein HEXIM1-like (LOC102656249), mRNA	#N/A	#N/A	1.85779	5.31686	14.1956	0.000164756	0.00571332	+	#N/A	#N/A	#N/A
gnl|Amel_4.5|GB40135-RA	XM_001122133.3	PREDICTED: Apis mellifera carboxypeptidase B-like (LOC726391), mRNA	FBgn0030815	CG8945-PC	2.88981	3.63145	14.1676	0.000167227	0.00578204	+	GO:0004181 GO:0008270	GO:0006508	#N/A
gnl|Amel_4.5|GB46491-RA	XM_006570066.1	PREDICTED: Apis mellifera cyclic-AMP response element binding protein B at 17A ortholog (Creb), transcript variant X23, mRNA	#N/A	#N/A	3.10941	2.0969	14.1466	0.000169098	0.00581274	+	#N/A	#N/A	#N/A
gnl|Amel_4.5|GB50477-RA	XM_003250091.2	PREDICTED: Apis mellifera uncharacterized LOC100577527 (LOC100577527), mRNA	#N/A	#N/A	2.65613	4.20438	14.148	0.000168976	0.00581274	+	#N/A	#N/A	#N/A
gnl|Amel_4.5|GB48034-RA	XM_006560259.1	PREDICTED: Apis mellifera protein numb-like (LOC727399), transcript variant X2, mRNA	FBgn0002973	numb-PA	2.40574	7.24277	14.1223	0.000171302	0.00585447	+	GO:0005515 GO:0003676 GO:0005515 GO:0005112	GO:0061382 GO:0016360 GO:0007219 GO:0007400 GO:0007422 GO:0045746 GO:0045165 GO:0007507 GO:0008593 GO:0016360 GO:0045746 GO:0007622 GO:0045746 GO:0008356 GO:0016360 GO:0007417 GO:0055059 GO:0007419 GO:0008356 GO:0007400 GO:0045746 GO:0001709 GO:0008356 GO:0045746 GO:0045035 GO:0061320 GO:0055059 GO:0042694 GO:0045807 GO:0008104 GO:0007405 GO:0008347 GO:0050767 GO:0050767 GO:0051960 GO:0009786	GO:0005737 GO:0005634 GO:0045180 GO:0045178 GO:0005737 GO:0045178 GO:0045180 GO:0005938
gnl|Amel_4.5|GB55668-RA	XM_394327.3	PREDICTED: Apis mellifera coiled-coil domain-containing protein 64 homolog (LOC410851), transcript variant 1, mRNA	FBgn0052137	CG32137-PB	3.09151	3.22808	14.1244	0.000171113	0.00585447	+	GO:0003674	GO:0008150	GO:0005575
gnl|Amel_4.5|GB49105-RA	XM_006558379.1	PREDICTED: Apis mellifera ecdysteroid-regulated gene E74 (E74), transcript variant X10, mRNA	FBgn0000567	Eip74EF-PB	2.22597	5.21206	14.074	0.000175754	0.00595498	+	GO:0001077 GO:0003700 GO:0003700 GO:0043565	GO:0045944 GO:0006355 GO:0035071 GO:0035071 GO:0048477 GO:0006914 GO:0008219 GO:0040034 GO:0006355 GO:0009987	GO:0005634 GO:0005634 GO:0005634
gnl|Amel_4.5|GB47507-RA	XM_001120346.3	PREDICTED: Apis mellifera histone H2A-like (LOC725450), mRNA	FBgn0053841	His2A:CG33841-PA	4.01942	0.62073	14.0655	0.000176555	0.00596505	+	GO:0003677	GO:0006334 GO:0006333	GO:0005634 GO:0000786
gnl|Amel_4.5|GB47239-RA	XM_393788.5	PREDICTED: Apis mellifera uncharacterized LOC410307 (LOC410307), mRNA	#N/A	#N/A	2.29832	3.89929	14.0359	0.000179357	0.00604245	+	#N/A	#N/A	#N/A
gnl|Amel_4.5|GB43089-RA	XM_006570272.1	PREDICTED: Apis mellifera syntaxin 1A (Syx1A), transcript variant X1, mRNA	FBgn0013343	Syx1A-PB	2.1387	5.25449	14.0184	0.000181035	0.00608164	+	GO:0005484 GO:0005484 GO:0005484 GO:0005484	GO:0006887 GO:0007268 GO:0007269 GO:0006936 GO:0042335 GO:0007317 GO:0007269 GO:0016192 GO:0016081 GO:0007349 GO:0016081 GO:0000910 GO:0007349 GO:0006886 GO:0000910 GO:0007482 GO:0031629	GO:0005886 GO:0005886 GO:0016020 GO:0005886 GO:0016021 GO:0005886
gnl|Amel_4.5|GB50674-RA	#N/A	#N/A	#N/A	#N/A	2.44822	2.47677	14.0037	0.000182449	0.00611179	+	#N/A	#N/A	#N/A
gnl|Amel_4.5|GB44197-RA	XM_394491.5	PREDICTED: Apis mellifera kinesin 11 (kinesin-11), transcript variant X3, mRNA	FBgn0031955	CG14535-PA	3.80967	-0.372907	13.9815	0.000184617	0.00614956	+	GO:0005524 GO:0003777	GO:0007018	GO:0005575
gnl|Amel_4.5|GB40929-RA	XM_003249751.2	PREDICTED: Apis mellifera protein FAM117B-like (LOC724924), transcript variant 2, mRNA	#N/A	#N/A	3.45359	2.15435	13.8882	0.000194013	0.00639387	+	#N/A	#N/A	#N/A
gnl|Amel_4.5|GB44203-RA	XM_001121347.3	PREDICTED: Apis mellifera arrestin-like 1 (ArrL1), mRNA	#N/A	#N/A	2.52013	3.09041	13.8961	0.000193198	0.00639387	+	#N/A	#N/A	#N/A
gnl|Amel_4.5|GB45973-RA	XM_394115.5	PREDICTED: Apis mellifera dopa decarboxylase (Ddc), mRNA	FBgn0000422	Ddc-PC	3.52192	4.15297	13.8872	0.000194114	0.00639387	+	GO:0004058 GO:0004058 GO:0004058 GO:0030170	GO:0006585 GO:0006587 GO:0007611 GO:0006584 GO:0007611 GO:0008062 GO:0007619 GO:0048066 GO:0040007 GO:0040040 GO:0043052 GO:0007615 GO:0048082 GO:0048082 GO:0035220 GO:0048085	#N/A
gnl|Amel_4.5|GB54361-RA	XM_001122161.3	PREDICTED: Apis mellifera metabotropic glutamate receptor-like (LOC726424), mRNA	#N/A	#N/A	2.46678	2.9286	13.8894	0.000193886	0.00639387	+	#N/A	#N/A	#N/A
gnl|Amel_4.5|GB54949-RA	XM_392808.5	PREDICTED: Apis mellifera tribbles (trbl), transcript variant X2, mRNA	FBgn0028978	trbl-PA	2.00562	5.51053	13.8607	0.000196872	0.00646669	+	GO:0004674 GO:0004674 GO:0004674 GO:0004672 GO:0005524	GO:0045839 GO:0045839 GO:0007370 GO:0051726 GO:0007369 GO:0006468	#N/A
gnl|Amel_4.5|GB40426-RA	XM_001123354.3	PREDICTED: Apis mellifera uncharacterized LOC727647 (LOC727647), mRNA	#N/A	#N/A	2.32018	4.01541	13.8425	0.000198786	0.00651149	+	#N/A	#N/A	#N/A
gnl|Amel_4.5|GB41824-RA	XM_006564522.1	PREDICTED: Apis mellifera solute carrier family 25 member 36-A-like (LOC409122), transcript variant X2, mRNA	#N/A	#N/A	2.36483	3.59436	13.8037	0.000202937	0.0066291	+	#N/A	#N/A	#N/A
gnl|Amel_4.5|GB44062-RA	XM_006567189.1	PREDICTED: Apis mellifera tyrosine-protein kinase Fps85D ortholog (LOC411582), transcript variant X1, mRNA	FBgn0000723	Fps85D-PA	1.84408	5.1533	13.7761	0.000205936	0.00670851	+	GO:0004713 GO:0004713 GO:0004713 GO:0004713 GO:0004713 GO:0005524	GO:0006468 GO:0008594 GO:0006468 GO:0046664 GO:0051017 GO:0007391 GO:0007394 GO:0007411	GO:0005886 GO:0016020 GO:0005737 GO:0005912
gnl|Amel_4.5|GB43517-RA	XM_001122765.3	PREDICTED: Apis mellifera uncharacterized LOC727052 (LOC727052), partial mRNA	#N/A	#N/A	3.32055	0.882082	13.7702	0.000206588	0.00671128	+	#N/A	#N/A	#N/A
gnl|Amel_4.5|GB42903-RA	XM_006561876.1	PREDICTED: Apis mellifera uncharacterized LOC100576192 (LOC100576192), transcript variant X2, mRNA	#N/A	#N/A	3.32586	0.859998	13.7552	0.000208238	0.00674635	+	#N/A	#N/A	#N/A
gnl|Amel_4.5|GB54358-RA	XM_006557695.1	PREDICTED: Apis mellifera growth factor receptor-bound protein 14-like (LOC100576563), transcript variant X7, mRNA	#N/A	#N/A	2.08786	7.18551	13.7423	0.000209674	0.0067743	+	#N/A	#N/A	#N/A
gnl|Amel_4.5|GB44745-RA	XM_006569562.1	PREDICTED: Apis mellifera zinc finger protein 880-like (LOC100576131), mRNA	#N/A	#N/A	2.5003	2.38944	13.7268	0.000211419	0.00679356	+	#N/A	#N/A	#N/A
gnl|Amel_4.5|GB42558-RA	XM_006559813.1	PREDICTED: Apis mellifera calcium release-activated calcium channel protein 1-like (LOC102655332), mRNA	#N/A	#N/A	2.34811	3.64868	13.6771	0.000217085	0.00695674	+	#N/A	#N/A	#N/A
gnl|Amel_4.5|GB44133-RA	XM_392313.5	PREDICTED: Apis mellifera tubulin beta-1 (LOC408782), mRNA	FBgn0003889	betaTub85D-PA	2.18874	10.3472	13.6642	0.000218578	0.00697268	+	GO:0005525 GO:0005200 GO:0005200 GO:0003924 GO:0005198 GO:0005525	GO:0007017 GO:0006184 GO:0007018 GO:0051258 GO:0007435 GO:0007435 GO:0007435	GO:0045298 GO:0005874 GO:0005874 GO:0005874 GO:0005874
gnl|Amel_4.5|GB47614-RA	XM_006561333.1	PREDICTED: Apis mellifera uncharacterized LOC726021 (LOC726021), transcript variant X5, mRNA	FBgn0259163	CG42268-PD	2.49441	4.76833	13.6461	0.000220699	0.00701551	+	#N/A	#N/A	#N/A
gnl|Amel_4.5|GB48306-RA	XM_623278.3	PREDICTED: Apis mellifera RNA polymerase II 215kD subunit (RpII215), transcript variant 2, mRNA	#N/A	#N/A	2.06042	5.34816	13.6404	0.000221371	0.00701799	+	#N/A	#N/A	#N/A
gnl|Amel_4.5|GB48446-RA	XM_393365.5	PREDICTED: Apis mellifera interferon regulatory factor 2-binding protein 2-like (LOC409876), mRNA	FBgn0030400	CG11138-PD	2.07372	8.78708	13.6316	0.000222412	0.00703214	+	#N/A	#N/A	#N/A
gnl|Amel_4.5|GB47035-RA	XM_006568396.1	PREDICTED: Apis mellifera ras GTPase-activating protein nGAP-like (LOC724344), transcript variant X3, mRNA	#N/A	#N/A	3.54532	0.911652	13.6232	0.000223411	0.00704489	+	#N/A	#N/A	#N/A
gnl|Amel_4.5|GB48006-RA	XM_006560056.1	PREDICTED: Apis mellifera membrane metallo-endopeptidase-like 1-like (LOC724803), transcript variant X2, mRNA	#N/A	#N/A	3.33862	0.909065	13.6101	0.000224973	0.0070565	+	#N/A	#N/A	#N/A
gnl|Amel_4.5|GB55503-RA	XM_394279.5	PREDICTED: Apis mellifera solute carrier family 41 member 1-like (LOC410803), transcript variant X12, mRNA	FBgn0053181	CG33181-PC	2.55347	3.89781	13.6116	0.000224793	0.0070565	+	GO:0008324	GO:0006812	#N/A
gnl|Amel_4.5|GB40016-RA	XM_006571113.1	PREDICTED: Apis mellifera diacylglycerol kinase 1 (Dgk), transcript variant X1, mRNA	#N/A	#N/A	3.09789	0.398465	13.4706	0.00024233	0.00758083	+	#N/A	#N/A	#N/A
gnl|Amel_4.5|GB47607-RA	XM_006561414.1	PREDICTED: Apis mellifera long-chain fatty acid transport protein (FATP), mRNA	#N/A	#N/A	2.86476	3.62413	13.4583	0.000243924	0.00761056	+	#N/A	#N/A	#N/A
gnl|Amel_4.5|GB45088-RA	XM_006566262.1	PREDICTED: Apis mellifera uncharacterized LOC102655564 (LOC102655564), mRNA	#N/A	#N/A	3.70425	1.03468	13.4293	0.00024773	0.00770898	+	#N/A	#N/A	#N/A
gnl|Amel_4.5|GB50291-RA	XM_001123227.3	PREDICTED: Apis mellifera short spindle protein 4-like (LOC727519), mRNA	FBgn0263197	Patronin-PF	2.61056	3.85691	13.4235	0.000248486	0.0077122	+	GO:0008017 GO:0051011	GO:0000022 GO:0051013 GO:0007026	GO:0005819 GO:0005813 GO:0005819 GO:0030496
gnl|Amel_4.5|GB45689-RA	XM_395016.5	PREDICTED: Apis mellifera mediator of RNA polymerase II transcription subunit 25 (MED25), transcript variant X4, mRNA	FBgn0038760	MED25-PA	1.98273	6.86377	13.3857	0.000253551	0.0078488	+	GO:0001104	GO:0006367 GO:0007399 GO:0002805	GO:0016592
gnl|Amel_4.5|GB43447-RA	XR_408206.1	PREDICTED: Apis mellifera uncharacterized LOC725677 (LOC725677), transcript variant X2, ncRNA	#N/A	#N/A	3.10497	1.10179	13.3494	0.000258499	0.00796686	+	#N/A	#N/A	#N/A
gnl|Amel_4.5|GB48560-RA	XM_393390.4	PREDICTED: Apis mellifera putative sodium-dependent multivitamin transporter-like (LOC409899), mRNA	FBgn0034494	CG10444-PA	2.16275	3.43283	13.3479	0.000258712	0.00796686	+	GO:0008523	GO:0055085	GO:0016020
gnl|Amel_4.5|GB49163-RA	XM_006567951.1	PREDICTED: Apis mellifera e3 ubiquitin-protein ligase UBR3-like (LOC412002), transcript variant X1, mRNA	FBgn0260970	CG42593-PA	2.60379	1.42302	13.3309	0.000261061	0.00801832	+	GO:0004842 GO:0008270	#N/A	#N/A
gnl|Amel_4.5|GB51174-RA	XM_397488.5	PREDICTED: Apis mellifera uncharacterized LOC408280 (LOC408280), mRNA	#N/A	#N/A	2.07085	11.6417	13.2934	0.000266339	0.00815923	+	#N/A	#N/A	#N/A
gnl|Amel_4.5|GB44233-RA	XR_120699.2	PREDICTED: Apis mellifera f-box only protein 43-like (LOC100577752), misc_RNA	#N/A	#N/A	2.60716	1.80461	13.2837	0.00026773	0.00818065	+	#N/A	#N/A	#N/A
gnl|Amel_4.5|GB42004-RA	XM_623801.3	PREDICTED: Apis mellifera A disintegrin and metalloproteinase with thrombospondin motifs 14-like (LOC551407), transcript variant 1, mRNA	#N/A	#N/A	3.1169	2.3671	13.2518	0.000272314	0.00827793	+	#N/A	#N/A	#N/A
gnl|Amel_4.5|GB41177-RA	XM_395849.5	PREDICTED: Apis mellifera transient receptor potential cation channel, subfamily M, member 3 (Trpm3), transcript variant X10, mRNA	FBgn0083959	trpm-PE	2.12237	3.43274	13.2366	0.000274535	0.00830274	+	GO:0004672 GO:0005216 GO:0046873	GO:0055085 GO:0043052 GO:0010960 GO:0007005 GO:0016049 GO:0055069 GO:0070838	GO:0016020
gnl|Amel_4.5|GB43784-RA	XM_006559297.1	PREDICTED: Apis mellifera uncharacterized LOC100577430 (LOC100577430), mRNA	#N/A	#N/A	4.11217	5.29831	13.2375	0.000274405	0.00830274	+	#N/A	#N/A	#N/A
gnl|Amel_4.5|GB40140-RA	XM_006560385.1	PREDICTED: Apis mellifera protein PIEZO2-like (LOC408427), transcript variant X9, mRNA	FBgn0031993	CG8486-PE	1.86326	7.23267	13.2155	0.000277638	0.00837519	+	#N/A	#N/A	#N/A
gnl|Amel_4.5|GB54541-RA	XM_003249834.2	PREDICTED: Apis mellifera uncharacterized LOC100577408 (LOC100577408), transcript variant X1, mRNA	FBgn0031973	Spn28D-PA	1.98294	6.42923	13.1722	0.00028414	0.00854951	+	GO:0004867	#N/A	#N/A
gnl|Amel_4.5|GB54131-RA	XM_001121941.3	PREDICTED: Apis mellifera uncharacterized LOC726184 (LOC726184), mRNA	#N/A	#N/A	1.89372	6.91589	13.1498	0.000287543	0.0086081	+	#N/A	#N/A	#N/A
gnl|Amel_4.5|GB55239-RA	XM_006559027.1	PREDICTED: Apis mellifera anion exchange protein 2-like (LOC725581), mRNA	FBgn0036043	CG8177-PG	2.27223	4.17405	13.1539	0.000286919	0.0086081	+	GO:0015301 GO:0005452	GO:0006820	GO:0016021
gnl|Amel_4.5|GB44292-RA	XM_624991.4	PREDICTED: Apis mellifera ecdysone-induced protein 63E ortholog (LOC552617), transcript variant X4, mRNA	FBgn0005640	Eip63E-PG	2.11526	4.37	13.0909	0.00029673	0.00886069	+	GO:0004693 GO:0004674 GO:0004674 GO:0030332 GO:0004693 GO:0004693 GO:0004674 GO:0005515 GO:0005515 GO:0004672 GO:0004674 GO:0020037 GO:0005524	GO:0001700 GO:0006468 GO:0007552 GO:0002009 GO:0002168 GO:0006468 GO:0006468 GO:0006468 GO:0048589	#N/A
gnl|Amel_4.5|GB45910-RA	XM_001120006.3	PREDICTED: Apis mellifera protein lethal(2)essential for life-like (LOC724367), mRNA	#N/A	#N/A	2.15891	8.81304	13.0772	0.000298906	0.00889944	+	#N/A	#N/A	#N/A
gnl|Amel_4.5|GB41467-RA	XM_006565331.1	PREDICTED: Apis mellifera growth arrest-specific protein 2-like (LOC725218), transcript variant X2, mRNA	#N/A	#N/A	2.12003	6.27623	13.0055	0.00031058	0.00918152	+	#N/A	#N/A	#N/A
gnl|Amel_4.5|GB53965-RA	XM_006571676.1	PREDICTED: Apis mellifera uncharacterized LOC100578606 (LOC100578606), transcript variant X5, mRNA	#N/A	#N/A	1.99707	5.05092	13.0092	0.000309961	0.00918152	+	#N/A	#N/A	#N/A
gnl|Amel_4.5|GB41628-RA	XM_006565814.1	PREDICTED: Apis mellifera zinc finger protein 346-like (LOC102653868), mRNA	FBgn0035134	CG1231-PA	2.24118	3.55094	12.9467	0.000320484	0.00945068	+	GO:0003676 GO:0008270	#N/A	GO:0005634
gnl|Amel_4.5|GB53743-RA	XM_006563996.1	PREDICTED: Apis mellifera uncharacterized LOC408740 (LOC408740), transcript variant X5, mRNA	#N/A	#N/A	2.53554	4.84409	12.9251	0.000324197	0.00951274	+	#N/A	#N/A	#N/A
gnl|Amel_4.5|GB54395-RA	XM_396830.5	PREDICTED: Apis mellifera protein kinase Tesk1 (Tesk1), mRNA	FBgn0004876	cdi-PA	2.19084	5.72815	12.928	0.000323709	0.00951274	+	GO:0004674 GO:0004674 GO:0004674 GO:0004672 GO:0005524 GO:0004713	GO:0001700 GO:0006468 GO:0006468 GO:0006468	#N/A
gnl|Amel_4.5|GB42621-RA	XM_006561783.1	PREDICTED: Apis mellifera uncharacterized LOC726750 (LOC726750), transcript variant X2, mRNA	#N/A	#N/A	3.19123	8.30092	12.9178	0.000325464	0.00952627	+	#N/A	#N/A	#N/A
gnl|Amel_4.5|GB53929-RA	XM_006571663.1	PREDICTED: Apis mellifera laminin subunit alpha-5-like (LOC410775), transcript variant X1, mRNA	FBgn0261563	wb-PB	3.77728	1.39525	12.897	0.000329109	0.00960918	+	GO:0005488 GO:0005102	GO:0007267 GO:0030155 GO:0030334 GO:0045995 GO:0007502 GO:0008406	GO:0005605 GO:0005605 GO:0005605 GO:0005604 GO:0005606
gnl|Amel_4.5|GB54374-RA	XM_006557723.1	PREDICTED: Apis mellifera solute carrier family 2, facilitated glucose transporter member 1-like (LOC409424), transcript variant X9, mRNA	#N/A	#N/A	2.99381	0.608684	12.8918	0.000330027	0.00961224	+	#N/A	#N/A	#N/A
gnl|Amel_4.5|GB49034-RA	XR_407499.1	PREDICTED: Apis mellifera uncharacterized LOC100576830 (LOC100576830), transcript variant X6, misc_RNA	#N/A	#N/A	5.73831	-1.79957	12.876	0.000332829	0.00964633	+	#N/A	#N/A	#N/A
gnl|Amel_4.5|GB54394-RA	XM_396830.5	PREDICTED: Apis mellifera protein kinase Tesk1 (Tesk1), mRNA	#N/A	#N/A	4.59668	-0.557441	12.8642	0.000334929	0.00968347	+	#N/A	#N/A	#N/A
gnl|Amel_4.5|GB40966-RA	XM_003250533.2	PREDICTED: Apis mellifera uncharacterized LOC100577510 (LOC100577510), mRNA	#N/A	#N/A	5.83415	-1.73471	12.8299	0.000341125	0.00981462	+	#N/A	#N/A	#N/A
gnl|Amel_4.5|GB50091-RA	XM_001122050.3	PREDICTED: Apis mellifera uncharacterized LOC726302 (LOC726302), transcript variant X1, mRNA	FBgn0003499	sr-PA	2.21573	5.02433	12.804	0.000345871	0.00990296	+	GO:0008270 GO:0003676	GO:0007417 GO:0007517 GO:0006355 GO:0016204 GO:0016204 GO:0042440 GO:0007427 GO:0007427 GO:0006911 GO:0007398 GO:0007390 GO:0007525	GO:0005634 GO:0005622
gnl|Amel_4.5|GB51195-RA	XM_006557500.1	PREDICTED: Apis mellifera uncharacterized LOC551086 (LOC551086), transcript variant X3, mRNA	FBgn0086758	chinmo-PE	2.15576	4.17162	12.8077	0.000345202	0.00990296	+	GO:0003700 GO:0003700 GO:0008270	GO:0016319 GO:0048813	GO:0005622
gnl|Amel_4.5|GB49462-RA	XM_003249680.2	PREDICTED: Apis mellifera uncharacterized LOC726543 (LOC726543), transcript variant 2, mRNA	#N/A	#N/A	2.50058	4.98301	12.7712	0.000351999	0.0100019	+	#N/A	#N/A	#N/A
gnl|Amel_4.5|GB55675-RA	XM_006558226.1	PREDICTED: Apis mellifera uncharacterized LOC409711 (LOC409711), mRNA	#N/A	#N/A	3.15534	1.49136	12.7674	0.00035271	0.0100019	+	#N/A	#N/A	#N/A
gnl|Amel_4.5|GB51749-RA	XM_006569837.1	PREDICTED: Apis mellifera G protein-coupled receptor kinase 1 (Gprk1), mRNA	FBgn0260798	Gprk1-PB	2.15977	6.61805	12.7203	0.000361706	0.0102325	+	GO:0004703 GO:0004674 GO:0004703 GO:0004703 GO:0050254 GO:0035091 GO:0005524 GO:0001664	GO:0006468 GO:0007165 GO:0008277 GO:0006468 GO:0007186 GO:0038032 GO:0007603 GO:0016060 GO:0006468 GO:0007474	#N/A
gnl|Amel_4.5|GB50219-RA	XM_006563550.1	PREDICTED: Apis mellifera DE-cadherin (LOC410585), transcript variant X4, mRNA	FBgn0003391	shg-PA	2.02413	7.10012	12.6861	0.000368379	0.0103964	+	GO:0050839 GO:0004872 GO:0008013 GO:0005509 GO:0005515 GO:0005515	GO:0007156 GO:0007507 GO:0007314 GO:0007156 GO:0007298 GO:0030708 GO:0007156 GO:0016339 GO:0016339 GO:0030720 GO:0016339 GO:0007156 GO:0030720 GO:0002009 GO:0008356 GO:0007507 GO:0001748 GO:0030031 GO:0007298 GO:0048477 GO:0007411 GO:0008258 GO:0048103 GO:0042078 GO:0048477 GO:0007420 GO:0007409 GO:0002009 GO:0007163 GO:0007298 GO:0035147 GO:0007297 GO:0030720 GO:0035019 GO:0007280 GO:0008406 GO:…	GO:0005886 GO:0005886 GO:0005887 GO:0005887 GO:0016021 GO:0005912 GO:0005912 GO:0005914 GO:0005915 GO:0005912 GO:0005913 GO:0005914 GO:0043296 GO:0030175 GO:0005886
gnl|Amel_4.5|GB54893-RA	XM_006558185.1	PREDICTED: Apis mellifera uncharacterized LOC100578955 (LOC100578955), mRNA	#N/A	#N/A	2.60292	5.86699	12.6179	0.000382067	0.010706	+	#N/A	#N/A	#N/A
gnl|Amel_4.5|GB41641-RA	XM_006565682.1	PREDICTED: Apis mellifera phospholipase D6-like (LOC727254), mRNA	FBgn0261266	zuc-PA	2.63434	2.25263	12.4959	0.00040784	0.0113476	+	#N/A	GO:0048477 GO:0046843 GO:0030717 GO:0048477 GO:0031047	GO:0043186 GO:0005739
gnl|Amel_4.5|GB51095-RA	XM_006565950.1	PREDICTED: Apis mellifera cryptochrome 2 (Cry2), transcript variant X2, mRNA	FBgn0016054	phr6-4-PA	1.77644	6.39844	12.4735	0.000412776	0.0114579	+	GO:0003914 GO:0003914	GO:0006281	#N/A
gnl|Amel_4.5|GB52906-RA	XM_006560097.1	PREDICTED: Apis mellifera distracted (dsd), transcript variant X2, mRNA	#N/A	#N/A	2.43108	2.05405	12.4649	0.000414667	0.0114834	+	#N/A	#N/A	#N/A
gnl|Amel_4.5|GB43225-RA	XM_006570430.1	PREDICTED: Apis mellifera inorganic phosphate cotransporter-like protein (Picot), transcript variant X1, mRNA	FBgn0024315	Picot-PB	2.92	3.7728	12.4213	0.000424476	0.011646	+	GO:0005316 GO:0015114	GO:0006817 GO:0035435	GO:0016021 GO:0016021
gnl|Amel_4.5|GB50593-RA	XM_006561018.1	PREDICTED: Apis mellifera protein TANC2-like (LOC411569), transcript variant X2, mRNA	FBgn0041096	rols-PB	2.0618	4.54947	12.4243	0.000423779	0.011646	+	GO:0005515 GO:0005515 GO:0008270	GO:0007520 GO:0007520 GO:0007520 GO:0007520 GO:0007520 GO:0007520 GO:0061327	GO:0005737 GO:0005737 GO:0005737 GO:0005912 GO:0009986
gnl|Amel_4.5|GB51019-RA	XM_006566221.1	PREDICTED: Apis mellifera kinase D-interacting substrate of 220 kDa-like (LOC409177), mRNA	FBgn0261554	CG42672-PH	1.8349	5.33943	12.4234	0.000423986	0.011646	+	GO:0003674	GO:0008150	GO:0005575
gnl|Amel_4.5|GB55400-RA	XM_003251245.2	PREDICTED: Apis mellifera otopetrin-2-like (LOC410820), mRNA	FBgn0259150	CG42265-PA	2.64834	1.96275	12.4321	0.000422011	0.011646	+	#N/A	#N/A	#N/A
gnl|Amel_4.5|GB43460-RA	#N/A	#N/A	#N/A	#N/A	6.63237	-1.34854	12.3964	0.000430153	0.0117486	+	#N/A	#N/A	#N/A
gnl|Amel_4.5|GB44362-RA	XM_392795.5	PREDICTED: Apis mellifera rab11 family-interacting protein 4A-like (LOC409274), transcript variant X3, mRNA	#N/A	#N/A	2.01341	3.83218	12.3925	0.000431055	0.0117486	+	#N/A	#N/A	#N/A
gnl|Amel_4.5|GB51621-RA	XM_006571375.1	PREDICTED: Apis mellifera smooth (sm), transcript variant X2, mRNA	#N/A	#N/A	2.49765	2.68323	12.3919	0.000431197	0.0117486	+	#N/A	#N/A	#N/A
gnl|Amel_4.5|GB45617-RA	XM_397509.5	PREDICTED: Apis mellifera uncharacterized LOC408561 (LOC408561), transcript variant X2, mRNA	#N/A	#N/A	1.97237	9.13384	12.3833	0.00043319	0.0117621	+	#N/A	#N/A	#N/A
gnl|Amel_4.5|GB45034-RA	XM_006566369.1	PREDICTED: Apis mellifera fatty acid desaturase 1-like (LOC726913), transcript variant X3, mRNA	FBgn0032652	CG6870-PA	2.45823	3.50331	12.3452	0.000442125	0.0119364	+	GO:0009055 GO:0020037	#N/A	GO:0005792
gnl|Amel_4.5|GB40264-RA	XM_001122141.3	PREDICTED: Apis mellifera transcriptional activator protein Pur-alpha-like (LOC726399), transcript variant X1, mRNA	#N/A	#N/A	4.51674	-0.189507	12.3215	0.000447772	0.0120613	+	#N/A	#N/A	#N/A
gnl|Amel_4.5|GB51173-RA	XR_410539.1	PREDICTED: Apis mellifera uncharacterized LOC102655465 (LOC102655465), ncRNA	#N/A	#N/A	5.0943	-0.598536	12.3118	0.000450111	0.0120967	+	#N/A	#N/A	#N/A
gnl|Amel_4.5|GB43446-RA	XM_392254.5	PREDICTED: Apis mellifera uncharacterized LOC408718 (LOC408718), transcript variant X4, mRNA	FBgn0040505	Alk-PA	1.76238	6.11816	12.3063	0.000451427	0.0121046	+	GO:0004714 GO:0004716 GO:0004713 GO:0005524	GO:0006468 GO:0048565 GO:0000186 GO:0007522 GO:0007169 GO:0045610 GO:0042051 GO:0007411 GO:0007498 GO:0090328 GO:0045792 GO:0040008 GO:0070374	GO:0005886
gnl|Amel_4.5|GB42000-RA	XM_006568542.1	PREDICTED: Apis mellifera cAMP-specific 3',5'-cyclic phosphodiesterase (dnc), transcript variant X19, mRNA	FBgn0000479	dnc-PB	2.81225	7.01966	12.2626	0.000462138	0.0123638	+	GO:0004115 GO:0004114	GO:0048477 GO:0009187 GO:0008306 GO:0007613 GO:0007619 GO:0019933 GO:0007612 GO:0008355 GO:0019933 GO:0007619 GO:0007611 GO:0008355 GO:0045475 GO:0048149 GO:0000003 GO:0007268 GO:0007612 GO:0019933 GO:0007623 GO:0007619 GO:0007617 GO:0008306 GO:0046958 GO:0007613 GO:0007268 GO:0007611 GO:0019933 GO:0007165 GO:0048675 GO:0007612 GO:0007614 GO:0001661 GO:0046331	#N/A
gnl|Amel_4.5|GB51200-RA	XM_006557492.1	PREDICTED: Apis mellifera DNA-binding protein D-ETS-6-like (LOC725629), mRNA	#N/A	#N/A	4.39501	-1.20444	12.2321	0.000469739	0.0125071	+	#N/A	#N/A	#N/A
gnl|Amel_4.5|GB53054-RA	XR_119781.2	PREDICTED: Apis mellifera uncharacterized LOC100577945 (LOC100577945), transcript variant X1, ncRNA	#N/A	#N/A	3.09868	3.26129	12.2284	0.000470669	0.0125071	+	#N/A	#N/A	#N/A
gnl|Amel_4.5|GB45887-RA	XM_006568646.1	PREDICTED: Apis mellifera uncharacterized LOC100578300 (LOC100578300), transcript variant X3, mRNA	FBgn0030360	CG1806-PA	2.17355	4.45059	12.2198	0.000472861	0.0125372	+	#N/A	#N/A	#N/A
gnl|Amel_4.5|GB50434-RA	XM_006562632.1	PREDICTED: Apis mellifera proton-coupled amino acid transporter 4-like (LOC413117), mRNA	FBgn0033760	CG8785-PB	2.60527	3.07762	12.2007	0.000477723	0.0126267	+	GO:0015171	GO:0003333	#N/A
gnl|Amel_4.5|GB55556-RA	XM_397515.5	PREDICTED: Apis mellifera uncharacterized LOC408660 (LOC408660), mRNA	#N/A	#N/A	1.72666	5.46697	12.1981	0.000478372	0.0126267	+	#N/A	#N/A	#N/A
gnl|Amel_4.5|GB41468-RA	XM_003250599.2	PREDICTED: Apis mellifera uncharacterized LOC100577083 (LOC100577083), mRNA	#N/A	#N/A	3.41558	0.0451856	12.1913	0.000480134	0.0126449	+	#N/A	#N/A	#N/A
gnl|Amel_4.5|GB46363-RA	XM_006560114.1	PREDICTED: Apis mellifera 15-hydroxyprostaglandin dehydrogenase [NAD+]-like (LOC409847), transcript variant X2, mRNA	#N/A	#N/A	2.11565	3.29223	12.1629	0.000487489	0.0127817	+	#N/A	#N/A	#N/A
gnl|Amel_4.5|GB42049-RA	XM_006564155.1	PREDICTED: Apis mellifera kayak (Kay), transcript variant X3, mRNA	#N/A	#N/A	2.54995	6.3617	12.1364	0.000494475	0.0129362	+	#N/A	#N/A	#N/A
gnl|Amel_4.5|GB40331-RA	XM_006572404.1	PREDICTED: Apis mellifera uncharacterized LOC102653914 (LOC102653914), partial mRNA	#N/A	#N/A	3.28476	3.12596	12.125	0.000497508	0.0129868	+	#N/A	#N/A	#N/A
gnl|Amel_4.5|GB40511-RA	XM_006559562.1	PREDICTED: Apis mellifera vascular endothelial growth factor receptor 3-like (LOC725670), mRNA	#N/A	#N/A	3.93571	-0.63214	12.0824	0.000509009	0.0132286	+	#N/A	#N/A	#N/A
gnl|Amel_4.5|GB45250-RA	XM_006566767.1	PREDICTED: Apis mellifera uncharacterized LOC409595 (LOC409595), mRNA	FBgn0034501	CG13868-PA	2.39594	7.42744	12.0471	0.000518723	0.0134046	+	#N/A	#N/A	#N/A
gnl|Amel_4.5|GB48146-RA	#N/A	#N/A	#N/A	#N/A	2.63246	1.54794	12.0455	0.000519182	0.0134046	+	#N/A	#N/A	#N/A
gnl|Amel_4.5|GB52428-RA	XM_006565866.1	PREDICTED: Apis mellifera uncharacterized LOC726803 (LOC726803), mRNA	FBgn0037126	CG14567-PA	1.89337	10.1429	12.0303	0.00052343	0.0134849	+	#N/A	#N/A	#N/A
gnl|Amel_4.5|GB45176-RA	#N/A	#N/A	#N/A	#N/A	3.76153	-0.604796	12.022	0.000525761	0.0134862	+	#N/A	#N/A	#N/A
gnl|Amel_4.5|GB54886-RA	XM_006558181.1	PREDICTED: Apis mellifera protein GDAP2 homolog (LOC409182), mRNA	FBgn0042135	CG18812-PC	1.94864	5.72046	12.012	0.000528592	0.0135294	+	GO:0003674	GO:0008150	GO:0005575
gnl|Amel_4.5|GB54238-RA	XM_006564496.1	PREDICTED: Apis mellifera probable serine/threonine-protein kinase vps15-like (LOC102656203), mRNA	#N/A	#N/A	5.25052	-1.02972	11.9736	0.000539601	0.0137517	+	#N/A	#N/A	#N/A
gnl|Amel_4.5|GB48521-RA	XM_393419.5	PREDICTED: Apis mellifera RNA polymerase II elongation factor ELL-like (LOC409928), transcript variant X2, mRNA	FBgn0014037	Su(Tpl)-PA	2.15666	7.20316	11.9467	0.000547453	0.0138919	+	GO:0003682	GO:0006368 GO:0048190 GO:0043620 GO:0042795	GO:0008023 GO:0005700
gnl|Amel_4.5|GB45231-RA	XR_410724.1	PREDICTED: Apis mellifera replication factor C subunit 5-like (LOC410266), transcript variant X7, misc_RNA	#N/A	#N/A	5.46038	-1.94495	11.9331	0.000551468	0.0139638	+	#N/A	#N/A	#N/A
gnl|Amel_4.5|GB50734-RA	XM_001121453.3	PREDICTED: Apis mellifera uncharacterized LOC725625 (LOC725625), mRNA	FBgn0036773	CG13698-PB	2.69237	2.1217	11.9074	0.000559106	0.014127	+	#N/A	#N/A	#N/A
gnl|Amel_4.5|GB55880-RA	XM_006561209.1	PREDICTED: Apis mellifera organic anion transporting polypeptide 30B ortholog (LOC409670), transcript variant X1, mRNA	#N/A	#N/A	2.38996	1.67713	11.8978	0.000562012	0.0141701	+	#N/A	#N/A	#N/A
gnl|Amel_4.5|GB53811-RA	XM_003250888.2	PREDICTED: Apis mellifera immunoglobulin superfamily member 10-like (LOC100577574), transcript variant X1, mRNA	#N/A	#N/A	1.90857	4.12674	11.8605	0.000573379	0.0143648	+	#N/A	#N/A	#N/A
gnl|Amel_4.5|GB40678-RA	XM_006562230.1	PREDICTED: Apis mellifera uncharacterized LOC408374 (LOC408374), transcript variant X3, mRNA	FBgn0036814	CG14073-PB	2.81471	2.16469	11.7967	0.000593368	0.0148029	+	GO:0003674	GO:0048190	GO:0005876
gnl|Amel_4.5|GB53266-RA	XM_001120465.3	PREDICTED: Apis mellifera alpha-(1,3)-fucosyltransferase C-like (LOC724575), mRNA	#N/A	#N/A	2.6844	4.91503	11.7574	0.000606019	0.0150234	+	#N/A	#N/A	#N/A
gnl|Amel_4.5|GB55016-RA	XM_392183.5	PREDICTED: Apis mellifera uncharacterized LOC408643 (LOC408643), transcript variant X1, mRNA	FBgn0033188	CG1600-PC	2.60647	8.27769	11.7356	0.000613147	0.0151683	+	GO:0016491 GO:0008270 GO:0000166	GO:0055114 GO:0001666 GO:0001666	#N/A
gnl|Amel_4.5|GB42616-RA	XM_006561800.1	PREDICTED: Apis mellifera beta-hexosaminidase subunit beta-like (LOC726818), mRNA	#N/A	#N/A	1.83993	8.05478	11.7281	0.000615618	0.0151977	+	#N/A	#N/A	#N/A
gnl|Amel_4.5|GB42266-RA	XM_623514.4	PREDICTED: Apis mellifera UPF0472 protein C16orf72 homolog (LOC551118), mRNA	FBgn0030790	CG4768-PA	2.11973	3.39559	11.7162	0.000619568	0.0152633	+	#N/A	#N/A	#N/A
gnl|Amel_4.5|GB44263-RA	XR_408075.1	PREDICTED: Apis mellifera happyhour (hppy), transcript variant X9, misc_RNA	FBgn0263395	hppy-PA	2.50048	1.76997	11.6855	0.000629876	0.015485	+	GO:0004674 GO:0004702 GO:0005083 GO:0005524 GO:0004672	GO:0006468 GO:0006468 GO:0032008 GO:0042059 GO:0042059 GO:0048149 GO:0070328 GO:0040009 GO:0008361 GO:0032006 GO:0032006 GO:0043065 GO:0032006 GO:0008361 GO:0032006 GO:0032006 GO:0046626 GO:0046330 GO:0046626 GO:0032006 GO:0046626 GO:0032006 GO:0007254 GO:0006915 GO:0007030	GO:0005737 GO:0031931 GO:0031931 GO:0031931
gnl|Amel_4.5|GB52933-RA	XM_006568243.1	PREDICTED: Apis mellifera uncharacterized LOC411158 (LOC411158), transcript variant X3, mRNA	FBgn0031016	kek5-PB	3.84519	0.10309	11.6632	0.000637484	0.0156395	+	#N/A	GO:0042059 GO:0030510	GO:0005887 GO:0005886
gnl|Amel_4.5|GB46270-RA	XM_395735.5	PREDICTED: Apis mellifera plexin B (plexB), transcript variant X2, mRNA	FBgn0025740	plexB-PA	2.13149	3.26647	11.6069	0.000657086	0.016087	+	GO:0017154 GO:0005515 GO:0005515	GO:0007411 GO:0007411 GO:0035021 GO:0008045 GO:0035025 GO:0007165 GO:0007411	GO:0016020 GO:0005622
gnl|Amel_4.5|GB40106-RA	XM_006560306.1	PREDICTED: Apis mellifera uncharacterized glycosyltransferase AER61-like (LOC408434), transcript variant X1, mRNA	FBgn0031421	CG9867-PA	1.68834	5.80695	11.585	0.000664845	0.0161765	+	GO:0016757	#N/A	#N/A
gnl|Amel_4.5|GB45939-RA	XM_001120909.3	PREDICTED: Apis mellifera spermine oxidase-like (LOC725007), mRNA	#N/A	#N/A	2.6619	1.68679	11.5875	0.000663961	0.0161765	+	#N/A	#N/A	#N/A
gnl|Amel_4.5|GB51172-RA	XM_003250774.2	PREDICTED: Apis mellifera uncharacterized LOC100578448 (LOC100578448), mRNA	#N/A	#N/A	2.06587	3.05911	11.5896	0.000663212	0.0161765	+	#N/A	#N/A	#N/A
gnl|Amel_4.5|GB48140-RA	XM_006569402.1	PREDICTED: Apis mellifera Shroom protein (Shroom), mRNA	FBgn0085408	Shroom-PD	1.95402	5.11923	11.5586	0.000674357	0.0163073	+	GO:0003779	GO:0000902 GO:0032438 GO:0016477	GO:0030864 GO:0005923 GO:0005856 GO:0005886
gnl|Amel_4.5|GB55047-RA	#N/A	#N/A	#N/A	#N/A	4.38757	-1.08029	11.5595	0.00067405	0.0163073	+	#N/A	#N/A	#N/A
gnl|Amel_4.5|GB43213-RA	XM_006570405.1	PREDICTED: Apis mellifera muskelin protein (muskelin), mRNA	FBgn0033757	muskelin-PB	1.98866	3.59789	11.5501	0.000677462	0.016349	+	GO:0003674	GO:0001952	GO:0005737
gnl|Amel_4.5|GB55898-RA	XM_006572197.1	PREDICTED: Apis mellifera male-specific lethal 2 homolog (LOC726108), transcript variant X2, mRNA	#N/A	#N/A	1.92751	3.3551	11.5399	0.000681185	0.0164053	+	#N/A	#N/A	#N/A
gnl|Amel_4.5|GB46587-RA	XM_006564701.1	PREDICTED: Apis mellifera probable salivary secreted peptide-like (LOC100579019), mRNA	FBgn0053998	CG33998-PA	2.65079	5.83769	11.5311	0.000684406	0.0164494	+	GO:0003674	GO:0008150	GO:0005575
gnl|Amel_4.5|GB42313-RA	XM_393414.5	PREDICTED: Apis mellifera leishmanolysin-like peptidase (Invadolysin), mRNA	FBgn0086359	Invadolysin-PA	2.07602	2.89723	11.4943	0.000698087	0.0167442	+	GO:0004222 GO:0004222 GO:0008270 GO:0008233	GO:0007155 GO:0006508 GO:0007444 GO:0045842 GO:0008354 GO:0007052 GO:0006338 GO:0007100 GO:0007076 GO:0008406 GO:0051298 GO:0007420 GO:0007076 GO:0051225 GO:0008354	GO:0016020 GO:0031252 GO:0005737
gnl|Amel_4.5|GB40567-RA	XM_006559676.1	PREDICTED: Apis mellifera serine protease 20 (SP20), mRNA	#N/A	#N/A	1.69306	4.99755	11.4899	0.000699772	0.0167506	+	#N/A	#N/A	#N/A
gnl|Amel_4.5|GB53111-RA	#N/A	#N/A	#N/A	#N/A	3.42665	-0.0258918	11.4717	0.000706639	0.0168808	+	#N/A	#N/A	#N/A
gnl|Amel_4.5|GB53592-RA	XM_006559222.1	PREDICTED: Apis mellifera uncharacterized LOC413510 (LOC413510), mRNA	FBgn0033915	CG8485-PA	2.28854	4.42159	11.4663	0.000708682	0.0168955	+	GO:0016909 GO:0004674 GO:0005524	GO:0006468 GO:0006468	#N/A
gnl|Amel_4.5|GB42838-RA	XM_624665.4	PREDICTED: Apis mellifera RNA-binding protein 39-like (LOC552289), transcript variant X6, mRNA	FBgn0031883	CG11266-PA	2.27289	5.98909	11.45	0.000714938	0.0170103	+	GO:0003729 GO:0003723 GO:0000166	GO:0008380 GO:0000381 GO:0000398 GO:0000381	GO:0005681 GO:0005634 GO:0071011 GO:0071013
gnl|Amel_4.5|GB49359-RA	XM_006565273.1	PREDICTED: Apis mellifera uncharacterized LOC552347 (LOC552347), mRNA	#N/A	#N/A	1.66298	5.57465	11.432	0.000721915	0.0171419	+	#N/A	#N/A	#N/A
gnl|Amel_4.5|GB41046-RA	XM_393110.5	PREDICTED: Apis mellifera ubiquitin-conjugating enzyme E2 Q2-like (LOC409607), transcript variant X2, mRNA	FBgn0023528	CG2924-PA	2.71182	3.74908	11.3489	0.000754917	0.0178896	+	GO:0004842 GO:0016881	#N/A	#N/A
gnl|Amel_4.5|GB41893-RA	XM_006564624.1	PREDICTED: Apis mellifera coiled-coil domain-containing protein CG32809-like (LOC411277), transcript variant X3, mRNA	#N/A	#N/A	2.09421	3.04705	11.345	0.000756494	0.0178911	+	#N/A	#N/A	#N/A
gnl|Amel_4.5|GB45446-RA	NM_001098234.1	Apis mellifera bursicon subunit alpha (Burs), mRNA	FBgn0038901	burs-PA	2.20387	1.94198	11.3195	0.000766976	0.0180308	+	GO:0005179 GO:0005184 GO:0005184	GO:0007476 GO:0048082 GO:0007593 GO:0048067 GO:0007476 GO:0007564	GO:0005576 GO:0031395 GO:0043195
gnl|Amel_4.5|GB51583-RA	XM_001120032.3	PREDICTED: Apis mellifera kynurenine/alpha-aminoadipate aminotransferase, mitochondrial-like (LOC724239), mRNA	#N/A	#N/A	2.92091	7.95364	11.274	0.000786011	0.0184051	+	#N/A	#N/A	#N/A
gnl|Amel_4.5|GB48187-RA	XM_397248.5	PREDICTED: Apis mellifera TGF-beta activated kinase 1 (Tak1), transcript variant X2, mRNA	FBgn0026323	Tak1-PA	2.17887	3.24067	11.241	0.000800088	0.0186874	+	GO:0004709 GO:0004709 GO:0004709 GO:0004672 GO:0004706 GO:0005524 GO:0004709	GO:0006915 GO:0007254 GO:0007254 GO:0007254 GO:0048749 GO:0007391 GO:0006915 GO:0006915 GO:0006915 GO:0006468 GO:0006952 GO:0007165 GO:0048802 GO:0016318 GO:0007391 GO:0045087 GO:0007249 GO:0007256 GO:0006955 GO:0006963 GO:0006955 GO:0046330 GO:0071222 GO:0050829 GO:0050829 GO:0051607	GO:0005575
gnl|Amel_4.5|GB41339-RA	XM_001122458.3	PREDICTED: Apis mellifera venom acid phosphatase Acph-1-like (LOC726737), transcript variant X1, mRNA	#N/A	#N/A	2.66553	3.26885	11.2283	0.0008056	0.0187524	+	#N/A	#N/A	#N/A
gnl|Amel_4.5|GB45071-RA	XM_393796.5	PREDICTED: Apis mellifera rapsynoid (raps), mRNA	FBgn0040080	raps-PA	1.7041	4.62875	11.171	0.000830861	0.0192775	+	GO:0030695 GO:0005515 GO:0005515	GO:0008356 GO:0008356 GO:0008105 GO:0040001 GO:0007400 GO:0008356 GO:0045175 GO:0055059 GO:0008356 GO:0000132 GO:0045167 GO:0040001 GO:0045185 GO:0007165 GO:0007405 GO:0051294 GO:0055059 GO:0008356	GO:0045179 GO:0045177 GO:0045179 GO:0005938 GO:0045179 GO:0045179 GO:0045179
gnl|Amel_4.5|GB50682-RA	XM_006559317.1	PREDICTED: Apis mellifera uncharacterized LOC726093 (LOC726093), mRNA	#N/A	#N/A	1.77432	4.49914	11.1342	0.000847485	0.0196116	+	#N/A	#N/A	#N/A
gnl|Amel_4.5|GB53835-RA	XM_006566790.1	PREDICTED: Apis mellifera zinc finger protein 395-like (LOC724885), transcript variant X4, mRNA	FBgn0263097	Glut4EF-PA	2.53219	4.6836	11.1142	0.000856712	0.0197478	+	GO:0008270	#N/A	GO:0005622
gnl|Amel_4.5|GB40741-RA	XM_006563258.1	PREDICTED: Apis mellifera uncharacterized LOC411600 (LOC411600), mRNA	FBgn0052133	ptip-PA	2.12978	4.61773	11.1	0.000863262	0.0198601	+	GO:0008134	GO:0007448 GO:0016571 GO:0009880 GO:0002805	GO:0005622
gnl|Amel_4.5|GB54680-RA	XM_006559945.1	PREDICTED: Apis mellifera vinculin (Vinc), mRNA	FBgn0004397	Vinc-PA	1.92307	5.7461	11.0705	0.000877127	0.0201399	+	GO:0003779 GO:0005198	GO:0007155 GO:0007016 GO:0007155 GO:0006911	GO:0005925 GO:0015629
gnl|Amel_4.5|GB48705-RA	XM_006572281.1	PREDICTED: Apis mellifera histone-lysine N-methyltransferase SETMAR-like (LOC100576243), partial mRNA	#N/A	#N/A	3.37617	-0.335303	11.0435	0.000889968	0.0203556	+	#N/A	#N/A	#N/A
gnl|Amel_4.5|GB42442-RA	#N/A	#N/A	#N/A	#N/A	2.64335	1.24682	11.0337	0.000894694	0.0204019	+	#N/A	#N/A	#N/A
gnl|Amel_4.5|GB44364-RA	XM_395005.5	PREDICTED: Apis mellifera germ cell-expressed bHLH-PAS-like protein (LOC411534), transcript variant X2, mRNA	#N/A	#N/A	3.61325	-0.964844	11.006	0.000908198	0.0206528	+	#N/A	#N/A	#N/A
gnl|Amel_4.5|GB49056-RA	#N/A	#N/A	FBgn0024250	brk-PA	3.66475	-0.56029	10.9982	0.000912011	0.0206997	+	GO:0003700 GO:0000980 GO:0043565	GO:0030512 GO:0000122 GO:0030512 GO:0000122 GO:0007179 GO:0000122 GO:0030510 GO:0007432 GO:0030512 GO:0007399 GO:0000122 GO:0035212 GO:0007472 GO:0061328 GO:0010629 GO:0007476 GO:0000122	GO:0005634 GO:0005634 GO:0005634
gnl|Amel_4.5|GB47042-RA	XM_006568471.1	PREDICTED: Apis mellifera succinate dehydrogenase [ubiquinone] flavoprotein subunit, mitochondrial-like (LOC408734), mRNA	#N/A	#N/A	2.1502	2.87967	10.9849	0.000918551	0.0208082	+	#N/A	#N/A	#N/A
gnl|Amel_4.5|GB53437-RA	XM_625168.4	PREDICTED: Apis mellifera f-box only protein 32-like (LOC552793), transcript variant X2, mRNA	FBgn0036196	CG11658-PA	1.78029	6.04849	10.9749	0.000923548	0.0208814	+	#N/A	#N/A	#N/A
gnl|Amel_4.5|GB44213-RA	NM_001242387.1	Apis mellifera filamin-like (LOC409697), mRNA	#N/A	#N/A	2.8313	6.51305	10.9627	0.000929664	0.0209795	+	#N/A	#N/A	#N/A
gnl|Amel_4.5|GB51305-RA	XM_006559349.1	PREDICTED: Apis mellifera uncharacterized LOC551252 (LOC551252), transcript variant X1, mRNA	#N/A	#N/A	1.7488	7.20784	10.9549	0.000933567	0.0210275	+	#N/A	#N/A	#N/A
gnl|Amel_4.5|GB55228-RA	XM_006558992.1	PREDICTED: Apis mellifera uncharacterized LOC409956 (LOC409956), transcript variant X2, mRNA	#N/A	#N/A	1.91204	6.49718	10.939	0.00094163	0.0210565	+	#N/A	#N/A	#N/A
gnl|Amel_4.5|GB54432-RA	XM_006559187.1	PREDICTED: Apis mellifera reversed polarity (repo), transcript variant X1, mRNA	#N/A	#N/A	1.68928	6.21292	10.9142	0.000954311	0.0212919	+	#N/A	#N/A	#N/A
gnl|Amel_4.5|GB48840-RA	XM_006568272.1	PREDICTED: Apis mellifera hephaestus (heph), mRNA	FBgn0011224	heph-PY	1.87267	5.17585	10.9078	0.00095762	0.0213255	+	GO:0008187 GO:0003729 GO:0008187 GO:0008187 GO:0000166 GO:0003730 GO:0000900	GO:0007286 GO:0000398 GO:0007219 GO:0008586 GO:0008587 GO:0007286 GO:0007319 GO:0008103 GO:0007291	GO:0005634 GO:0030529 GO:0005737
gnl|Amel_4.5|GB43130-RA	XM_003251514.2	PREDICTED: Apis mellifera single Ig IL-1-related receptor-like (LOC100578939), mRNA	#N/A	#N/A	3.34577	4.11535	10.903	0.000960074	0.02134	+	#N/A	#N/A	#N/A
gnl|Amel_4.5|GB42469-RA	XM_006565456.1	PREDICTED: Apis mellifera phospholipase B1, membrane-associated-like (LOC725668), mRNA	#N/A	#N/A	1.8873	5.36306	10.8951	0.000964211	0.0213917	+	#N/A	#N/A	#N/A
gnl|Amel_4.5|GB47254-RA	XM_006564340.1	PREDICTED: Apis mellifera uncharacterized LOC412865 (LOC412865), transcript variant X7, mRNA	#N/A	#N/A	3.21809	-0.108342	10.8862	0.000968841	0.0214542	+	#N/A	#N/A	#N/A
gnl|Amel_4.5|GB55211-RA	XR_408162.1	PREDICTED: Apis mellifera major royal jelly protein 2-like (LOC100578601), misc_RNA	#N/A	#N/A	2.24249	2.20421	10.8608	0.000982214	0.0217097	+	#N/A	#N/A	#N/A
gnl|Amel_4.5|GB44824-RA	XM_006568496.1	PREDICTED: Apis mellifera corazonin receptor (Crzr), transcript variant X2, mRNA	FBgn0036278	GRHRII-PA	1.73088	5.63523	10.7959	0.00101727	0.0223241	+	GO:0016500 GO:0004968 GO:0008188 GO:0004930 GO:0097003 GO:0097004 GO:0004930 GO:0001653 GO:0035237 GO:0035237	GO:0007186 GO:0007186 GO:0007186 GO:0007186 GO:0007186 GO:0007186	GO:0016021 GO:0016021 GO:0016021 GO:0016021 GO:0005887 GO:0016021
gnl|Amel_4.5|GB49672-RA	XM_006558789.1	PREDICTED: Apis mellifera uncharacterized LOC102654166 (LOC102654166), transcript variant X2, mRNA	#N/A	#N/A	2.07729	5.09011	10.8015	0.00101419	0.0223241	+	#N/A	#N/A	#N/A
gnl|Amel_4.5|GB47513-RA	XM_006570846.1	PREDICTED: Apis mellifera hormone receptor-like in 46 (Hr46), transcript variant X4, mRNA	FBgn0000448	Hr46-PE	2.24853	3.23811	10.7875	0.00102187	0.0223358	+	GO:0000977 GO:0004879 GO:0003700 GO:0004879 GO:0004879 GO:0004879 GO:0005515 GO:0003707 GO:0004887 GO:0008270	GO:0045944 GO:0000122 GO:0007552 GO:0040034 GO:0043401 GO:0016319	GO:0005634 GO:0005634 GO:0005634 GO:0005634
gnl|Amel_4.5|GB45932-RA	XM_006563148.1	PREDICTED: Apis mellifera uncharacterized LOC551685 (LOC551685), transcript variant X4, mRNA	#N/A	#N/A	1.71076	6.28748	10.7697	0.00103174	0.0224684	+	#N/A	#N/A	#N/A
gnl|Amel_4.5|GB55611-RA	XM_003251266.2	PREDICTED: Apis mellifera uncharacterized LOC100576986 (LOC100576986), transcript variant X1, mRNA	#N/A	#N/A	3.25716	1.58305	10.7399	0.00104851	0.0227498	+	#N/A	#N/A	#N/A
gnl|Amel_4.5|GB40583-RA	XM_006562042.1	PREDICTED: Apis mellifera lysine-specific demethylase 6A-like (LOC412863), transcript variant X3, mRNA	#N/A	#N/A	3.66048	-0.234924	10.7182	0.00106086	0.0229336	+	#N/A	#N/A	#N/A
gnl|Amel_4.5|GB46209-RA	XM_395294.5	PREDICTED: Apis mellifera protein roadkill-like (LOC411827), transcript variant X14, mRNA	FBgn0262907	rdx-PE	1.97183	5.99925	10.6733	0.00108695	0.0233694	+	GO:0005515 GO:0005515	GO:0007349 GO:0042067 GO:0048592 GO:0016567 GO:0045879 GO:0030162 GO:0016567 GO:0043065 GO:0046330 GO:0042308 GO:0046331	GO:0005634 GO:0005634
gnl|Amel_4.5|GB54892-RA	XM_006558185.1	PREDICTED: Apis mellifera uncharacterized LOC100578955 (LOC100578955), mRNA	#N/A	#N/A	3.01419	0.676988	10.6646	0.00109208	0.0234371	+	#N/A	#N/A	#N/A
gnl|Amel_4.5|GB54786-RA	XR_407601.1	PREDICTED: Apis mellifera uncharacterized LOC100576397 (LOC100576397), transcript variant X2, ncRNA	#N/A	#N/A	2.48579	0.78603	10.6489	0.00110134	0.023593	+	#N/A	#N/A	#N/A
gnl|Amel_4.5|GB48070-RA	#N/A	#N/A	#N/A	#N/A	3.36343	-0.459601	10.6146	0.00112201	0.0239923	+	#N/A	#N/A	#N/A
gnl|Amel_4.5|GB41439-RA	XM_006565372.1	PREDICTED: Apis mellifera torso-like (tsl), transcript variant X3, mRNA	FBgn0003867	tsl-PB	2.32312	5.63201	10.6098	0.00112492	0.0240112	+	GO:0005122	GO:0008293 GO:0008293 GO:0008595 GO:0009880 GO:0009880 GO:0007362	GO:0005576
gnl|Amel_4.5|GB45555-RA	XM_006557216.1	PREDICTED: Apis mellifera spenito (nito), transcript variant X1, mRNA	FBgn0027548	nito-PB	1.6586	4.7922	10.589	0.00113761	0.0241947	+	GO:0003729 GO:0000166 GO:0003676	GO:0006355 GO:0000398 GO:0022008	GO:0071011
gnl|Amel_4.5|GB41138-RA	XM_006558878.1	PREDICTED: Apis mellifera myocyte enhancer factor 2 (Mef2), transcript variant X1, mRNA	FBgn0011656	Mef2-PD	2.14774	3.5794	10.5526	0.00116024	0.0245436	+	GO:0003700 GO:0046983 GO:0003677 GO:0001077	GO:0007498 GO:0007519 GO:0006366 GO:0016202 GO:0006355 GO:0030707 GO:0007498 GO:0007507 GO:0007520 GO:0048747 GO:0007496 GO:0010468 GO:0032968 GO:0045475	GO:0005634 GO:0005634 GO:0005634 GO:0005634
gnl|Amel_4.5|GB55287-RA	XM_001120512.3	PREDICTED: Apis mellifera cysteine-rich motor neuron 1 protein-like (LOC724618), partial mRNA	#N/A	#N/A	3.1972	3.40334	10.5325	0.00117292	0.0247233	+	#N/A	#N/A	#N/A
gnl|Amel_4.5|GB53757-RA	XM_006572525.1	PREDICTED: Apis mellifera uncharacterized LOC100578616 (LOC100578616), mRNA	#N/A	#N/A	2.21004	3.03059	10.5259	0.00117714	0.024768	+	#N/A	#N/A	#N/A
gnl|Amel_4.5|GB55164-RA	XM_006558967.1	PREDICTED: Apis mellifera lethal giant larvae (LOC409348), transcript variant X10, mRNA	FBgn0002121	l(2)gl-PC	1.66548	4.59076	10.5106	0.00118693	0.0249296	+	GO:0045159 GO:0017022 GO:0045159 GO:0045159	GO:0007391 GO:0042127 GO:0030154 GO:0035072 GO:0035070 GO:0007269 GO:0016082 GO:0016336 GO:0016335 GO:0008283 GO:0016333 GO:0016334 GO:0045175 GO:0016332 GO:0007399 GO:0045184 GO:0045175 GO:0016332 GO:0007179 GO:0007179 GO:0045197 GO:0045196 GO:0002009 GO:0045197 GO:0007559 GO:0035072 GO:0045200 GO:0019991 GO:0007391 GO:0008360 GO:0008105 GO:0045175 GO:0008105 GO:0045167 GO:0045175 GO:0045167 GO:…	GO:0005886 GO:0005578 GO:0005856 GO:0005614 GO:0005886 GO:0030863 GO:0008021 GO:0016327 GO:0005829 GO:0005886 GO:0005886 GO:0005938 GO:0005737 GO:0005938 GO:0005737 GO:0005918 GO:0005938 GO:0005918 GO:0016323
gnl|Amel_4.5|GB41221-RA	XR_411448.1	PREDICTED: Apis mellifera uncharacterized LOC102653799 (LOC102653799), ncRNA	#N/A	#N/A	5.51066	-1.94131	10.48	0.00120677	0.0253015	+	#N/A	#N/A	#N/A
gnl|Amel_4.5|GB54947-RA	XM_392808.5	PREDICTED: Apis mellifera tribbles (trbl), transcript variant X2, mRNA	#N/A	#N/A	2.75613	3.56479	10.474	0.00121064	0.0253377	+	#N/A	#N/A	#N/A
gnl|Amel_4.5|GB45324-RA	XM_006570947.1	PREDICTED: Apis mellifera uncharacterized LOC552244 (LOC552244), transcript variant X5, mRNA	FBgn0031412	CG16995-PA	2.0257	5.85212	10.4624	0.00121828	0.0254525	+	#N/A	#N/A	GO:0005576
gnl|Amel_4.5|GB55036-RA	NM_001111255.1	Apis mellifera doublesex (Dsx), transcript variant M, mRNA	FBgn0000504	dsx-PA	2.19968	4.30325	10.4513	0.00122564	0.0255612	+	GO:0001078 GO:0001077 GO:0003700 GO:0008270 GO:0003677 GO:0003700 GO:0003700 GO:0003677 GO:0003729 GO:0003677 GO:0043565 GO:0042803 GO:0005515	GO:0006357 GO:0007283 GO:0019101 GO:0007530 GO:0006366 GO:0018993 GO:0007548 GO:0018993 GO:0007619 GO:0045433 GO:0007530 GO:0007486 GO:0035215 GO:0007485 GO:0019101 GO:0045433 GO:0008049 GO:0007548 GO:0019102 GO:0045497 GO:0045496 GO:0035215 GO:0007485 GO:0007486 GO:0045498 GO:0035263 GO:0046660 GO:0048071 GO:0019102 GO:0019101 GO:0045433 GO:0045433 GO:0007548 GO:0007417 GO:0045893 GO:0045892 GO:…	GO:0005634
gnl|Amel_4.5|GB42434-RA	XM_003250619.2	PREDICTED: Apis mellifera chitotriosidase-1-like (LOC100577156), transcript variant X1, mRNA	#N/A	#N/A	1.95975	3.5274	10.4155	0.00124965	0.0260161	+	#N/A	#N/A	#N/A
gnl|Amel_4.5|GB51467-RA	XM_003251959.2	PREDICTED: Apis mellifera uncharacterized LOC100578021 (LOC100578021), mRNA	#N/A	#N/A	1.86255	8.7748	10.4008	0.0012596	0.0261771	+	#N/A	#N/A	#N/A
gnl|Amel_4.5|GB55387-RA	XM_006568968.1	PREDICTED: Apis mellifera AF4/FMR2 family member 4-like (LOC100577139), transcript variant X6, mRNA	FBgn0041111	lilli-PC	1.78671	6.89276	10.3803	0.00127369	0.0263311	+	GO:0003700 GO:0003677 GO:0003677 GO:0003700 GO:0003700	GO:0007365 GO:0042051 GO:0008361 GO:0000915 GO:0007379 GO:0042048 GO:0048190 GO:0007611	GO:0005634 GO:0005634 GO:0005634 GO:0032783
gnl|Amel_4.5|GB55885-RA	XM_006561216.1	PREDICTED: Apis mellifera protein tyrosine phosphatase prl-1 (Prl-1), mRNA	FBgn0024734	PRL-1-PA	1.72519	4.68368	10.3667	0.00128307	0.0264788	+	GO:0004727 GO:0004727 GO:0008138 GO:0004727 GO:0008138	GO:0006470 GO:0006470 GO:0006470	#N/A
gnl|Amel_4.5|GB50290-RA	XM_006563716.1	PREDICTED: Apis mellifera serine protease homolog 55 (SPH55), transcript variant X2, mRNA	#N/A	#N/A	1.5914	5.74243	10.3616	0.00128667	0.0265067	+	#N/A	#N/A	#N/A
gnl|Amel_4.5|GB52278-RA	XM_006572389.1	PREDICTED: Apis mellifera filamin-B-like (LOC552466), mRNA	FBgn0014141	cher-PG	2.25778	6.41612	10.3421	0.00130032	0.026695	+	GO:0003779 GO:0003779 GO:0003779	GO:0007301 GO:0008104 GO:0008302 GO:0008340 GO:0008355 GO:0007611 GO:0030708 GO:0030725 GO:0035204 GO:0007067 GO:0008045	GO:0035183 GO:0035182
gnl|Amel_4.5|GB54219-RA	XM_006563068.1	PREDICTED: Apis mellifera uncharacterized LOC727486 (LOC727486), transcript variant X3, mRNA	FBgn0086708	stv-PE	1.78363	10.3757	10.3144	0.00131999	0.0270519	+	GO:0004252 GO:0051087	GO:0006508 GO:0006497 GO:0046331	GO:0030018
gnl|Amel_4.5|GB51168-RA	XM_001122273.3	PREDICTED: Apis mellifera gem-associated protein 7-like (LOC726546), transcript variant X1, mRNA	#N/A	#N/A	1.57994	6.24739	10.2514	0.00136578	0.0278936	+	#N/A	#N/A	#N/A
gnl|Amel_4.5|GB51682-RA	XM_006569730.1	PREDICTED: Apis mellifera annexin-B9-like (LOC409533), transcript variant X1, mRNA	#N/A	#N/A	2.20858	3.291	10.1201	0.00146661	0.0296456	+	#N/A	#N/A	#N/A
gnl|Amel_4.5|GB47330-RA	XM_003251375.2	PREDICTED: Apis mellifera uncharacterized LOC100578466 (LOC100578466), mRNA	#N/A	#N/A	2.49794	1.86755	10.0967	0.00148537	0.0299736	+	#N/A	#N/A	#N/A
gnl|Amel_4.5|GB45723-RA	#N/A	#N/A	#N/A	#N/A	5.9144	-1.78753	10.0589	0.00151616	0.0304391	+	#N/A	#N/A	#N/A
gnl|Amel_4.5|GB50767-RA	XM_003249776.2	PREDICTED: Apis mellifera uncharacterized LOC100578727 (LOC100578727), transcript variant X1, mRNA	#N/A	#N/A	3.17135	2.53833	10.0597	0.00151549	0.0304391	+	#N/A	#N/A	#N/A
gnl|Amel_4.5|GB46877-RA	XM_006559726.1	PREDICTED: Apis mellifera kinase suppressor of ras (ksr), mRNA	FBgn0015402	ksr-PA	1.63338	6.22029	10.0371	0.00153423	0.030503	+	GO:0004672 GO:0004674 GO:0019992 GO:0004674 GO:0004672 GO:0005524 GO:0004713	GO:0007265 GO:0008595 GO:0008293 GO:0006468 GO:0006468 GO:0007426 GO:0007165 GO:0007476	#N/A
gnl|Amel_4.5|GB47305-RA	XM_006564329.1	PREDICTED: Apis mellifera transformer-2 sex-determining protein (tra2), transcript variant X8, mRNA	FBgn0003742	tra2-PG	2.29619	4.74394	10.0314	0.00153891	0.030503	+	GO:0003729 GO:0003729 GO:0003729 GO:0003729 GO:0003676 GO:0000166	GO:0007530 GO:0006397 GO:0000003 GO:0030237 GO:0030237 GO:0006397 GO:0048024 GO:0008380 GO:0000003 GO:0007283 GO:0019102 GO:0019101 GO:0007283 GO:0006397 GO:0019101 GO:0000245 GO:0007530 GO:0007530 GO:0000398 GO:0000381	GO:0071011
gnl|Amel_4.5|GB47498-RA	XM_006570820.1	PREDICTED: Apis mellifera shootin-1-like (LOC100576435), transcript variant X1, mRNA	#N/A	#N/A	1.63434	7.70993	10.0474	0.00152564	0.030503	+	#N/A	#N/A	#N/A
gnl|Amel_4.5|GB50759-RA	XR_409002.1	PREDICTED: Apis mellifera KH domain-containing, RNA-binding, signal transduction-associated protein 3-like (LOC408710), transcript variant X6, misc_RNA	#N/A	#N/A	1.82379	3.50441	10.0453	0.00152737	0.030503	+	#N/A	#N/A	#N/A
gnl|Amel_4.5|GB52926-RA	XM_006568246.1	PREDICTED: Apis mellifera adenylate kinase 7-like (LOC102654366), mRNA	#N/A	#N/A	4.41945	-1.60589	10.0302	0.00153998	0.030503	+	#N/A	#N/A	#N/A
gnl|Amel_4.5|GB54766-RA	#N/A	#N/A	#N/A	#N/A	6.62426	-1.0282	10.0322	0.00153828	0.030503	+	#N/A	#N/A	#N/A
gnl|Amel_4.5|GB44029-RA	XM_006567312.1	PREDICTED: Apis mellifera protein KIAA0317-like (LOC726045), mRNA	#N/A	#N/A	2.1771	1.78384	9.99631	0.00156854	0.0309134	+	#N/A	#N/A	#N/A
gnl|Amel_4.5|GB50554-RA	XM_392087.5	PREDICTED: Apis mellifera negative elongation factor A-like (LOC408541), mRNA	FBgn0038872	Nelf-A-PA	1.90413	4.99185	9.99749	0.00156753	0.0309134	+	GO:0003729	GO:0007070 GO:0034244	GO:0017053 GO:0032021 GO:0005634
gnl|Amel_4.5|GB55361-RA	XM_003251252.2	PREDICTED: Apis mellifera uncharacterized LOC100577750 (LOC100577750), mRNA	#N/A	#N/A	3.8012	-0.746374	9.99713	0.00156784	0.0309134	+	#N/A	#N/A	#N/A
gnl|Amel_4.5|GB44656-RA	XM_006567816.1	PREDICTED: Apis mellifera putative uncharacterized zinc finger protein 814-like (LOC102656501), mRNA	FBgn0000289	cg-PJ	2.34147	5.60708	9.96796	0.00159288	0.0313408	+	GO:0003700 GO:0003676 GO:0008270	GO:0007476	GO:0005634 GO:0005634
gnl|Amel_4.5|GB48684-RA	XM_392366.5	PREDICTED: Apis mellifera amontillado (amon), transcript variant 1, mRNA	FBgn0023179	amon-PA	2.34029	1.06223	9.96172	0.00159829	0.031395	+	GO:0008233 GO:0004252 GO:0008233	GO:0016486 GO:0035187 GO:0006508 GO:0002165 GO:0016486 GO:0033500 GO:0016486 GO:0035180	GO:0005576
gnl|Amel_4.5|GB43142-RA	XM_006570305.1	PREDICTED: Apis mellifera tubulin-specific chaperone cofactor E-like protein-like (LOC552804), transcript variant X2, mRNA	#N/A	#N/A	2.45125	2.53308	9.93477	0.00162186	0.0316985	+	#N/A	#N/A	#N/A
gnl|Amel_4.5|GB40074-RA	XM_006560394.1	PREDICTED: Apis mellifera hormone receptor-like in 38 (Hr38), transcript variant X1, mRNA	FBgn0014859	Hr38-PB	1.8052	5.05035	9.89394	0.00165824	0.0322544	+	GO:0000977 GO:0004879 GO:0004879 GO:0004879 GO:0008270 GO:0003708 GO:0003707	GO:0008544 GO:0048384 GO:0043401 GO:0006355 GO:0006911 GO:0042335 GO:0048082	GO:0005634 GO:0005634
gnl|Amel_4.5|GB47475-RA	XM_395659.5	PREDICTED: Apis mellifera protein lethal(2)essential for life-like (LOC412197), transcript variant 1, mRNA	#N/A	#N/A	1.68197	8.32924	9.89375	0.00165841	0.0322544	+	#N/A	#N/A	#N/A
gnl|Amel_4.5|GB49861-RA	XM_006565047.1	PREDICTED: Apis mellifera uncharacterized LOC102656452 (LOC102656452), transcript variant X1, mRNA	#N/A	#N/A	5.70435	-1.80158	9.85977	0.00168932	0.0326943	+	#N/A	#N/A	#N/A
gnl|Amel_4.5|GB50156-RA	XM_006563432.1	PREDICTED: Apis mellifera Ets at 96B ortholog (LOC726458), mRNA	FBgn0039225	Ets96B-PB	1.72369	8.46995	9.83282	0.00171425	0.0330686	+	GO:0003677 GO:0003700 GO:0043565	GO:0006355	GO:0005634
gnl|Amel_4.5|GB50418-RA	XM_006562720.1	PREDICTED: Apis mellifera toll like receptor 1 (Toll-1), mRNA	FBgn0262473	Tl-PA	1.64797	4.86785	9.82293	0.0017235	0.0331928	+	GO:0004888 GO:0004888 GO:0070976 GO:0019955 GO:0004888 GO:0005515 GO:0005515	GO:0019730 GO:0019732 GO:0006963 GO:0006967 GO:0006967 GO:0008063 GO:0006952 GO:0009950 GO:0030097 GO:0007416 GO:0006955 GO:0009620 GO:0008063 GO:0006952 GO:0006955 GO:0009880 GO:0009620 GO:0009950 GO:0006955 GO:0009950 GO:0009617 GO:0050832 GO:0045087 GO:0050830 GO:0035007 GO:0045087 GO:0050832 GO:0050830 GO:0035172 GO:0000910 GO:0007165 GO:0050832 GO:0050830 GO:0007352 GO:0050832 GO:0045610 GO:…	GO:0005887 GO:0016021 GO:0031224 GO:0043234 GO:0005886 GO:0033565 GO:0005886
gnl|Amel_4.5|GB52429-RA	XM_006565927.1	PREDICTED: Apis mellifera uncharacterized LOC100578437 (LOC100578437), mRNA	#N/A	#N/A	2.4841	2.14565	9.79287	0.0017519	0.0336301	+	#N/A	#N/A	#N/A
gnl|Amel_4.5|GB51509-RA	XM_006560463.1	PREDICTED: Apis mellifera uncharacterized LOC100576999 (LOC100576999), transcript variant X3, mRNA	#N/A	#N/A	3.71517	-0.41934	9.78667	0.00175781	0.0336891	+	#N/A	#N/A	#N/A
gnl|Amel_4.5|GB49473-RA	XM_006560640.1	PREDICTED: Apis mellifera Y+L amino acid transporter 2-like (LOC411772), transcript variant X3, mRNA	#N/A	#N/A	5.49579	-1.87785	9.75884	0.00178462	0.0340923	+	#N/A	#N/A	#N/A
gnl|Amel_4.5|GB46068-RA	XM_006562454.1	PREDICTED: Apis mellifera transient receptor potential cation channel protein painless (Pain), transcript variant X2, mRNA	FBgn0060296	pain-PA	1.62719	4.56583	9.75396	0.00178937	0.0341278	+	GO:0005262 GO:0005216 GO:0005216	GO:0006816 GO:0019233 GO:0019233 GO:0009612 GO:0009408 GO:0050974 GO:0009408 GO:0006811 GO:0055085 GO:0043052 GO:0007631 GO:0007620 GO:0045924 GO:0048060 GO:0009408 GO:0048266 GO:0008016 GO:0019233	GO:0016021 GO:0016020
gnl|Amel_4.5|GB42178-RA	NM_001141964.1	Apis mellifera extra macrochaetae (Emc), mRNA	FBgn0000575	emc-PA	1.97944	6.43086	9.73455	0.00180836	0.0343793	+	GO:0046982 GO:0000988 GO:0046982 GO:0000988 GO:0000988 GO:0046982 GO:0000988 GO:0046982 GO:0046982 GO:0003714	GO:0043392 GO:0007399 GO:0007530 GO:0045892 GO:0007423 GO:0007286 GO:0045892 GO:0043392 GO:0008586 GO:0008586 GO:0008586 GO:0008586 GO:0007476 GO:0007476 GO:0007476 GO:0008283 GO:0008283 GO:0008283 GO:0000122 GO:0007541 GO:0007422 GO:0007460 GO:0007494 GO:0007391 GO:0008258 GO:0008407 GO:0030381 GO:0046843 GO:0048854 GO:0001964 GO:0031987 GO:0042675 GO:0007458 GO:0048056 GO:0045466 GO:0002121 GO:…	GO:0005634 GO:0005634
gnl|Amel_4.5|GB54320-RA	XM_006557757.1	PREDICTED: Apis mellifera uncharacterized LOC100576709 (LOC100576709), transcript variant X1, mRNA	FBgn0031374	CG7337-PC	1.93605	3.7632	9.72152	0.00182123	0.0345683	+	#N/A	#N/A	#N/A
gnl|Amel_4.5|GB49515-RA	XM_006560617.1	PREDICTED: Apis mellifera held out wings (how), mRNA	FBgn0017397	how-PA	1.67359	5.21899	9.71684	0.00182587	0.0346008	+	GO:0003729 GO:0003729 GO:0003729 GO:0003730 GO:0003730	GO:0007525 GO:0009790 GO:0007475 GO:0007498 GO:0030154 GO:0000381 GO:0000381 GO:0007438 GO:0008347 GO:0008366 GO:0008078 GO:0045214 GO:0030718 GO:0007284	GO:0005634 GO:0005737 GO:0005634 GO:0005634
gnl|Amel_4.5|GB42411-RA	XM_006565509.1	PREDICTED: Apis mellifera BTB/POZ domain-containing protein KCTD15-like (LOC411214), transcript variant X2, mRNA	FBgn0034636	CG10440-PB	2.71148	3.15488	9.71074	0.00183195	0.0346604	+	GO:0005249	GO:0006813	GO:0008076
gnl|Amel_4.5|GB53401-RA	XM_392513.5	PREDICTED: Apis mellifera ATF-3-like protein (ATF-3-like), transcript variant X2, mRNA	FBgn0028550	Atf3-PA	1.69675	7.1951	9.70305	0.00183962	0.03475	+	GO:0046983 GO:0046983 GO:0003700 GO:0005515 GO:0043565	GO:0006355 GO:0007399	GO:0005634
gnl|Amel_4.5|GB51967-RA	XM_006566977.1	PREDICTED: Apis mellifera ankyrin repeat domain-containing protein 6-like (LOC408390), transcript variant X2, mRNA	FBgn0086898	dgo-PA	1.87064	3.29977	9.67414	0.00186879	0.0350769	+	#N/A	GO:0001736 GO:0042067 GO:0001736 GO:0042067 GO:0001737 GO:0042067 GO:0001737	GO:0005737
gnl|Amel_4.5|GB53150-RA	XM_006558717.1	PREDICTED: Apis mellifera protein lap4-like (LOC413669), mRNA	#N/A	#N/A	1.51935	5.58321	9.67633	0.00186657	0.0350769	+	#N/A	#N/A	#N/A
gnl|Amel_4.5|GB53893-RA	XM_003251901.2	PREDICTED: Apis mellifera uncharacterized LOC100578486 (LOC100578486), partial mRNA	#N/A	#N/A	1.79433	3.96421	9.66503	0.00187809	0.0351399	+	#N/A	#N/A	#N/A
gnl|Amel_4.5|GB43791-RA	XM_006559289.1	PREDICTED: Apis mellifera enhancer of split mbeta protein-like (LOC100578067), transcript variant X4, mRNA	#N/A	#N/A	2.48375	0.271863	9.65425	0.00188914	0.0352352	+	#N/A	#N/A	#N/A
gnl|Amel_4.5|GB47670-RA	XM_006558596.1	PREDICTED: Apis mellifera uncharacterized LOC100578245 (LOC100578245), transcript variant X2, mRNA	#N/A	#N/A	1.82905	3.40546	9.64973	0.00189379	0.0352663	+	#N/A	#N/A	#N/A
gnl|Amel_4.5|GB50787-RA	XM_006561093.1	PREDICTED: Apis mellifera uncharacterized LOC410895 (LOC410895), transcript variant X4, mRNA	#N/A	#N/A	2.18301	4.53082	9.64095	0.00190287	0.0353706	+	#N/A	#N/A	#N/A
gnl|Amel_4.5|GB41941-RA	XM_003251981.2	PREDICTED: Apis mellifera uncharacterized LOC100577188 (LOC100577188), mRNA	#N/A	#N/A	2.84919	0.562171	9.62891	0.00191539	0.0355007	+	#N/A	#N/A	#N/A
gnl|Amel_4.5|GB50705-RA	XM_001121826.3	PREDICTED: Apis mellifera serine/threonine-protein kinase PLK3-like (LOC726051), mRNA	#N/A	#N/A	2.19707	2.36659	9.61847	0.0019263	0.0355914	+	#N/A	#N/A	#N/A
gnl|Amel_4.5|GB51248-RA	XR_408378.1	PREDICTED: Apis mellifera uncharacterized LOC102656506 (LOC102656506), ncRNA	#N/A	#N/A	3.11701	-0.37462	9.60819	0.00193711	0.0357001	+	#N/A	#N/A	#N/A
gnl|Amel_4.5|GB55097-RA	XM_006559254.1	PREDICTED: Apis mellifera uncharacterized LOC411812 (LOC411812), transcript variant X10, mRNA	#N/A	#N/A	2.75498	2.50069	9.60428	0.00194124	0.0357001	+	#N/A	#N/A	#N/A
gnl|Amel_4.5|GB40644-RA	XM_006562227.1	PREDICTED: Apis mellifera disks large 1 tumor suppressor protein-like (LOC724292), transcript variant X1, mRNA	#N/A	#N/A	2.20394	1.71245	9.57547	0.00197194	0.0360963	+	#N/A	#N/A	#N/A
gnl|Amel_4.5|GB47945-RA	XM_006564314.1	PREDICTED: Apis mellifera titin-like (LOC725936), mRNA	#N/A	#N/A	4.54482	-1.67271	9.56253	0.00198589	0.0362954	+	#N/A	#N/A	#N/A
gnl|Amel_4.5|GB50430-RA	XM_006562630.1	PREDICTED: Apis mellifera uncharacterized LOC724830 (LOC724830), transcript variant X5, mRNA	FBgn0262718	CG43162-PD	2.72397	2.51587	9.54509	0.00200485	0.0365854	+	#N/A	#N/A	#N/A
gnl|Amel_4.5|GB44128-RA	#N/A	#N/A	FBgn0250903	lmg-PA	2.22399	1.97418	9.52835	0.00202321	0.0368637	+	GO:0008270	GO:0000090	GO:0005680
gnl|Amel_4.5|GB53788-RA	XM_394701.5	PREDICTED: Apis mellifera tyrosine-protein phosphatase non-receptor type 9-like (LOC411227), transcript variant 1, mRNA	FBgn0028341	l(1)G0232-PA	2.56587	2.96117	9.50938	0.00204424	0.0370546	+	GO:0004726 GO:0004725	GO:0006470 GO:0006470 GO:0006911 GO:0022008	#N/A
gnl|Amel_4.5|GB53028-RA	XM_001120790.3	PREDICTED: Apis mellifera laccase-1-like (LOC724890), mRNA	FBgn0032116	CG3759-PA	1.81757	4.55923	9.4922	0.00206347	0.0373097	+	GO:0004322 GO:0005381 GO:0005507	GO:0055114	#N/A
gnl|Amel_4.5|GB53978-RA	XR_412224.1	PREDICTED: Apis mellifera uncharacterized LOC724199 (LOC724199), misc_RNA	#N/A	#N/A	2.22262	7.50828	9.47002	0.00208857	0.0376484	+	#N/A	#N/A	#N/A
gnl|Amel_4.5|GB44247-RA	#N/A	#N/A	FBgn0050115	CG30115-PE	1.4977	5.07438	9.45662	0.00210389	0.0378667	+	GO:0005085 GO:0005543 GO:0005089	GO:0035023	GO:0005622
gnl|Amel_4.5|GB47825-RA	XR_411529.1	PREDICTED: Apis mellifera uncharacterized LOC102654664 (LOC102654664), ncRNA	#N/A	#N/A	3.75517	-0.869969	9.4519	0.0021093	0.0378688	+	#N/A	#N/A	#N/A
gnl|Amel_4.5|GB52039-RA	XM_006566851.1	PREDICTED: Apis mellifera uncharacterized LOC726204 (LOC726204), transcript variant X4, mRNA	FBgn0259938	cwo-PA	1.81805	7.246	9.43657	0.00212701	0.0380736	+	GO:0003677 GO:0003700 GO:0003700	GO:0006355 GO:0000122 GO:0042752 GO:0042752 GO:0000122 GO:0042752 GO:0032922	GO:0005634 GO:0005634
gnl|Amel_4.5|GB54946-RA	XM_392808.5	PREDICTED: Apis mellifera tribbles (trbl), transcript variant X2, mRNA	#N/A	#N/A	2.92935	1.64701	9.43549	0.00212826	0.0380736	+	#N/A	#N/A	#N/A
gnl|Amel_4.5|GB52778-RA	XM_394006.5	PREDICTED: Apis mellifera probable cation-transporting ATPase 13A3-like (LOC410527), transcript variant X3, mRNA	#N/A	#N/A	3.50231	0.300074	9.42872	0.00213614	0.0381379	+	#N/A	#N/A	#N/A
gnl|Amel_4.5|GB48028-RA	XM_394233.5	PREDICTED: Apis mellifera clock (Clk), mRNA	FBgn0023076	Clk-PD	1.7727	5.60111	9.40505	0.00216388	0.038478	+	GO:0003677 GO:0003677 GO:0046982 GO:0000977 GO:0008134 GO:0008134 GO:0004871 GO:0003700 GO:0046982 GO:0003677 GO:0005515 GO:0046982	GO:0045893 GO:0045893 GO:0007623 GO:0007623 GO:0045893 GO:0045893 GO:0007623 GO:0007623 GO:0048148 GO:0045475 GO:0008062 GO:0007623 GO:0045187 GO:0007623 GO:0045893 GO:0007623 GO:0048148 GO:0007622 GO:0008062 GO:0045944 GO:0045475 GO:0045893 GO:0007623 GO:0007623 GO:0045475 GO:0045475 GO:0007165 GO:0007623 GO:0045944 GO:0007623 GO:0000122 GO:0045944 GO:0032922	GO:0005634 GO:0005634 GO:0005737 GO:0005667
gnl|Amel_4.5|GB47083-RA	NM_001042458.1	Apis mellifera MAX dimerization protein (Mad), mRNA	#N/A	#N/A	2.05452	2.35138	9.39375	0.00217726	0.0385998	+	#N/A	#N/A	#N/A
gnl|Amel_4.5|GB52187-RA	#N/A	#N/A	#N/A	#N/A	3.64953	-0.667344	9.38586	0.00218665	0.0387084	+	#N/A	#N/A	#N/A
gnl|Amel_4.5|GB40662-RA	XM_006562206.1	PREDICTED: Apis mellifera uncharacterized LOC413125 (LOC413125), transcript variant X1, mRNA	#N/A	#N/A	2.5044	0.600942	9.38097	0.00219249	0.0387537	+	#N/A	#N/A	#N/A
gnl|Amel_4.5|GB50613-RA	XM_003250463.2	PREDICTED: Apis mellifera uncharacterized LOC100578514 (LOC100578514), mRNA	#N/A	#N/A	2.47382	0.589592	9.35271	0.00222656	0.0392386	+	#N/A	#N/A	#N/A
gnl|Amel_4.5|GB44214-RA	NM_001242387.1	Apis mellifera filamin-like (LOC409697), mRNA	#N/A	#N/A	2.09992	8.15103	9.34115	0.00224065	0.0394282	+	#N/A	#N/A	#N/A
gnl|Amel_4.5|GB48675-RA	XM_006564759.1	PREDICTED: Apis mellifera tubulin polyglutamylase TTLL5-like (LOC414032), transcript variant X3, mRNA	FBgn0051108	CG31108-PA	2.47507	2.01981	9.30474	0.00228562	0.0401597	+	GO:0004835 GO:0005524	GO:0006464	#N/A
gnl|Amel_4.5|GB47292-RA	#N/A	#N/A	#N/A	#N/A	5.13431	-2.03193	9.29678	0.00229557	0.0402157	+	#N/A	#N/A	#N/A
gnl|Amel_4.5|GB50398-RA	XM_003250100.2	PREDICTED: Apis mellifera uncharacterized LOC100578609 (LOC100578609), mRNA	#N/A	#N/A	3.32667	-1.15186	9.29675	0.00229561	0.0402157	+	#N/A	#N/A	#N/A
gnl|Amel_4.5|GB47624-RA	XM_396342.5	PREDICTED: Apis mellifera A disintegrin and metalloproteinase with thrombospondin motifs 3-like (LOC412890), mRNA	#N/A	#N/A	2.20814	1.76055	9.28051	0.00231605	0.0405096	+	#N/A	#N/A	#N/A
gnl|Amel_4.5|GB52810-RA	XM_006564945.1	PREDICTED: Apis mellifera yellow-x1 (Y-x1), mRNA	#N/A	#N/A	1.89762	4.06189	9.26528	0.00233539	0.0406716	+	#N/A	#N/A	#N/A
gnl|Amel_4.5|GB53400-RA	XM_003251024.2	PREDICTED: Apis mellifera ATF-3-like protein (ATF-3-like), transcript variant X1, mRNA	#N/A	#N/A	4.0041	-1.51055	9.26184	0.00233978	0.040688	+	#N/A	#N/A	#N/A
gnl|Amel_4.5|GB41547-RA	XM_006568076.1	PREDICTED: Apis mellifera echinoderm microtubule-associated protein-like 1-like (LOC410078), transcript variant X3, mRNA	#N/A	#N/A	1.79609	7.1032	9.25321	0.00235084	0.0407008	+	#N/A	#N/A	#N/A
gnl|Amel_4.5|GB42220-RA	XM_006571137.1	PREDICTED: Apis mellifera sodium bicarbonate cotransporter 3-like (LOC409792), transcript variant X2, mRNA	FBgn0259111	Ndae1-PC	1.9396	4.05331	9.25347	0.0023505	0.0407008	+	GO:0015106 GO:0015301 GO:0015301 GO:0008510 GO:0005452	GO:0006820 GO:0015992 GO:0015701 GO:0006814 GO:0006821	GO:0016021 GO:0005886 GO:0005886 GO:0016021 GO:0005886
gnl|Amel_4.5|GB55818-RA	XM_006560876.1	PREDICTED: Apis mellifera somatostatin receptor type 4-like (LOC412883), mRNA	FBgn0036789	AlCR2-PB	3.52074	-0.452833	9.24859	0.00235677	0.0407341	+	GO:0004930 GO:0004994 GO:0008188 GO:0008261 GO:0008261 GO:0004994 GO:0008261 GO:0004994	GO:0007186 GO:0007186 GO:0007186	GO:0016021 GO:0016021 GO:0016021
gnl|Amel_4.5|GB52097-RA	XM_396241.4	PREDICTED: Apis mellifera scavenger receptor class B, type 1 (SCR-B1), transcript variant X5, mRNA	FBgn0058006	CG40006-PA	1.71151	4.46134	9.22504	0.00238728	0.0410911	+	#N/A	GO:0007155	GO:0016020
gnl|Amel_4.5|GB41739-RA	XM_003250652.2	PREDICTED: Apis mellifera CLIP-associating protein (chb), transcript variant X1, mRNA	#N/A	#N/A	2.03076	2.82932	9.20027	0.00241979	0.0415298	+	#N/A	#N/A	#N/A
gnl|Amel_4.5|GB49650-RA	XM_006557331.1	PREDICTED: Apis mellifera protein FAM46A-like (LOC411557), transcript variant X3, mRNA	FBgn0050497	CG30497-PA	2.19078	7.85753	9.19351	0.00242875	0.0415832	+	#N/A	#N/A	#N/A
gnl|Amel_4.5|GB55259-RA	NM_001242523.1	Apis mellifera caskin-1-like (LOC726770), mRNA	FBgn0033987	CG12424-PC	1.69379	3.92177	9.19261	0.00242994	0.0415832	+	#N/A	GO:0007411 GO:0007409	#N/A
gnl|Amel_4.5|GB44485-RA	XM_006567771.1	PREDICTED: Apis mellifera protein unc-79 homolog (LOC408845), transcript variant X6, mRNA	FBgn0038693	unc79-PC	1.79781	3.55421	9.17313	0.00245594	0.0418466	+	GO:0003674	GO:0072347	GO:0005575
gnl|Amel_4.5|GB53087-RA	#N/A	#N/A	#N/A	#N/A	3.162	-0.271209	9.17498	0.00245346	0.0418466	+	#N/A	#N/A	#N/A
gnl|Amel_4.5|GB40648-RA	XM_006562227.1	PREDICTED: Apis mellifera disks large 1 tumor suppressor protein-like (LOC724292), transcript variant X1, mRNA	FBgn0001624	dlg1-PM	1.71797	5.21562	9.15827	0.00247596	0.042127	+	GO:0004385 GO:0004385 GO:0005198 GO:0005515 GO:0005154	GO:0007391 GO:0008104 GO:0007268 GO:0016334 GO:0008283 GO:0016335 GO:0016336 GO:0016333 GO:0030710 GO:0016332 GO:0008105 GO:0007399 GO:0045175 GO:0016332 GO:0045196 GO:0016336 GO:0045197 GO:0002009 GO:0007391 GO:0045197 GO:0008104 GO:0019991 GO:0007391 GO:0007268 GO:0008105 GO:0008105 GO:0045175 GO:0042127 GO:0007010 GO:0019991 GO:0051726 GO:0045197 GO:0008285 GO:0001738 GO:0008104 GO:0045167 GO:…	GO:0005886 GO:0005918 GO:0016020 GO:0005856 GO:0016327 GO:0005938 GO:0045179 GO:0005918 GO:0042734 GO:0043195 GO:0005918 GO:0005918 GO:0005918 GO:0005918 GO:0005918 GO:0016323 GO:0045202 GO:0005886 GO:0045211 GO:0045179 GO:0045202 GO:0045211 GO:0031594 GO:0005886 GO:0048471 GO:0016328
gnl|Amel_4.5|GB42197-RA	XR_412152.1	PREDICTED: Apis mellifera uncharacterized LOC100576762 (LOC100576762), transcript variant X1, ncRNA	#N/A	#N/A	2.57629	1.51473	9.14258	0.00249729	0.0423098	+	#N/A	#N/A	#N/A
gnl|Amel_4.5|GB49355-RA	XM_003250566.2	PREDICTED: Apis mellifera uncharacterized LOC100576266 (LOC100576266), transcript variant X1, mRNA	#N/A	#N/A	1.55602	6.30993	9.14247	0.00249744	0.0423098	+	#N/A	#N/A	#N/A
gnl|Amel_4.5|GB47119-RA	NM_001113285.1	Apis mellifera SIFamide receptor (SIFR), mRNA	#N/A	#N/A	3.492	-0.385411	9.13458	0.00250823	0.0424318	+	#N/A	#N/A	#N/A
gnl|Amel_4.5|GB52195-RA	XM_006561254.1	PREDICTED: Apis mellifera dystrobrevin-like (Dyb), transcript variant X2, mRNA	FBgn0033739	Dyb-PF	1.65652	5.35427	9.11688	0.00253262	0.0427831	+	GO:0008307 GO:0008092 GO:0008270	#N/A	GO:0016010 GO:0016010 GO:0016014 GO:0016014
gnl|Amel_4.5|GB46436-RA	XM_006570070.1	PREDICTED: Apis mellifera uncharacterized LOC726972 (LOC726972), transcript variant X2, mRNA	FBgn0051998	CG31998-PA	1.55073	5.24121	9.09353	0.00256515	0.0432092	+	#N/A	#N/A	#N/A
gnl|Amel_4.5|GB52004-RA	XM_003250928.2	PREDICTED: Apis mellifera caspase-1-like (LOC100576484), transcript variant X1, mRNA	#N/A	#N/A	1.84836	3.42019	9.05593	0.00261844	0.043857	+	#N/A	#N/A	#N/A
gnl|Amel_4.5|GB55137-RA	#N/A	#N/A	#N/A	#N/A	5.29381	-1.95486	9.04907	0.00262828	0.0439596	+	#N/A	#N/A	#N/A
gnl|Amel_4.5|GB40065-RA	XR_408725.1	PREDICTED: Apis mellifera uncharacterized LOC102655027 (LOC102655027), ncRNA	#N/A	#N/A	5.40233	-1.94793	9.03842	0.00264363	0.0441539	+	#N/A	#N/A	#N/A
gnl|Amel_4.5|GB43278-RA	XM_006562582.1	PREDICTED: Apis mellifera acidic leucine-rich nuclear phosphoprotein 32 family member A-like (LOC413280), transcript variant X1, mRNA	#N/A	#N/A	4.88847	-2.18939	9.03134	0.0026539	0.0442629	+	#N/A	#N/A	#N/A
gnl|Amel_4.5|GB50297-RA	XM_006565573.1	PREDICTED: Apis mellifera testis-specific serine/threonine-protein kinase 1-like (LOC411093), transcript variant X2, mRNA	FBgn0038630	CG14305-PA	1.88962	3.51868	9.02443	0.00266395	0.0443679	+	GO:0004672 GO:0004674 GO:0005524	GO:0006468 GO:0006468	#N/A
gnl|Amel_4.5|GB48942-RA	XM_006571299.1	PREDICTED: Apis mellifera serine/threonine-protein kinase 32B-like (LOC413577), transcript variant X3, mRNA	FBgn0052944	CG32944-PF	1.81435	3.54569	9.01546	0.00267706	0.0445235	+	GO:0004674 GO:0005524	GO:0006468 GO:0007015 GO:0008360	#N/A
gnl|Amel_4.5|GB40522-RA	XM_006559589.1	PREDICTED: Apis mellifera uncharacterized protein C20orf112-like (LOC408958), transcript variant X2, mRNA	FBgn0028906	CG17341-PB	2.42185	2.3491	9.00061	0.0026989	0.0446764	+	#N/A	#N/A	#N/A
gnl|Amel_4.5|GB45157-RA	XM_393827.5	PREDICTED: Apis mellifera big brother (Bgb), transcript variant 1, mRNA	FBgn0013753	Bgb-PA	2.15189	2.24638	8.99383	0.00270892	0.0446764	+	GO:0003713 GO:0003713 GO:0003713 GO:0003713 GO:0046982 GO:0008134	GO:0045944 GO:0006357	GO:0005634 GO:0016513 GO:0005634
gnl|Amel_4.5|GB52688-RA	XM_393352.5	PREDICTED: Apis mellifera serine/arginine-rich splicing factor 2-like (LOC409862), mRNA	FBgn0040286	SC35-PB	2.42184	4.58598	8.99574	0.0027061	0.0446764	+	GO:0003729 GO:0005515 GO:0000166 GO:0003676	GO:0000398 GO:0000398 GO:0006376 GO:0000381	GO:0005681 GO:0000785 GO:0035062 GO:0016607 GO:0005634 GO:0005634
gnl|Amel_4.5|GB56028-RA	XM_006557794.1	PREDICTED: Apis mellifera uncharacterized LOC100576134 (LOC100576134), transcript variant X1, mRNA	FBgn0036665	CG13024-PC	2.40981	3.72172	8.99789	0.00270291	0.0446764	+	#N/A	#N/A	#N/A
gnl|Amel_4.5|GB40350-RA	XM_395592.5	PREDICTED: Apis mellifera DENN domain-containing protein 5B-like (LOC412128), transcript variant X5, mRNA	FBgn0035229	CG7852-PB	1.56805	4.98593	8.99002	0.00271458	0.0447075	+	#N/A	#N/A	#N/A
gnl|Amel_4.5|GB52171-RA	XM_006561241.1	PREDICTED: Apis mellifera uncharacterized LOC550870 (LOC550870), mRNA	#N/A	#N/A	2.83453	1.05924	8.98487	0.00272225	0.0447713	+	#N/A	#N/A	#N/A
gnl|Amel_4.5|GB47026-RA	XM_006568433.1	PREDICTED: Apis mellifera uncharacterized LOC408733 (LOC408733), transcript variant X3, mRNA	FBgn0016926	Pino-PB	1.93094	6.57449	8.96996	0.00274454	0.0450128	+	#N/A	GO:0042048 GO:0042048	#N/A
gnl|Amel_4.5|GB50662-RA	XM_001121939.3	PREDICTED: Apis mellifera larval-specific very high density lipoprotein (Vhdl), mRNA	#N/A	#N/A	1.99058	4.74305	8.92213	0.00281736	0.0460793	+	#N/A	#N/A	#N/A
gnl|Amel_4.5|GB52912-RA	XM_624478.4	PREDICTED: Apis mellifera empty spiracles homeotic protein (ems), mRNA	FBgn0008646	E5-PA	1.71033	3.89033	8.9075	0.00284002	0.0462578	+	GO:0003700 GO:0043565	GO:0006355	GO:0005634
gnl|Amel_4.5|GB49295-RA	XM_006572676.1	PREDICTED: Apis mellifera probable nuclear hormone receptor HR38-like (LOC551232), mRNA	#N/A	#N/A	2.94404	3.2434	8.86465	0.00290747	0.0472913	+	#N/A	#N/A	#N/A
gnl|Amel_4.5|GB41679-RA	XM_006565810.1	PREDICTED: Apis mellifera uncharacterized LOC724159 (LOC724159), mRNA	#N/A	#N/A	1.96298	1.89582	8.85649	0.00292049	0.0473728	+	#N/A	#N/A	#N/A
gnl|Amel_4.5|GB44841-RA	XM_392553.5	PREDICTED: Apis mellifera methylthioribose-1-phosphate isomerase-like (LOC409023), transcript variant X4, mRNA	FBgn0039849	CG11334-PA	1.5074	4.75469	8.84185	0.002944	0.047565	+	GO:0045182	GO:0006412 GO:0035220	GO:0005851
gnl|Amel_4.5|GB47806-RA	XM_006564064.1	PREDICTED: Apis mellifera uncharacterized LOC551249 (LOC551249), partial mRNA	FBgn0050274	CG30274-PA	1.75913	3.33861	8.8449	0.00293909	0.047565	+	GO:0016301	#N/A	#N/A
gnl|Amel_4.5|GB51622-RA	XM_003251682.2	PREDICTED: Apis mellifera smooth (sm), transcript variant X1, mRNA	FBgn0003435	sm-PT	1.65351	5.82699	8.8416	0.0029444	0.047565	+	GO:0003729 GO:0000166 GO:0003676	GO:0007411 GO:0008343	GO:0030529
gnl|Amel_4.5|GB50909-RA	XM_006566172.1	PREDICTED: Apis mellifera dual 3',5'-cyclic-AMP and -GMP phosphodiesterase 11-like (LOC100577138), transcript variant X1, mRNA	FBgn0085370	Pde11-PB	1.7184	4.62916	8.82029	0.00297899	0.0480581	+	GO:0047555 GO:0047555 GO:0004115 GO:0047555 GO:0004115	GO:0007165 GO:0046068 GO:0046058 GO:0046331	GO:0005575
gnl|Amel_4.5|GB41400-RA	XM_006558354.1	PREDICTED: Apis mellifera RUN and FYVE domain-containing protein 2-like (LOC724787), transcript variant X5, mRNA	#N/A	#N/A	3.25005	-0.795067	8.81066	0.00299476	0.0482466	+	#N/A	#N/A	#N/A
gnl|Amel_4.5|GB48149-RA	XM_006569405.1	PREDICTED: Apis mellifera uncharacterized LOC725175 (LOC725175), transcript variant X2, mRNA	#N/A	#N/A	1.64019	3.3574	8.80314	0.00300713	0.0483801	+	#N/A	#N/A	#N/A
gnl|Amel_4.5|GB47918-RA	XM_006558227.1	PREDICTED: Apis mellifera netrin receptor unc5-1 (unc5-1), transcript variant X1, mRNA	FBgn0034013	unc-5-PA	2.53125	3.89822	8.79905	0.00301387	0.0484226	+	GO:0005042 GO:0005043	GO:0007411 GO:0007411 GO:0008347 GO:0007165 GO:0008045 GO:0007432 GO:0007411 GO:0007411 GO:0007411 GO:0008045 GO:0008347	#N/A
gnl|Amel_4.5|GB46167-RA	XM_001120353.3	PREDICTED: Apis mellifera polycomb group RING finger protein 3-like (LOC725717), mRNA	FBgn0002283	l(3)73Ah-PB	1.85802	2.2786	8.77563	0.00305282	0.0489818	+	GO:0008270	#N/A	#N/A
gnl|Amel_4.5|GB42346-RA	XM_003251900.2	PREDICTED: Apis mellifera uncharacterized LOC100578206 (LOC100578206), transcript variant X1, mRNA	#N/A	#N/A	1.87901	2.65928	8.77108	0.00306044	0.0490376	+	#N/A	#N/A	#N/A
gnl|Amel_4.5|GB53859-RA	XM_392754.5	PREDICTED: Apis mellifera centaurin beta 1A (cenB1A), transcript variant X2, mRNA	FBgn0039056	cenB1A-PA	1.98832	2.65719	8.76225	0.0030753	0.0492089	+	GO:0008060 GO:0008060 GO:0005543 GO:0008270	GO:0032312 GO:0006911 GO:0000902	#N/A
gnl|Amel_4.5|GB49540-RA	XM_006560587.1	PREDICTED: Apis mellifera dynactin subunit 4 (Dctn4), mRNA	FBgn0033206	CG12042-PA	1.56278	4.66667	8.75307	0.00309081	0.0493903	+	#N/A	GO:0007018 GO:0022008	GO:0005869
gnl|Amel_4.5|GB55771-RA	XM_001122258.3	PREDICTED: Apis mellifera ankyrin repeat domain-containing protein 29-like (LOC726529), partial mRNA	#N/A	#N/A	1.69329	3.89324	8.74907	0.00309759	0.0494319	+	#N/A	#N/A	#N/A
gnl|Amel_4.5|GB55020-RA	XM_394261.5	PREDICTED: Apis mellifera plexin A (plexA), transcript variant X3, mRNA	FBgn0025741	plexA-PD	2.0514	4.49343	8.74385	0.00310647	0.0495068	+	GO:0017154 GO:0008046 GO:0017154 GO:0005515	GO:0008045 GO:0007411 GO:0016199 GO:2000305 GO:2000305 GO:0007411	GO:0016020 GO:0005622
gnl|Amel_4.5|GB42226-RA	XM_006571156.1	PREDICTED: Apis mellifera prd-like homeobox protein (LOC552251), mRNA	#N/A	#N/A	3.486	0.504812	8.73197	0.00312678	0.0496298	+	#N/A	#N/A	#N/A
gnl|Amel_4.5|GB52288-RA	XM_006557885.1	PREDICTED: Apis mellifera uncharacterized LOC724450 (LOC724450), transcript variant X3, mRNA	FBgn0040071	tara-PA	2.29264	4.25766	8.73242	0.00312601	0.0496298	+	#N/A	GO:0048096 GO:0048096 GO:0048096 GO:0048096 GO:0048096 GO:0048096 GO:0048096 GO:0048096 GO:0048096 GO:0048190 GO:0046331	#N/A
gnl|Amel_4.5|GB46208-RA	XM_395294.5	PREDICTED: Apis mellifera protein roadkill-like (LOC411827), transcript variant X14, mRNA	#N/A	#N/A	3.02267	2.56434	8.72293	0.00314233	0.0498097	+	#N/A	#N/A	#N/A
gnl|Amel_4.5|GB44884-RA	XM_623330.4	PREDICTED: Apis mellifera splicing factor 3b, subunit 3, 130kDa (SF3B3), transcript variant 1, mRNA	FBgn0035162	CG13900-PA	1.54685	5.72784	8.71721	0.0031522	0.0498993	+	GO:0003684	GO:0000398 GO:0000398 GO:0007052 GO:0000398 GO:0022008	GO:0030532 GO:0030532 GO:0005686 GO:0005686 GO:0071011 GO:0071013
gnl|Amel_4.5|GB40533-RA	XM_003249474.2	PREDICTED: Apis mellifera uncharacterized LOC100578828 (LOC100578828), transcript variant X1, mRNA	#N/A	#N/A	4.51434	-1.11736	8.70388	0.00317533	0.0499939	+	#N/A	#N/A	#N/A
gnl|Amel_4.5|GB52746-RA	XM_006564823.1	PREDICTED: Apis mellifera zinc finger protein 90-like (LOC100578743), transcript variant X1, mRNA	FBgn0050443	Opbp-PA	2.0659	3.81039	8.7044	0.00317443	0.0499939	+	GO:0003676 GO:0008270	#N/A	GO:0005622
gnl|Amel_4.5|GB54039-RA	XM_006562392.1	PREDICTED: Apis mellifera zinc finger protein 268-like (LOC409470), transcript variant X7, mRNA	#N/A	#N/A	4.84535	-2.19169	8.7016	0.00317932	0.0499939	+	#N/A	#N/A	#N/A
gnl|Amel_4.5|GB49151-RA	XM_003251110.2	PREDICTED: Apis mellifera TBC1 domain family member 24-like (LOC413791), transcript variant X1, mRNA	#N/A	#N/A	4.8651	-2.19037	8.6991	0.00318367	0.0499958	+	#N/A	#N/A	#N/A
gnl|Amel_4.5|GB43737-RA	XM_623820.4	PREDICTED: Apis mellifera facilitated trehalose transporter Tret1-like (LOC551428), transcript variant X5, mRNA	FBgn0031523	CG15408-PA	-1.50966	5.08082	8.67671	0.00322302	0.0503464	-	GO:0005353	GO:0055085	GO:0016021
gnl|Amel_4.5|GB40939-RA	XM_006562774.1	PREDICTED: Apis mellifera transmembrane protein 14C-like (LOC726221), transcript variant X2, mRNA	FBgn0034902	CG5532-PA	-1.45944	5.93422	8.6129	0.00333791	0.0516634	-	GO:0003674	GO:0008150	GO:0016020
gnl|Amel_4.5|GB41623-RA	XM_003250646.2	PREDICTED: Apis mellifera uncharacterized LOC100577362 (LOC100577362), mRNA	FBgn0035430	CG12009-PA	-5.86303	-1.13708	8.6141	0.00333571	0.0516634	-	GO:0008061	GO:0006030	GO:0005576
gnl|Amel_4.5|GB45651-RA	XM_006570170.1	PREDICTED: Apis mellifera cytochrome P450 314A1 (Cyp314a1), transcript variant X4, mRNA	FBgn0003388	shd-PB	-1.73036	4.24448	8.61524	0.00333362	0.0516634	-	GO:0009055 GO:0009055 GO:0009055 GO:0009055 GO:0004501 GO:0020037 GO:0009055	GO:0008258 GO:0007417 GO:0007391 GO:0007295 GO:0007391 GO:0045456 GO:0045456 GO:0007494 GO:0055114	GO:0016020 GO:0005739 GO:0005739
gnl|Amel_4.5|GB47645-RA	XM_006561396.1	PREDICTED: Apis mellifera uncharacterized LOC102655928 (LOC102655928), transcript variant X3, mRNA	#N/A	#N/A	-3.48521	0.787588	8.59118	0.00337794	0.0520784	-	#N/A	#N/A	#N/A
gnl|Amel_4.5|GB53461-RA	XM_006567507.1	PREDICTED: Apis mellifera uncharacterized LOC725336 (LOC725336), transcript variant X31, mRNA	#N/A	#N/A	-1.75807	3.98669	8.59225	0.00337596	0.0520784	-	#N/A	#N/A	#N/A
gnl|Amel_4.5|GB44409-RA	XM_006572723.1	PREDICTED: Apis mellifera uncharacterized LOC100577536 (LOC100577536), partial mRNA	#N/A	#N/A	-5.60215	-1.20634	8.57116	0.0034153	0.0524492	-	#N/A	#N/A	#N/A
gnl|Amel_4.5|GB42018-RA	XM_006564208.1	PREDICTED: Apis mellifera uncharacterized LOC100578191 (LOC100578191), transcript variant X2, mRNA	#N/A	#N/A	-1.59891	4.5459	8.52659	0.00349996	0.0531967	-	#N/A	#N/A	#N/A
gnl|Amel_4.5|GB46290-RA	XM_006562492.1	PREDICTED: Apis mellifera acetate-CoA ligase 1 (LOC409624), mRNA	FBgn0012034	AcCoAS-PA	-1.59694	3.96057	8.51044	0.00353115	0.053463	-	GO:0003987 GO:0003987 GO:0016208	GO:0008152 GO:0008152 GO:0048149	GO:0005737
gnl|Amel_4.5|GB41993-RA	#N/A	#N/A	#N/A	#N/A	-5.58814	-1.33273	8.44905	0.00365234	0.054921	-	#N/A	#N/A	#N/A
gnl|Amel_4.5|GB49097-RA	XM_003249252.2	PREDICTED: Apis mellifera sex-regulated protein janus-A-like (LOC100576467), mRNA	FBgn0001280	janA-PB	-1.56115	5.36289	8.4482	0.00365404	0.054921	-	GO:0003674	GO:0007548	GO:0005575
gnl|Amel_4.5|GB41068-RA	XM_393417.5	PREDICTED: Apis mellifera mitochondrial ribosomal protein L12 (mRpL12), mRNA	FBgn0011787	mRpL12-PA	-1.76762	5.75051	8.42736	0.00369616	0.0552555	-	GO:0003735 GO:0003735 GO:0003735 GO:0003735 GO:0003682	GO:0006412 GO:0006412 GO:0006412 GO:0006412 GO:0016049 GO:0007005	GO:0005762 GO:0005762 GO:0005762 GO:0005763 GO:0005811
gnl|Amel_4.5|GB53338-RA	XM_006567399.1	PREDICTED: Apis mellifera COP9 complex homolog subunit 3 (CSN3), mRNA	FBgn0027055	CSN3-PA	-1.47527	4.58739	8.38788	0.00377731	0.0561277	-	#N/A	GO:0050821 GO:0007095 GO:0046331	GO:0008180 GO:0008180 GO:0008180
gnl|Amel_4.5|GB51243-RA	XM_006572161.1	PREDICTED: Apis mellifera glutathione S-transferase O2 (GstO2), mRNA	#N/A	#N/A	-1.58722	3.9653	8.37644	0.00380117	0.0563976	-	#N/A	#N/A	#N/A
gnl|Amel_4.5|GB41945-RA	#N/A	#N/A	#N/A	#N/A	-1.57237	5.24662	8.32394	0.00391259	0.0577608	-	#N/A	#N/A	#N/A
gnl|Amel_4.5|GB43843-RA	XM_394865.5	PREDICTED: Apis mellifera thioredoxin-related transmembrane protein 2 homolog (LOC411391), mRNA	FBgn0034455	CG11007-PA	-1.67669	3.99216	8.27642	0.00401632	0.0586266	-	GO:0003674	GO:0045454	GO:0005575
gnl|Amel_4.5|GB47977-RA	XM_006564312.1	PREDICTED: Apis mellifera zormin protein (zormin), transcript variant X13, mRNA	FBgn0086906	sls-PE	-1.53002	14.8919	8.28397	0.00399966	0.0586266	-	GO:0004687 GO:0003779 GO:0008307 GO:0003779 GO:0003676	GO:0016203 GO:0040011 GO:0045214 GO:0007519 GO:0007519 GO:0007520 GO:0007076 GO:0007062 GO:0007498 GO:0007517 GO:0045214	GO:0000794 GO:0030017 GO:0030018 GO:0030017 GO:0030018 GO:0030018 GO:0030018 GO:0005875
gnl|Amel_4.5|GB48610-RA	XR_409884.1	PREDICTED: Apis mellifera uncharacterized LOC724490 (LOC724490), ncRNA	#N/A	#N/A	-1.69567	4.87056	8.27439	0.00402082	0.0586266	-	#N/A	#N/A	#N/A
gnl|Amel_4.5|GB53669-RA	XM_001120164.3	PREDICTED: Apis mellifera DNA-directed RNA polymerase III subunit RPC9-like (LOC724343), mRNA	FBgn0030801	Rcp-PB	-2.25891	1.94697	8.27806	0.00401271	0.0586266	-	GO:0004930 GO:0003899 GO:0000166	GO:0006351	#N/A
gnl|Amel_4.5|GB55140-RA	XM_001120607.3	PREDICTED: Apis mellifera u6 snRNA-associated Sm-like protein LSm5-like (LOC725641), mRNA	FBgn0035675	CG6610-PA	-1.55527	4.90401	8.27807	0.00401268	0.0586266	-	#N/A	GO:0000398 GO:0000398	GO:0005688 GO:0030532 GO:0030532 GO:0005681 GO:0005681
gnl|Amel_4.5|GB44104-RA	XM_624343.4	PREDICTED: Apis mellifera vacuolar H[+] ATPase G-subunit (Vha13), mRNA	FBgn0026753	Vha13-PA	-1.41374	6.64057	8.24541	0.00408551	0.0592049	-	GO:0008553 GO:0008553 GO:0016820	GO:0001700 GO:0015992 GO:0015992	GO:0000221 GO:0000221 GO:0016471
gnl|Amel_4.5|GB54370-RA	NM_001097154.2	Apis mellifera triosephosphate isomerase (Tpi), mRNA	#N/A	#N/A	-1.42422	5.67355	8.21975	0.00414369	0.0596823	-	#N/A	#N/A	#N/A
gnl|Amel_4.5|GB44986-RA	XM_006566474.1	PREDICTED: Apis mellifera uncharacterized LOC102656725 (LOC102656725), mRNA	#N/A	#N/A	-2.27381	3.93144	8.20838	0.00416974	0.0599844	-	#N/A	#N/A	#N/A
gnl|Amel_4.5|GB49779-RA	XM_623872.3	PREDICTED: Apis mellifera transmembrane protein 93-like (LOC551477), mRNA	FBgn0039259	CG11781-PA	-1.59542	4.1568	8.19655	0.00419702	0.0602303	-	#N/A	#N/A	#N/A
gnl|Amel_4.5|GB48980-RA	XM_006565325.1	PREDICTED: Apis mellifera alpha-tocopherol transfer protein-like (LOC413056), mRNA	FBgn0039864	CG11550-PA	-1.50673	5.54337	8.1711	0.00425631	0.0608596	-	#N/A	#N/A	#N/A
gnl|Amel_4.5|GB54914-RA	XM_001120530.3	PREDICTED: Apis mellifera myeloma-overexpressed gene 2 protein homolog (LOC724639), mRNA	#N/A	#N/A	-2.14843	2.26017	8.16054	0.00428117	0.0611411	-	#N/A	#N/A	#N/A
gnl|Amel_4.5|GB51901-RA	XM_394452.4	PREDICTED: Apis mellifera nose resistant to fluoxetine protein 6-like (LOC410976), mRNA	#N/A	#N/A	-2.67684	1.11586	8.12401	0.00436827	0.0618621	-	#N/A	#N/A	#N/A
gnl|Amel_4.5|GB54221-RA	XM_624179.4	PREDICTED: Apis mellifera N-acetylhexosaminidase (LOC551794), mRNA	FBgn0035528	CG15012-PB	-1.62144	3.56067	8.09867	0.00442979	0.0625086	-	GO:0004563	#N/A	#N/A
gnl|Amel_4.5|GB49347-RA	XM_394852.5	PREDICTED: Apis mellifera prostaglandin reductase 1-like (LOC411378), mRNA	#N/A	#N/A	-1.4704	7.89052	8.05655	0.00453395	0.0635237	-	#N/A	#N/A	#N/A
gnl|Amel_4.5|GB40848-RA	XM_006563280.1	PREDICTED: Apis mellifera uncharacterized LOC551556 (LOC551556), transcript variant X2, mRNA	#N/A	#N/A	-1.94818	3.36708	8.05151	0.00454656	0.063625	-	#N/A	#N/A	#N/A
gnl|Amel_4.5|GB40461-RA	XM_006559506.1	PREDICTED: Apis mellifera calreticulin (Crc), mRNA	FBgn0005585	Crc-PA	-1.6063	10.2121	8.03582	0.00458613	0.0640272	-	GO:0005509 GO:0005509 GO:0051082	GO:0007417 GO:0007422 GO:0042048 GO:0006457 GO:0042048 GO:0031987 GO:0001964 GO:0048854 GO:0022008	GO:0005788 GO:0005788 GO:0005615 GO:0005811 GO:0045169
gnl|Amel_4.5|GB48694-RA	XM_006557655.1	PREDICTED: Apis mellifera uncharacterized LOC552292 (LOC552292), transcript variant X2, mRNA	#N/A	#N/A	-3.60402	-0.322177	8.01241	0.00464579	0.0646002	-	#N/A	#N/A	#N/A
gnl|Amel_4.5|GB45886-RA	XM_394204.3	PREDICTED: Apis mellifera mitochondrial ribosomal protein L38 (mRpL38), transcript variant X2, mRNA	FBgn0030552	mRpL38-PA	-1.40814	5.94	7.98569	0.00471485	0.0654379	-	GO:0008429 GO:0003735	GO:0006412	GO:0005762
gnl|Amel_4.5|GB46543-RA	XM_006568484.1	PREDICTED: Apis mellifera nicotinamidase-like (LOC102656684), mRNA	FBgn0051216	Naam-PA	-1.70608	3.51893	7.93895	0.00483818	0.0666429	-	GO:0005509 GO:0008936	GO:0008152 GO:0043524 GO:0006979 GO:0008340	#N/A
gnl|Amel_4.5|GB53474-RA	XM_006567538.1	PREDICTED: Apis mellifera uncharacterized LOC725336 (LOC725336), transcript variant X62, mRNA	#N/A	#N/A	-2.08019	3.10033	7.93122	0.0048589	0.0667323	-	#N/A	#N/A	#N/A
gnl|Amel_4.5|GB47901-RA	XM_006571822.1	PREDICTED: Apis mellifera cytochrome P450 302a1, mitochondrial (CYP302A1), mRNA	FBgn0000449	dib-PA	-1.53557	4.18594	7.92319	0.00488051	0.0667963	-	GO:0009055 GO:0009055 GO:0009055 GO:0009055 GO:0009055 GO:0009055 GO:0009055 GO:0042767 GO:0009055 GO:0016705 GO:0020037	GO:0008258 GO:0007391 GO:0007494 GO:0008362 GO:0006697 GO:0008205 GO:0007391 GO:0006697 GO:0007417 GO:0055114	GO:0005739 GO:0005739 GO:0005739 GO:0005739 GO:0005743 GO:0005739
gnl|Amel_4.5|GB42863-RA	#N/A	#N/A	#N/A	#N/A	-1.5683	4.08723	7.8701	0.0050259	0.0684692	-	#N/A	#N/A	#N/A
gnl|Amel_4.5|GB51502-RA	XM_006560443.1	PREDICTED: Apis mellifera restin homolog (LOC412634), transcript variant X2, mRNA	#N/A	#N/A	-1.49293	6.96477	7.85199	0.00507649	0.0690789	-	#N/A	#N/A	#N/A
gnl|Amel_4.5|GB54280-RA	XM_001120188.2	PREDICTED: Apis mellifera u6 snRNA-associated Sm-like protein LSm2-like (LOC725142), mRNA	FBgn0036277	CG10418-PA	-1.55167	3.81365	7.84247	0.00510328	0.0692062	-	#N/A	GO:0000398 GO:0000398 GO:0000381 GO:0000398 GO:0022008	GO:0030532 GO:0005681 GO:0030532 GO:0030532 GO:0005681 GO:0005681 GO:0005688 GO:0005634 GO:0071013 GO:0071011
gnl|Amel_4.5|GB52996-RA	XM_006569306.1	PREDICTED: Apis mellifera uncharacterized LOC100577497 (LOC100577497), mRNA	#N/A	#N/A	-2.23349	1.53192	7.82151	0.00516282	0.0696126	-	#N/A	#N/A	#N/A
gnl|Amel_4.5|GB49854-RA	NM_001011598.1	Apis mellifera alpha-amylase (LOC406114), mRNA	FBgn0020506	Amyrel-PA	-1.59875	4.21357	7.81698	0.00517576	0.0697077	-	GO:0004574 GO:0004556 GO:0003824 GO:0043169	GO:0005975	#N/A
gnl|Amel_4.5|GB49363-RA	XM_396085.5	PREDICTED: Apis mellifera scavenger receptor class B, type 5 (SCR-B5), transcript variant X3, mRNA	FBgn0027562	CG10345-PA	-1.48115	4.57686	7.78881	0.00525709	0.0705619	-	GO:0005044	GO:0006952 GO:0007155	GO:0005887 GO:0016020
gnl|Amel_4.5|GB43051-RA	#N/A	#N/A	#N/A	#N/A	-5.78348	-1.26458	7.7258	0.00544373	0.0728191	-	#N/A	#N/A	#N/A
gnl|Amel_4.5|GB44043-RA	XM_001119986.3	PREDICTED: Apis mellifera juvenile hormone acid methyltransferase (jhamt), mRNA	FBgn0028841	jhamt-PA	-5.61707	-1.32107	7.72162	0.00545635	0.0729054	-	GO:0035049 GO:0019010 GO:0035049	GO:0006718 GO:0006718	#N/A
gnl|Amel_4.5|GB43147-RA	XM_393468.5	PREDICTED: Apis mellifera proteasome subunit beta type-2-like (LOC409978), transcript variant 1, mRNA	FBgn0032596	CG17331-PA	-1.51893	7.48674	7.69345	0.00554216	0.073885	-	GO:0004175 GO:0004298	GO:0051603 GO:0009987 GO:0006974	GO:0005839
gnl|Amel_4.5|GB54964-RA	XM_001122909.3	PREDICTED: Apis mellifera NADH dehydrogenase [ubiquinone] 1 alpha subcomplex subunit 12-like (LOC727199), mRNA	FBgn0031436	CG3214-PA	-1.42632	4.64311	7.68807	0.00555871	0.073939	-	GO:0008137 GO:0003954 GO:0009055	GO:0006120	GO:0005747 GO:0005747
gnl|Amel_4.5|GB40779-RA	XM_006563213.1	PREDICTED: Apis mellifera transaldolase (Tal), mRNA	FBgn0023477	Tal-PA	-1.44359	9.03773	7.67877	0.00558743	0.0740351	-	GO:0004801 GO:0004801	GO:0009052 GO:0006098	GO:0005737 GO:0005737
gnl|Amel_4.5|GB44926-RA	XM_006566765.1	PREDICTED: Apis mellifera tRNA-dihydrouridine synthase 2-like (LOC410264), mRNA	FBgn0030554	CG1434-PA	-1.53969	4.03233	7.67105	0.00561137	0.0740351	-	GO:0017150 GO:0003725 GO:0050660	GO:0055114 GO:0008033	GO:0005622
gnl|Amel_4.5|GB48217-RA	XM_006558527.1	PREDICTED: Apis mellifera uncharacterized LOC102654964 (LOC102654964), transcript variant X3, mRNA	#N/A	#N/A	-2.25303	3.76883	7.67426	0.00560139	0.0740351	-	#N/A	#N/A	#N/A
gnl|Amel_4.5|GB52505-RA	XM_006565920.1	PREDICTED: Apis mellifera uncharacterized LOC100578084 (LOC100578084), partial mRNA	#N/A	#N/A	-1.81515	3.07079	7.64368	0.00569717	0.0748634	-	#N/A	#N/A	#N/A
gnl|Amel_4.5|GB40362-RA	XM_006559608.1	PREDICTED: Apis mellifera flap endonuclease 1 (LOC412308), mRNA	FBgn0025832	Fen1-PA	-2.42131	0.947239	7.62433	0.0057586	0.0751375	-	GO:0048256 GO:0004519 GO:0003677	GO:0006281 GO:0022008	GO:0005634
gnl|Amel_4.5|GB42475-RA	XM_624190.4	PREDICTED: Apis mellifera phospholipase B1, membrane-associated-like (LOC551805), mRNA	#N/A	#N/A	-1.56715	9.09998	7.62235	0.00576493	0.0751375	-	#N/A	#N/A	#N/A
gnl|Amel_4.5|GB49787-RA	XM_006568163.1	PREDICTED: Apis mellifera uncharacterized LOC102656399 (LOC102656399), mRNA	FBgn0259726	CG42380-PA	-2.06288	1.54687	7.63245	0.00573275	0.0751375	-	#N/A	#N/A	#N/A
gnl|Amel_4.5|GB48321-RA	XM_397073.5	PREDICTED: Apis mellifera vanin-like protein 1-like (LOC413631), mRNA	FBgn0040069	vanin-like-PA	-1.52313	5.45818	7.58938	0.00587133	0.0757479	-	GO:0017159	GO:0006807	GO:0019898
gnl|Amel_4.5|GB54846-RA	XM_006562508.1	PREDICTED: Apis mellifera polyprenol reductase-like (LOC102656812), transcript variant X1, mRNA	FBgn0032014	CG7840-PA	-2.3216	2.36993	7.58854	0.00587406	0.0757479	-	GO:0003865	GO:0006629	GO:0016021 GO:0005737
gnl|Amel_4.5|GB45763-RA	XM_006558118.1	PREDICTED: Apis mellifera tropomyosin-2-like (LOC413204), transcript variant X1, mRNA	#N/A	#N/A	-2.37099	1.23385	7.58483	0.00588616	0.0758212	-	#N/A	#N/A	#N/A
gnl|Amel_4.5|GB40187-RA	XM_003249220.2	PREDICTED: Apis mellifera putative odorant receptor 13a-like (LOC100576246), mRNA	#N/A	#N/A	-5.73322	-1.29663	7.57581	0.00591569	0.0760359	-	#N/A	#N/A	#N/A
gnl|Amel_4.5|GB48316-RA	XM_006572102.1	PREDICTED: Apis mellifera uncharacterized LOC100578805 (LOC100578805), mRNA	#N/A	#N/A	-1.79133	2.87177	7.52981	0.00606863	0.0769073	-	#N/A	#N/A	#N/A
gnl|Amel_4.5|GB51382-RA	XM_003249688.2	PREDICTED: Apis mellifera uncharacterized LOC100577683 (LOC100577683), mRNA	#N/A	#N/A	-2.07595	1.9643	7.52433	0.00608712	0.0769791	-	#N/A	#N/A	#N/A
gnl|Amel_4.5|GB54836-RA	#N/A	#N/A	#N/A	#N/A	-2.10511	3.84172	7.52252	0.00609323	0.0769791	-	#N/A	#N/A	#N/A
gnl|Amel_4.5|GB48850-RA	XM_006568251.1	PREDICTED: Apis mellifera fatty-acid amide hydrolase 2-A-like (LOC551094), mRNA	#N/A	#N/A	-1.97763	4.31079	7.50603	0.00614928	0.0773566	-	#N/A	#N/A	#N/A
gnl|Amel_4.5|GB51709-RA	XM_006569701.1	PREDICTED: Apis mellifera uncharacterized LOC102656541 (LOC102656541), transcript variant X1, mRNA	FBgn0032079	CG31886-PB	-1.49778	4.61742	7.49806	0.00617655	0.07749	-	#N/A	#N/A	#N/A
gnl|Amel_4.5|GB40811-RA	XM_006563245.1	PREDICTED: Apis mellifera uncharacterized LOC414021 (LOC414021), transcript variant X7, mRNA	#N/A	#N/A	-5.5814	-1.39005	7.4925	0.00619565	0.0776097	-	#N/A	#N/A	#N/A
gnl|Amel_4.5|GB49471-RA	XM_006560636.1	PREDICTED: Apis mellifera thioredoxin/glutaredoxin protein (Trx/Gtx), mRNA	FBgn0032509	CG6523-PA	-1.39291	6.37535	7.47946	0.00624066	0.0779486	-	GO:0015036 GO:0009055 GO:0015035	GO:0045454	#N/A
gnl|Amel_4.5|GB50746-RA	XM_006561122.1	PREDICTED: Apis mellifera mitochondrial ribosomal protein L52 (mRpL52), mRNA	#N/A	#N/A	-3.32586	-0.429268	7.47704	0.00624907	0.0779486	-	#N/A	#N/A	#N/A
gnl|Amel_4.5|GB52632-RA	XM_625014.3	PREDICTED: Apis mellifera acylphosphatase-1-like (LOC552639), mRNA	FBgn0085190	CG34161-PA	-1.60586	3.64247	7.47781	0.00624639	0.0779486	-	GO:0003998	#N/A	#N/A
gnl|Amel_4.5|GB51316-RA	XR_408311.1	PREDICTED: Apis mellifera uncharacterized LOC100578558 (LOC100578558), ncRNA	#N/A	#N/A	-2.64359	1.20845	7.44859	0.00634862	0.0787748	-	#N/A	#N/A	#N/A
gnl|Amel_4.5|GB41778-RA	XM_006564604.1	PREDICTED: Apis mellifera regucalcin-like (LOC413627), transcript variant X1, mRNA	FBgn0038257	smp-30-PA	-1.38921	6.95436	7.4385	0.00638431	0.0788489	-	#N/A	#N/A	#N/A
gnl|Amel_4.5|GB42228-RA	XM_006571232.1	PREDICTED: Apis mellifera uncharacterized LOC102656224 (LOC102656224), mRNA	#N/A	#N/A	-1.79012	8.54435	7.44104	0.00637529	0.0788489	-	#N/A	#N/A	#N/A
gnl|Amel_4.5|GB55564-RA	XM_006568802.1	PREDICTED: Apis mellifera uncharacterized LOC726589 (LOC726589), transcript variant X2, mRNA	#N/A	#N/A	-1.56737	5.52077	7.39329	0.00654675	0.0805764	-	#N/A	#N/A	#N/A
gnl|Amel_4.5|GB47472-RA	XM_624361.4	PREDICTED: Apis mellifera dysbindin-A-like (LOC551978), transcript variant X2, mRNA	FBgn0036819	dysb-PA	-1.51062	4.45438	7.38024	0.00659443	0.0806817	-	GO:0005515 GO:0005515	GO:0048167	GO:0008021 GO:0031083
gnl|Amel_4.5|GB53779-RA	XM_006560137.1	PREDICTED: Apis mellifera uncharacterized LOC100578177 (LOC100578177), transcript variant X1, mRNA	#N/A	#N/A	-2.09439	5.53827	7.37782	0.00660333	0.0806817	-	#N/A	#N/A	#N/A
gnl|Amel_4.5|GB55938-RA	XM_006561982.1	PREDICTED: Apis mellifera oligosaccharyltransferase complex subunit ostc-like (LOC725266), mRNA	FBgn0031529	CG9662-PA	-1.52911	3.30501	7.36712	0.00664273	0.0808963	-	GO:0003674	GO:0008150	GO:0005575
gnl|Amel_4.5|GB45673-RA	XM_006570258.1	PREDICTED: Apis mellifera alpha-N acetylgalactosaminidase (LOC725899), partial mRNA	FBgn0032192	CG5731-PA	-1.46453	7.68015	7.31289	0.00684617	0.0825239	-	GO:0008456 GO:0043169	GO:0005975	#N/A
gnl|Amel_4.5|GB49523-RA	XM_006560608.1	PREDICTED: Apis mellifera transmembrane protein 138-like (LOC102655942), transcript variant X2, mRNA	FBgn0031753	CG13999-PA	-5.34159	-1.445	7.31299	0.00684579	0.0825239	-	#N/A	#N/A	#N/A
gnl|Amel_4.5|GB40031-RA	XM_006571130.1	PREDICTED: Apis mellifera proteasome subunit alpha type-6-like (LOC100578243), mRNA	#N/A	#N/A	-1.56319	4.24026	7.28815	0.00694108	0.0834232	-	#N/A	#N/A	#N/A
gnl|Amel_4.5|GB45817-RA	XM_001121147.3	PREDICTED: Apis mellifera zinc finger protein 540-like (LOC725279), mRNA	#N/A	#N/A	-1.97302	1.64776	7.26157	0.00704456	0.0841433	-	#N/A	#N/A	#N/A
gnl|Amel_4.5|GB55053-RA	XM_006562037.1	PREDICTED: Apis mellifera soluble calcium-activated nucleotidase 1-like (LOC550987), mRNA	FBgn0037900	CG5276-PA	-1.4783	3.79834	7.24477	0.00711079	0.0848487	-	GO:0017110 GO:0017111 GO:0005509 GO:0017110 GO:0017111	#N/A	#N/A
gnl|Amel_4.5|GB47210-RA	XM_001121211.3	PREDICTED: Apis mellifera aldose 1-epimerase-like (LOC725351), mRNA	#N/A	#N/A	-2.91481	0.297363	7.22471	0.00719069	0.0855431	-	#N/A	#N/A	#N/A
gnl|Amel_4.5|GB55432-RA	XM_625122.4	PREDICTED: Apis mellifera glucosidase 2 subunit beta-like (LOC552747), mRNA	FBgn0032643	CG6453-PA	-1.40148	7.34602	7.21907	0.0072133	0.085726	-	GO:0004558 GO:0005509	GO:0046331	GO:0017177
gnl|Amel_4.5|GB54337-RA	XM_396394.5	PREDICTED: Apis mellifera uncharacterized LOC412943 (LOC412943), transcript variant X2, mRNA	#N/A	#N/A	-1.76343	4.44999	7.17788	0.00738078	0.0871905	-	#N/A	#N/A	#N/A
gnl|Amel_4.5|GB54100-RA	XM_001119944.3	PREDICTED: Apis mellifera UPF0539 protein CG14977-like (LOC724365), transcript variant X1, mRNA	FBgn0035469	CG14977-PA	-1.80292	2.81177	7.1717	0.00740624	0.087234	-	GO:0003674	GO:0008150	GO:0005575
gnl|Amel_4.5|GB42146-RA	XM_001120565.3	PREDICTED: Apis mellifera uncharacterized LOC726446 (LOC726446), mRNA	#N/A	#N/A	-1.37877	9.9382	7.14999	0.00749644	0.0877455	-	#N/A	#N/A	#N/A
gnl|Amel_4.5|GB55897-RA	#N/A	#N/A	#N/A	#N/A	-1.52441	6.86256	7.14867	0.00750196	0.0877455	-	#N/A	#N/A	#N/A
gnl|Amel_4.5|GB49234-RA	XM_003249707.2	PREDICTED: Apis mellifera uncharacterized LOC100577341 (LOC100577341), mRNA	FBgn0026089	CG14817-PA	-1.60119	6.14385	7.14472	0.00751851	0.0877772	-	#N/A	#N/A	#N/A
gnl|Amel_4.5|GB53935-RA	XM_001122014.2	PREDICTED: Apis mellifera cytochrome c oxidase assembly protein COX16 homolog, mitochondrial-like (LOC726259), mRNA	FBgn0011476	l(3)neo43-PB	-1.68643	3.93938	7.14448	0.00751952	0.0877772	-	#N/A	#N/A	GO:0031966
gnl|Amel_4.5|GB40713-RA	NM_001011636.1	Apis mellifera FABP-like protein (Fabp), mRNA	#N/A	#N/A	-1.57019	5.56992	7.13766	0.00754816	0.0879379	-	#N/A	#N/A	#N/A
gnl|Amel_4.5|GB47832-RA	XM_006569480.1	PREDICTED: Apis mellifera fatty-acid amide hydrolase 2-like (LOC727271), mRNA	FBgn0039341	CG5112-PA	-1.47154	5.46041	7.13578	0.00755607	0.0879434	-	GO:0017064 GO:0016884	#N/A	GO:0005811
gnl|Amel_4.5|GB55452-RA	NM_001114198.1	Apis mellifera apolipophorin-III-like protein (A4), mRNA	#N/A	#N/A	-1.52556	12.4115	7.13236	0.00757051	0.0880249	-	#N/A	#N/A	#N/A
gnl|Amel_4.5|GB42493-RA	XM_006565491.1	PREDICTED: Apis mellifera uncharacterized LOC724749 (LOC724749), transcript variant X1, mRNA	FBgn0028573	prc-PB	-1.64545	6.28675	7.11044	0.00766365	0.0885852	-	#N/A	GO:0007507 GO:0035088 GO:0016477 GO:0007507 GO:0002009	GO:0005605 GO:0005578
gnl|Amel_4.5|GB50167-RA	XM_001122452.3	PREDICTED: Apis mellifera mitochondrial ribosomal protein S26 (mRpS26), mRNA	FBgn0036774	mRpS26-PA	-1.7011	5.90846	7.10114	0.00770348	0.0888045	-	GO:0003735	GO:0006412	GO:0005763
gnl|Amel_4.5|GB40691-RA	XM_003250016.2	PREDICTED: Apis mellifera uncharacterized LOC100576373 (LOC100576373), transcript variant X1, mRNA	#N/A	#N/A	-1.55115	4.39834	7.0712	0.00783328	0.090018	-	#N/A	#N/A	#N/A
gnl|Amel_4.5|GB49826-RA	XM_624688.4	PREDICTED: Apis mellifera sterol O-acyltransferase 1-like (LOC552313), mRNA	FBgn0037612	CG8112-PA	-1.5336	7.68144	7.06813	0.00784672	0.0900648	-	GO:0004772	#N/A	#N/A
gnl|Amel_4.5|GB42217-RA	XM_006571231.1	PREDICTED: Apis mellifera acyl-CoA desaturase 1-like (LOC727333), mRNA	#N/A	#N/A	-1.53177	9.19582	7.03622	0.00798776	0.0910851	-	#N/A	#N/A	#N/A
gnl|Amel_4.5|GB53115-RA	NM_001085345.1	Apis mellifera apidermin 1 (Apd-1), mRNA	#N/A	#N/A	-2.04393	15.0311	7.03634	0.0079872	0.0910851	-	#N/A	#N/A	#N/A
gnl|Amel_4.5|GB54110-RA	XM_006563084.1	PREDICTED: Apis mellifera uncharacterized LOC100576082 (LOC100576082), mRNA	#N/A	#N/A	-5.17458	-1.50337	7.03019	0.00801466	0.0913039	-	#N/A	#N/A	#N/A
gnl|Amel_4.5|GB50918-RA	XM_395789.5	PREDICTED: Apis mellifera NADH dehydrogenase (ubiquinone) Fe-S protein 6, 13kDa (NADH-coenzyme Q reductase) (Ndufs6), mRNA	FBgn0031684	CG8680-PA	-1.64505	8.67005	7.01098	0.00810111	0.0919794	-	GO:0008137	#N/A	GO:0005747
gnl|Amel_4.5|GB51206-RA	NM_001172405.1	Apis mellifera cytochrome c oxidase subunit VIc (Cox6c), mRNA	#N/A	#N/A	-1.74842	6.91924	7.01011	0.00810508	0.0919794	-	#N/A	#N/A	#N/A
gnl|Amel_4.5|GB46747-RA	XM_003249978.2	PREDICTED: Apis mellifera uncharacterized LOC100577410 (LOC100577410), mRNA	#N/A	#N/A	-3.06762	0.125351	7.00591	0.0081241	0.0920692	-	#N/A	#N/A	#N/A
gnl|Amel_4.5|GB55034-RA	#N/A	#N/A	#N/A	#N/A	-2.37907	1.50193	7.00343	0.00813536	0.0920692	-	#N/A	#N/A	#N/A
gnl|Amel_4.5|GB40058-RA	#N/A	#N/A	#N/A	#N/A	-1.92541	1.75	6.99187	0.00818806	0.0923456	-	#N/A	#N/A	#N/A
gnl|Amel_4.5|GB53799-RA	XM_393294.5	PREDICTED: Apis mellifera proteasome 25kD subunit (Pros25), mRNA	FBgn0086134	Pros25-PA	-1.37069	7.02711	6.99101	0.00819201	0.0923456	-	GO:0004175 GO:0004175 GO:0004298	GO:0006508 GO:0006511 GO:0006511 GO:0009987 GO:0000022 GO:0008283 GO:0007052	GO:0005839 GO:0000502 GO:0019773
gnl|Amel_4.5|GB47101-RA	XM_006571784.1	PREDICTED: Apis mellifera vacuolar protein sorting-associated protein 13-like protein-like (LOC102655050), mRNA	#N/A	#N/A	-2.07948	1.90031	6.97287	0.00827548	0.0929321	-	#N/A	#N/A	#N/A
gnl|Amel_4.5|GB53487-RA	XM_006567591.1	PREDICTED: Apis mellifera zinc finger protein 30-like (LOC100576534), mRNA	#N/A	#N/A	-2.50067	0.425417	6.96756	0.00830007	0.092976	-	#N/A	#N/A	#N/A
gnl|Amel_4.5|GB53740-RA	XM_006563988.1	PREDICTED: Apis mellifera uncharacterized LOC725699 (LOC725699), mRNA	FBgn0050357	CG30357-PA	-2.24015	1.12967	6.95975	0.00833637	0.0932617	-	#N/A	GO:0008150	GO:0005575
gnl|Amel_4.5|GB55265-RA	XM_006570643.1	PREDICTED: Apis mellifera uncharacterized LOC102654175 (LOC102654175), mRNA	#N/A	#N/A	-2.63165	0.295549	6.95511	0.00835803	0.0934156	-	#N/A	#N/A	#N/A
gnl|Amel_4.5|GB52077-RA	NM_001011596.1	Apis mellifera period circadian protein (Per), mRNA	FBgn0003068	per-PA	-1.37367	5.96091	6.93294	0.00846225	0.0941356	-	GO:0046982 GO:0008134 GO:0005515 GO:0003712 GO:0003714 GO:0004871 GO:0046982 GO:0046982	GO:0007623 GO:2000678 GO:0000122 GO:0007623 GO:0007624 GO:0048512 GO:0007623 GO:0045433 GO:0045475 GO:0008062 GO:0007617 GO:0048148 GO:0007619 GO:0045475 GO:0008062 GO:0007623 GO:0045187 GO:0008062 GO:0000122 GO:0045475 GO:0042745 GO:0008062 GO:0007623 GO:0000122 GO:0007622 GO:0008062 GO:0007623 GO:0045475 GO:0009416 GO:0008062 GO:0009266 GO:0045433 GO:0007623 GO:0007165 GO:0007623 GO:0007620 GO:…	GO:0005634 GO:0005737 GO:0005634 GO:0005737 GO:0005634 GO:0005634 GO:0005737 GO:0005634 GO:0005737 GO:0005634 GO:0005737 GO:0005634 GO:0005634 GO:0005737 GO:0005634 GO:0005737 GO:0005634 GO:0005737
gnl|Amel_4.5|GB40431-RA	XM_392773.5	PREDICTED: Apis mellifera beta-ureidopropionase-like (LOC409250), transcript variant 1, mRNA	FBgn0037513	pyd3-PA	-1.48717	5.70902	6.9155	0.00854519	0.0947019	-	GO:0003837 GO:0003837 GO:0003837	GO:0006207 GO:0006208	#N/A
gnl|Amel_4.5|GB54121-RA	XM_006562981.1	PREDICTED: Apis mellifera facilitated trehalose transporter Tret1-2 homolog (LOC408456), transcript variant X1, mRNA	#N/A	#N/A	-1.35127	5.60109	6.90251	0.00860747	0.0953027	-	#N/A	#N/A	#N/A
gnl|Amel_4.5|GB43691-RA	XM_624291.4	PREDICTED: Apis mellifera C-type lectin 11 (CTL11), mRNA	FBgn0038017	CG4115-PA	-5.24243	-1.52486	6.88003	0.00871641	0.0959697	-	GO:0005488	#N/A	#N/A
gnl|Amel_4.5|GB50062-RA	XM_396447.4	PREDICTED: Apis mellifera sulfotransferase 1C4-like (LOC412996), mRNA	FBgn0037665	CG16733-PA	-2.30861	1.00158	6.87321	0.00874974	0.0962471	-	GO:0017051 GO:0004062	#N/A	#N/A
gnl|Amel_4.5|GB44077-RA	XM_001122056.3	PREDICTED: Apis mellifera UPF0459 protein CG10681-like (LOC726308), mRNA	FBgn0036291	CG10681-PA	-1.33549	4.83524	6.86551	0.00878753	0.0964833	-	GO:0003674	GO:0008150	GO:0005575
gnl|Amel_4.5|GB51294-RA	XM_006559414.1	PREDICTED: Apis mellifera putative uncharacterized protein DDB_G0271606-like (LOC102656757), mRNA	#N/A	#N/A	-5.44966	-1.48196	6.86711	0.00877965	0.0964833	-	#N/A	#N/A	#N/A
gnl|Amel_4.5|GB54108-RA	XM_624866.4	PREDICTED: Apis mellifera dual specificity protein phosphatase 3-like (LOC552492), transcript variant X2, mRNA	FBgn0030976	CG7378-PB	-1.35403	4.84312	6.83474	0.00894019	0.0975256	-	GO:0008138 GO:0008138 GO:0004725	GO:0006470 GO:0006470	#N/A
gnl|Amel_4.5|GB55304-RA	XM_003251546.2	PREDICTED: Apis mellifera leucine-rich repeat-containing protein 6-like (LOC100578952), transcript variant X1, mRNA	FBgn0014395	tilB-PA	-2.02513	1.98244	6.83485	0.00893964	0.0975256	-	#N/A	GO:0007605 GO:0045433 GO:0007605 GO:0010378 GO:0007605 GO:0035083	GO:0005737
gnl|Amel_4.5|GB45411-RA	XM_396917.5	PREDICTED: Apis mellifera GTPase activating Rap/RanGAP domain-like 3 (GARNL3), transcript variant X3, mRNA	#N/A	#N/A	-3.05397	-0.252283	6.82072	0.00901065	0.0975302	-	#N/A	#N/A	#N/A
gnl|Amel_4.5|GB54856-RA	XM_003250068.2	PREDICTED: Apis mellifera homocysteine S-methyltransferase ybgG-like (LOC725816), mRNA	#N/A	#N/A	-1.31233	6.32834	6.82301	0.0089991	0.0975302	-	#N/A	#N/A	#N/A
gnl|Amel_4.5|GB46619-RA	XM_001122640.3	PREDICTED: Apis mellifera DNA polymerase epsilon subunit 3 (Pole3), transcript variant X1, mRNA	FBgn0043002	Chrac-14-PA	-1.62201	3.08839	6.79237	0.00915483	0.0985937	-	GO:0005515 GO:0046982 GO:0043565	GO:0042766 GO:0042766 GO:0006974	GO:0008623 GO:0008623 GO:0008623 GO:0005671
gnl|Amel_4.5|GB50601-RA	XM_624246.4	PREDICTED: Apis mellifera ATP synthase subunit e, mitochondrial (Atp5i), mRNA	FBgn0038224	CG3321-PA	-1.57489	8.19689	6.79339	0.00914961	0.0985937	-	GO:0008553 GO:0008553	GO:0015992 GO:0015986	GO:0000276 GO:0005811
gnl|Amel_4.5|GB54782-RA	XM_006557840.1	PREDICTED: Apis mellifera uncharacterized LOC100576994 (LOC100576994), transcript variant X1, mRNA	#N/A	#N/A	-2.75229	0.457924	6.7905	0.00916444	0.0986074	-	#N/A	#N/A	#N/A
gnl|Amel_4.5|GB55597-RA	XM_006568877.1	PREDICTED: Apis mellifera cytochrome c oxidase subunit 6B1-like (LOC100576847), mRNA	#N/A	#N/A	-3.73	-0.820829	6.7739	0.00925007	0.0988988	-	#N/A	#N/A	#N/A
gnl|Amel_4.5|GB50481-RA	XM_003250093.2	PREDICTED: Apis mellifera uncharacterized LOC100577725 (LOC100577725), mRNA	#N/A	#N/A	-1.44734	12.3553	6.77064	0.00926698	0.0989901	-	#N/A	#N/A	#N/A
gnl|Amel_4.5|GB55684-RA	XM_397055.5	PREDICTED: Apis mellifera b-cell receptor-associated protein 31-like (LOC413613), mRNA	#N/A	#N/A	-1.45541	6.56769	6.75715	0.00933728	0.0995612	-	#N/A	#N/A	#N/A
gnl|Amel_4.5|GB40860-RA	XM_006563285.1	PREDICTED: Apis mellifera matrix metalloproteinase-25-like (LOC102655811), transcript variant X1, mRNA	#N/A	#N/A	-2.46441	1.53586	6.73374	0.0094606	0.0998972	-	#N/A	#N/A	#N/A
gnl|Amel_4.5|GB48858-RA	XM_006568257.1	PREDICTED: Apis mellifera myb-like protein X-like (LOC102655072), transcript variant X3, mRNA	#N/A	#N/A	-1.50455	4.99693	6.73835	0.0094362	0.0998972	-	#N/A	#N/A	#N/A
gnl|Amel_4.5|GB55264-RA	XM_006570642.1	PREDICTED: Apis mellifera uncharacterized LOC411910 (LOC411910), mRNA	#N/A	#N/A	-1.29169	4.70358	6.73353	0.00946172	0.0998972	-	#N/A	#N/A	#N/A
gnl|Amel_4.5|GB55547-RA	NM_001077810.1	Apis mellifera chemosensory protein 2 (CSP2), mRNA	#N/A	#N/A	-1.70482	7.56786	6.74401	0.00940632	0.0998972	-	#N/A	#N/A	#N/A
gnl|Amel_4.5|GB50013-RA	XM_001121888.3	PREDICTED: Apis mellifera serine protease 8 (SP8), mRNA	FBgn0036891	CG9372-PA	-1.31366	4.72003	6.72771	0.00949266	0.100106	-	GO:0008236 GO:0004252 GO:0004252	GO:0006508 GO:0006508	#N/A
gnl|Amel_4.5|GB45476-RA	XM_006570953.1	PREDICTED: Apis mellifera uncharacterized LOC725881 (LOC725881), mRNA	#N/A	#N/A	-1.70261	6.36483	6.72147	0.00952593	0.100306	-	#N/A	#N/A	#N/A
gnl|Amel_4.5|GB44625-RA	XR_410965.1	PREDICTED: Apis mellifera uncharacterized LOC102656265 (LOC102656265), transcript variant X1, ncRNA	#N/A	#N/A	-5.30766	-1.48256	6.7042	0.0096186	0.100923	-	#N/A	#N/A	#N/A
gnl|Amel_4.5|GB46278-RA	XM_006564177.1	PREDICTED: Apis mellifera condensin complex subunit 3-like (LOC413691), mRNA	#N/A	#N/A	-3.11673	-0.654887	6.66789	0.00981655	0.102635	-	#N/A	#N/A	#N/A
gnl|Amel_4.5|GB40774-RA	XM_006563221.1	PREDICTED: Apis mellifera regulator of telomere elongation helicase 1 homolog (LOC412546), mRNA	#N/A	#N/A	-1.8634	1.79888	6.65635	0.00988029	0.103211	-	#N/A	#N/A	#N/A
gnl|Amel_4.5|GB50080-RA	XM_394088.4	PREDICTED: Apis mellifera calmodulin-like protein 4-like (LOC410610), mRNA	#N/A	#N/A	-1.84923	2.706	6.64464	0.00994547	0.103526	-	#N/A	#N/A	#N/A
gnl|Amel_4.5|GB42351-RA	XM_001121130.3	PREDICTED: Apis mellifera estradiol 17-beta-dehydrogenase 12-like (LOC725258), mRNA	FBgn0029975	CG1444-PA	-1.44786	9.033	6.64286	0.00995539	0.103538	-	GO:0016229 GO:0000166	GO:0008152	#N/A
gnl|Amel_4.5|GB52090-RA	XM_006566934.1	PREDICTED: Apis mellifera zinc finger protein 396-like (LOC552397), transcript variant X1, mRNA	FBgn0261705	CG42741-PA	-1.55761	6.01793	6.64083	0.00996675	0.103565	-	GO:0003700 GO:0008270 GO:0043565	GO:0006355 GO:0022008	GO:0005634
gnl|Amel_4.5|GB51060-RA	XM_391847.5	PREDICTED: Apis mellifera Blimp-1 protein (Blimp-1), transcript variant X5, mRNA	FBgn0035625	Blimp-1-PA	-2.86652	0.240581	6.62415	0.0100605	0.104173	-	GO:0008270 GO:0003676 GO:0001078	GO:0035152 GO:0000122 GO:0071390	GO:0005634 GO:0005634
gnl|Amel_4.5|GB51198-RA	NM_001011643.1	Apis mellifera GABA neurotransmitter transporter-1B (Gat-1B), mRNA	#N/A	#N/A	-2.04185	0.968273	6.61408	0.0101176	0.104295	-	#N/A	#N/A	#N/A
gnl|Amel_4.5|GB54222-RA	XM_624150.4	PREDICTED: Apis mellifera hypoxia up-regulated protein 1-like (LOC551763), transcript variant X2, mRNA	FBgn0023529	CG2918-PA	-1.55561	8.55724	6.60655	0.0101605	0.104295	-	GO:0005524	GO:0006457	GO:0005615 GO:0005811
gnl|Amel_4.5|GB54326-RA	XM_003249106.2	PREDICTED: Apis mellifera apoptosis regulatory protein Siva-like (LOC100576487), mRNA	#N/A	#N/A	-1.88292	1.9495	6.60744	0.0101553	0.104295	-	#N/A	#N/A	#N/A
gnl|Amel_4.5|GB47814-RA	XM_006569507.1	PREDICTED: Apis mellifera transmembrane protein 135-like (LOC726102), mRNA	FBgn0037592	CG11737-PA	-1.77799	2.59416	6.60024	0.0101965	0.104483	-	#N/A	#N/A	#N/A
gnl|Amel_4.5|GB54685-RA	XM_006559958.1	PREDICTED: Apis mellifera uncharacterized LOC725379 (LOC725379), transcript variant X2, mRNA	#N/A	#N/A	-1.80376	1.9154	6.59225	0.0102424	0.104863	-	#N/A	#N/A	#N/A
gnl|Amel_4.5|GB49930-RA	XM_006572285.1	PREDICTED: Apis mellifera peptide transporter family 1-like (LOC725069), mRNA	FBgn0028491	CG2930-PA	-1.47848	3.40025	6.58997	0.0102555	0.104906	-	GO:0005427	GO:0006857	GO:0016020
gnl|Amel_4.5|GB43728-RA	XM_006562300.1	PREDICTED: Apis mellifera cytochrome P450 9Q3 (CYP9Q3), mRNA	#N/A	#N/A	-1.36719	7.65113	6.58135	0.0103053	0.105053	-	#N/A	#N/A	#N/A
gnl|Amel_4.5|GB50385-RA	XM_001120384.3	PREDICTED: Apis mellifera putative uncharacterized zinc finger protein 814-like (LOC724511), mRNA	#N/A	#N/A	-1.35606	4.55978	6.5855	0.0102812	0.105053	-	#N/A	#N/A	#N/A
gnl|Amel_4.5|GB55918-RA	XM_003249947.2	PREDICTED: Apis mellifera tRNA-splicing endonuclease subunit Sen34-like (LOC100576272), mRNA	FBgn0053260	CG33260-PC	-1.47173	4.01869	6.58133	0.0103054	0.105053	-	GO:0003674 GO:0003676 GO:0000213	GO:0008150 GO:0000379	GO:0005575 GO:0000214
gnl|Amel_4.5|GB54686-RA	XR_408559.1	PREDICTED: Apis mellifera uncharacterized LOC102656197 (LOC102656197), ncRNA	#N/A	#N/A	-2.13999	1.22186	6.57721	0.0103292	0.105115	-	#N/A	#N/A	#N/A
gnl|Amel_4.5|GB48338-RA	XM_006562881.1	PREDICTED: Apis mellifera mitochondrial import inner membrane translocase subunit Tim9-like (LOC725240), transcript variant X2, mRNA	FBgn0030480	Tim9a-PA	-1.86334	3.78264	6.55881	0.0104366	0.105879	-	GO:0015450 GO:0015450	GO:0015031 GO:0006626 GO:0045039	GO:0005744 GO:0005744 GO:0042719
gnl|Amel_4.5|GB54404-RA	XM_623218.4	PREDICTED: Apis mellifera elongation of very long chain fatty acids protein AAEL008004-like (LOC550828), mRNA	FBgn0051522	CG31522-PD	-1.62244	8.06145	6.55664	0.0104493	0.105879	-	#N/A	GO:0000038 GO:0006633	GO:0016021
gnl|Amel_4.5|GB50433-RA	XR_409503.1	PREDICTED: Apis mellifera uncharacterized LOC102654066 (LOC102654066), ncRNA	#N/A	#N/A	-5.29806	-1.50664	6.55144	0.0104799	0.10601	-	#N/A	#N/A	#N/A
gnl|Amel_4.5|GB41235-RA	XM_001122922.2	PREDICTED: Apis mellifera succinate dehydrogenase [ubiquinone] iron-sulfur subunit, mitochondrial-like (LOC727212), partial mRNA	#N/A	#N/A	-1.64202	2.31389	6.54571	0.0105137	0.106253	-	#N/A	#N/A	#N/A
gnl|Amel_4.5|GB43750-RA	XM_395405.3	PREDICTED: Apis mellifera prefoldin subunit 5-like protein (LOC411936), mRNA	FBgn0038976	CG7048-PA	-1.49402	5.20016	6.53894	0.0105538	0.106302	-	GO:0051082	GO:0006457	GO:0016272
gnl|Amel_4.5|GB53484-RA	XM_006567588.1	PREDICTED: Apis mellifera zinc finger protein 91-like (LOC102655047), mRNA	#N/A	#N/A	-2.46233	0.263262	6.53982	0.0105486	0.106302	-	#N/A	#N/A	#N/A
gnl|Amel_4.5|GB47540-RA	XM_397196.5	PREDICTED: Apis mellifera proteasome 29kD subunit (Pros29), transcript variant X2, mRNA	FBgn0261394	Pros29-PA	-1.43457	6.80544	6.5359	0.0105719	0.106394	-	GO:0004175 GO:0004175 GO:0004175 GO:0004298	GO:0006511 GO:0006508 GO:0006511 GO:0008283 GO:0007052 GO:0000022	GO:0005839 GO:0000502 GO:0005839 GO:0005737 GO:0005634 GO:0019773 GO:0005875
gnl|Amel_4.5|GB44939-RA	XM_006566562.1	PREDICTED: Apis mellifera excitatory amino acid transporter 1-like (LOC409919), transcript variant X4, mRNA	FBgn0026439	Eaat1-PB	-1.34554	5.34876	6.53366	0.0105852	0.106437	-	GO:0015501 GO:0005313 GO:0015183 GO:0015501 GO:0005313 GO:0005313 GO:0017153	GO:0015810 GO:0015813 GO:0015813 GO:0006835 GO:0008340 GO:0014853 GO:0008345 GO:0007268	GO:0005886 GO:0016021 GO:0043005 GO:0043195 GO:0031594 GO:0005886
gnl|Amel_4.5|GB42024-RA	NM_001011586.1	Apis mellifera translation initiation factor 2 (IF-2mt), mRNA	FBgn0039588	CG12413-PA	-1.41331	5.49624	6.51082	0.010722	0.107447	-	GO:0003743 GO:0003743 GO:0005525 GO:0003924	GO:0006412 GO:0006413	GO:0005739 GO:0005739
gnl|Amel_4.5|GB51579-RA	XM_001121733.3	PREDICTED: Apis mellifera u6 snRNA-associated Sm-like protein LSm6-like (LOC725947), mRNA	FBgn0034564	CG9344-PA	-1.71798	3.3293	6.4842	0.0108838	0.1087	-	#N/A	GO:0000398 GO:0000398	GO:0030532 GO:0005681 GO:0005681 GO:0005688 GO:0030532 GO:0030532
gnl|Amel_4.5|GB41151-RA	XM_001121491.3	PREDICTED: Apis mellifera uncharacterized LOC725669 (LOC725669), mRNA	#N/A	#N/A	-1.49395	7.66614	6.47704	0.0109277	0.109046	-	#N/A	#N/A	#N/A
gnl|Amel_4.5|GB49951-RA	XM_006563681.1	PREDICTED: Apis mellifera dynein, axonemal, heavy chain 3 (DNAH3), mRNA	#N/A	#N/A	-2.13422	1.12516	6.47148	0.0109619	0.109296	-	#N/A	#N/A	#N/A
gnl|Amel_4.5|GB44493-RA	XM_006567746.1	PREDICTED: Apis mellifera glucosinolate sulphatase (LOC551758), mRNA	#N/A	#N/A	-1.8977	5.49035	6.45963	0.0110352	0.109749	-	#N/A	#N/A	#N/A
gnl|Amel_4.5|GB41735-RA	XM_006565816.1	PREDICTED: Apis mellifera MOXD1 homolog 1-like (LOC726997), mRNA	FBgn0036565	CG5235-PA	-1.2824	5.72516	6.44822	0.0111064	0.110271	-	GO:0004500 GO:0005507	GO:0006584 GO:0055114	GO:0005575
gnl|Amel_4.5|GB40302-RA	XM_395047.5	PREDICTED: Apis mellifera phosphoglycerate kinase (Pgk), transcript variant 1, mRNA	FBgn0250906	Pgk-PA	-1.34925	6.97475	6.44389	0.0111335	0.110447	-	GO:0004618 GO:0004618 GO:0004618	GO:0006096 GO:0006096 GO:0007268	GO:0005737 GO:0031430 GO:0030018
gnl|Amel_4.5|GB51394-RA	XM_006558653.1	PREDICTED: Apis mellifera poly(ADP-ribose) glycohydrolase ARH3-like (LOC411423), mRNA	#N/A	#N/A	-1.25704	6.10453	6.43511	0.0111886	0.110902	-	#N/A	#N/A	#N/A
gnl|Amel_4.5|GB40847-RA	#N/A	#N/A	#N/A	#N/A	-1.36694	4.19619	6.42338	0.0112627	0.111385	-	#N/A	#N/A	#N/A
gnl|Amel_4.5|GB49718-RA	#N/A	#N/A	#N/A	#N/A	-2.78497	0.903355	6.42292	0.0112657	0.111385	-	#N/A	#N/A	#N/A
gnl|Amel_4.5|GB51211-RA	XM_006557534.1	PREDICTED: Apis mellifera neither inactivation nor afterpotential protein G-like (LOC726236), partial mRNA	FBgn0037896	ninaG-PA	-2.10897	1.27397	6.41451	0.0113192	0.111809	-	GO:0050660 GO:0008812 GO:0016491	GO:0055114 GO:0006066 GO:0046154 GO:0007601 GO:0001523 GO:0006810 GO:0001523	GO:0005575
gnl|Amel_4.5|GB41720-RA	XM_001122835.3	PREDICTED: Apis mellifera uncharacterized LOC727121 (LOC727121), transcript variant X1, mRNA	FBgn0035431	CG14968-PB	-1.98164	2.35723	6.40708	0.0113666	0.112102	-	#N/A	#N/A	#N/A
gnl|Amel_4.5|GB43900-RA	XM_394923.5	PREDICTED: Apis mellifera probable alpha-ketoglutarate-dependent dioxygenase ABH7-like (LOC411448), mRNA	FBgn0036210	CG14130-PA	-2.17426	2.08567	6.40503	0.0113798	0.112138	-	#N/A	#N/A	#N/A
gnl|Amel_4.5|GB50981-RA	XM_624522.4	PREDICTED: Apis mellifera peroxisomal 3,2-trans-enoyl-CoA isomerase-like (LOC552143), mRNA	FBgn0035169	CG13890-PA	-1.60739	2.90446	6.39456	0.0114471	0.11262	-	GO:0004165	GO:0008152	GO:0005811
gnl|Amel_4.5|GB49752-RA	XM_006568228.1	PREDICTED: Apis mellifera uncharacterized LOC100577749 (LOC100577749), transcript variant X3, mRNA	FBgn0037626	CG8236-PA	-5.3335	-1.4991	6.38906	0.0114826	0.112775	-	#N/A	#N/A	#N/A
gnl|Amel_4.5|GB51245-RA	#N/A	#N/A	#N/A	#N/A	-5.63871	-1.37691	6.37731	0.0115588	0.11343	-	#N/A	#N/A	#N/A
gnl|Amel_4.5|GB50352-RA	XM_006559840.1	PREDICTED: Apis mellifera glutathione synthetase-like (LOC412610), transcript variant X1, mRNA	FBgn0052495	CG32495-PD	-1.39811	4.72978	6.37391	0.011581	0.113553	-	GO:0004363 GO:0004363 GO:0005524	GO:0006750 GO:0006750 GO:0006974	#N/A
gnl|Amel_4.5|GB52504-RA	XM_396795.4	PREDICTED: Apis mellifera lachesin-like (LOC413350), transcript variant X5, mRNA	#N/A	#N/A	-5.99659	-0.734388	6.36574	0.0116344	0.113889	-	#N/A	#N/A	#N/A
gnl|Amel_4.5|GB54601-RA	XM_395981.5	PREDICTED: Apis mellifera protein disulfide-isomerase A6-like (LOC412526), transcript variant 1, mRNA	FBgn0025678	CaBP1-PA	-1.28622	6.43553	6.36596	0.011633	0.113889	-	GO:0003756 GO:0003756 GO:0015035 GO:0009055	GO:0045454 GO:0006662	GO:0005811
gnl|Amel_4.5|GB41233-RA	XM_006569202.1	PREDICTED: Apis mellifera trifunctional purine biosynthetic protein adenosine-3-like (LOC100577675), mRNA	FBgn0000053	ade3-PA	-1.27747	4.85666	6.34067	0.0118	0.114938	-	GO:0004637 GO:0004644 GO:0004641 GO:0004641 GO:0004637 GO:0046872 GO:0008168 GO:0005524 GO:0004644	GO:0006189 GO:0006189 GO:0009113	GO:0005737
gnl|Amel_4.5|GB44863-RA	XM_006560768.1	PREDICTED: Apis mellifera uncharacterized LOC100578726 (LOC100578726), mRNA	#N/A	#N/A	-1.61851	2.36037	6.34359	0.0117806	0.114938	-	#N/A	#N/A	#N/A
gnl|Amel_4.5|GB40018-RA	XM_397475.5	PREDICTED: Apis mellifera probable small nuclear ribonucleoprotein Sm D2-like (LOC414039), transcript variant 1, mRNA	FBgn0261789	SmD2-PA	-1.49471	4.47191	6.32235	0.0119226	0.115881	-	#N/A	GO:0000398 GO:0000398 GO:0000398 GO:0007052 GO:0007067 GO:0000398 GO:0022008	GO:0030532 GO:0005681 GO:0005681 GO:0030532 GO:0030532 GO:0030532 GO:0071013 GO:0071011
gnl|Amel_4.5|GB41303-RA	XM_001121522.3	PREDICTED: Apis mellifera mitochondrial import inner membrane translocase subunit Tim13-like (LOC725705), transcript variant X1, mRNA	FBgn0083968	CG34132-PA	-1.64256	3.47594	6.3049	0.0120405	0.116799	-	#N/A	GO:0045039	GO:0042719
gnl|Amel_4.5|GB46604-RA	XM_006557477.1	PREDICTED: Apis mellifera nudix hydrolase 8-like (LOC727282), partial mRNA	FBgn0030668	CG8128-PA	-1.30804	4.35924	6.2932	0.0121202	0.117284	-	GO:0016787	#N/A	#N/A
gnl|Amel_4.5|GB54978-RA	XM_006571474.1	PREDICTED: Apis mellifera lipoic acid synthase (Las), mRNA	FBgn0029158	Las-PC	-1.28566	5.06816	6.2858	0.0121709	0.117678	-	GO:0016992 GO:0051539	GO:0009107	GO:0005739
gnl|Amel_4.5|GB41409-RA	XM_006558368.1	PREDICTED: Apis mellifera serine protease homolog 51 (SPH51), mRNA	FBgn0036436	CG4914-PA	-5.36401	-1.37783	6.27544	0.0122423	0.118176	-	GO:0004252 GO:0004252	GO:0006508 GO:0006508	#N/A
gnl|Amel_4.5|GB46575-RA	#N/A	#N/A	#N/A	#N/A	-5.2489	-1.58482	6.25785	0.0123644	0.119007	-	#N/A	#N/A	#N/A
gnl|Amel_4.5|GB42189-RA	XM_394140.5	PREDICTED: Apis mellifera 15 kDa selenoprotein-like (LOC410663), transcript variant X2, mRNA	FBgn0036745	CG7484-PB	-1.32955	5.24171	6.22504	0.0125956	0.120212	-	GO:0015036	GO:0045454	#N/A
gnl|Amel_4.5|GB42072-RA	XM_006564200.1	PREDICTED: Apis mellifera uncharacterized LOC726260 (LOC726260), transcript variant X5, mRNA	FBgn0051344	CG31344-PA	-1.79493	2.34288	6.21777	0.0126474	0.120429	-	#N/A	GO:0022008	#N/A
gnl|Amel_4.5|GB55307-RA	XM_006570636.1	PREDICTED: Apis mellifera cancer susceptibility candidate protein 1 homolog (LOC412436), transcript variant X1, mRNA	FBgn0030889	CG15373-PB	-1.33068	6.96858	6.21523	0.0126656	0.120491	-	#N/A	#N/A	#N/A
gnl|Amel_4.5|GB51539-RA	XM_623553.3	PREDICTED: Apis mellifera mitochondrial ribosomal protein S17 (mRpS17), transcript variant X2, mRNA	FBgn0034986	mRpS17-PA	-1.57526	3.5704	6.20108	0.0127673	0.120875	-	GO:0003735 GO:0003735	GO:0006412 GO:0006412	GO:0005763 GO:0005763
gnl|Amel_4.5|GB47724-RA	XM_006558573.1	PREDICTED: Apis mellifera 28S ribosomal protein S23, mitochondrial-like (LOC100576088), mRNA	FBgn0260407	mRpS23-PA	-1.40344	4.50667	6.19559	0.0128069	0.121153	-	GO:0003735 GO:0003735	GO:0006412	GO:0005761 GO:0005761
gnl|Amel_4.5|GB42910-RA	XM_006561882.1	PREDICTED: Apis mellifera mantle protein-like (LOC102654246), mRNA	#N/A	#N/A	-4.85534	-1.65923	6.18873	0.0128566	0.121429	-	#N/A	#N/A	#N/A
gnl|Amel_4.5|GB42011-RA	XM_001120760.3	PREDICTED: Apis mellifera uncharacterized LOC724856 (LOC724856), mRNA	FBgn0000644	Fcp3C-PA	-1.70851	2.49876	6.17149	0.0129826	0.122044	-	#N/A	#N/A	#N/A
gnl|Amel_4.5|GB42373-RA	XM_006570694.1	PREDICTED: Apis mellifera dynein heavy chain 7, axonemal-like (LOC725593), partial mRNA	#N/A	#N/A	-3.44013	-0.172206	6.17134	0.0129836	0.122044	-	#N/A	#N/A	#N/A
gnl|Amel_4.5|GB42985-RA	XM_001120250.3	PREDICTED: Apis mellifera n-acetylneuraminate lyase-like (LOC725646), mRNA	#N/A	#N/A	-1.23891	7.08628	6.16361	0.0130405	0.122384	-	#N/A	#N/A	#N/A
gnl|Amel_4.5|GB48885-RA	XR_408518.1	PREDICTED: Apis mellifera uncharacterized LOC102656901 (LOC102656901), transcript variant X1, ncRNA	#N/A	#N/A	-2.74407	0.400467	6.10413	0.0134866	0.125673	-	#N/A	#N/A	#N/A
gnl|Amel_4.5|GB53116-RA	XM_001122876.3	PREDICTED: Apis mellifera uncharacterized LOC727165 (LOC727165), mRNA	#N/A	#N/A	-1.3121	11.2988	6.09983	0.0135195	0.125781	-	#N/A	#N/A	#N/A
gnl|Amel_4.5|GB44558-RA	XM_006567608.1	PREDICTED: Apis mellifera probable malonyl-CoA-acyl carrier protein transacylase, mitochondrial-like (LOC412286), mRNA	FBgn0036691	beg-PA	-1.2447	5.36069	6.09289	0.0135727	0.126177	-	GO:0004314 GO:0005488 GO:0004314	GO:0006633	GO:0005739 GO:0005739
gnl|Amel_4.5|GB40801-RA	XM_006563214.1	PREDICTED: Apis mellifera thioredoxin-like protein 4A-like (LOC551974), transcript variant X1, mRNA	FBgn0031601	Dim1-PA	-1.83086	5.91332	6.0855	0.0136296	0.126408	-	#N/A	GO:0000398 GO:0000398 GO:0007067 GO:0007052 GO:0000398 GO:0022008	GO:0030532 GO:0030532 GO:0005682 GO:0071011
gnl|Amel_4.5|GB52417-RA	XM_006565834.1	PREDICTED: Apis mellifera spatacsin (SPG11), transcript variant X1, mRNA	FBgn0034786	CG13531-PB	-1.59315	3.29774	6.07781	0.0136891	0.126809	-	#N/A	#N/A	#N/A
gnl|Amel_4.5|GB42802-RA	XM_396217.5	PREDICTED: Apis mellifera MFS-type transporter C6orf192 homolog (LOC412764), transcript variant X2, mRNA	#N/A	#N/A	-1.44604	9.05571	6.06985	0.0137508	0.126885	-	#N/A	#N/A	#N/A
gnl|Amel_4.5|GB41120-RA	XM_006558908.1	PREDICTED: Apis mellifera fas apoptotic inhibitory molecule 2-like (LOC100576831), mRNA	#N/A	#N/A	-4.843	-1.72942	6.05965	0.0138305	0.1274	-	#N/A	#N/A	#N/A
gnl|Amel_4.5|GB47819-RA	XM_006569494.1	PREDICTED: Apis mellifera uncharacterized LOC725963 (LOC725963), transcript variant X2, mRNA	FBgn0039522	CG13972-PA	-1.91671	1.44117	6.05927	0.0138335	0.1274	-	#N/A	#N/A	#N/A
gnl|Amel_4.5|GB42732-RA	XM_006561607.1	PREDICTED: Apis mellifera long-chain-fatty-acid--CoA ligase 3-like (LOC409515), transcript variant X2, mRNA	FBgn0263120	Acsl-PD	-1.31398	6.10403	6.04749	0.0139261	0.128153	-	GO:0004467	GO:0008152 GO:0007399 GO:0007411 GO:0010890 GO:0007268 GO:0035282 GO:0022008	GO:0005811 GO:0005737 GO:0005783 GO:0005737
gnl|Amel_4.5|GB43537-RA	XM_001121159.3	PREDICTED: Apis mellifera mitochondrial ribosomal protein S16 (mRpS16), mRNA	FBgn0033907	mRpS16-PA	-1.34571	4.35274	6.03449	0.014029	0.128999	-	GO:0003735 GO:0003735 GO:0003735	GO:0006412 GO:0006412	GO:0005763 GO:0005763 GO:0005763
gnl|Amel_4.5|GB49609-RA	XM_624053.4	PREDICTED: Apis mellifera palmitoyl-protein thioesterase 1 (Ppt1), partial mRNA	FBgn0030057	Ppt1-PA	-1.22029	6.11945	6.02886	0.0140738	0.129311	-	GO:0008474 GO:0008474 GO:0008474 GO:0008474	GO:0002084 GO:0002084 GO:0008340 GO:0006897	GO:0005764 GO:0005764
gnl|Amel_4.5|GB41160-RA	XM_003249361.2	PREDICTED: Apis mellifera uncharacterized LOC100576300 (LOC100576300), transcript variant X1, mRNA	FBgn0061173	fd3F-PB	-1.57698	3.12055	6.02635	0.0140938	0.129394	-	GO:0003700 GO:0043565	GO:0006355 GO:0048813	GO:0005634
gnl|Amel_4.5|GB50084-RA	XM_006563436.1	PREDICTED: Apis mellifera pre-mRNA-splicing factor SPF27 (Bcas2), transcript variant X1, mRNA	FBgn0259204	CG42308-PA	-1.64168	3.00894	6.01955	0.0141483	0.12975	-	#N/A	#N/A	#N/A
gnl|Amel_4.5|GB53456-RA	XM_006567484.1	PREDICTED: Apis mellifera uncharacterized LOC725336 (LOC725336), transcript variant X8, mRNA	#N/A	#N/A	-1.51279	3.31093	6.01571	0.0141791	0.129875	-	#N/A	#N/A	#N/A
gnl|Amel_4.5|GB41002-RA	XM_006565433.1	PREDICTED: Apis mellifera timeout (Tim2), transcript variant X2, mRNA	FBgn0038118	timeout-PA	-1.65248	2.98717	6.01198	0.0142091	0.129948	-	#N/A	GO:0000077 GO:0009649	#N/A
gnl|Amel_4.5|GB51607-RA	XM_395396.5	PREDICTED: Apis mellifera monoacylglycerol lipase ABHD12-like (LOC411927), transcript variant X2, mRNA	FBgn0034419	CG15111-PB	-1.43552	4.13961	5.99717	0.0143289	0.130639	-	GO:0016787	GO:0008152	#N/A
gnl|Amel_4.5|GB53481-RA	NR_039445.1	Apis mellifera microRNA mir-3753 (Mir3753), microRNA	#N/A	#N/A	-1.89101	1.00362	5.99033	0.0143845	0.130844	-	#N/A	#N/A	#N/A
gnl|Amel_4.5|GB48053-RA	XM_003251128.2	PREDICTED: Apis mellifera uncharacterized LOC100577859 (LOC100577859), mRNA	#N/A	#N/A	-1.88512	1.47555	5.96275	0.0146112	0.132276	-	#N/A	#N/A	#N/A
gnl|Amel_4.5|GB48824-RA	XM_001120606.3	PREDICTED: Apis mellifera uncharacterized LOC724715 (LOC724715), transcript variant X1, mRNA	#N/A	#N/A	-1.61458	1.98783	5.96255	0.0146129	0.132276	-	#N/A	#N/A	#N/A
gnl|Amel_4.5|GB54367-RA	XM_006557788.1	PREDICTED: Apis mellifera exosome component 10-like (LOC413532), mRNA	#N/A	#N/A	-1.33837	4.88864	5.95613	0.0146662	0.132489	-	#N/A	#N/A	#N/A
gnl|Amel_4.5|GB53031-RA	XM_006569334.1	PREDICTED: Apis mellifera single stranded-binding protein c31A (Ssb-c31a), transcript variant X2, mRNA	FBgn0015299	Ssb-c31a-PA	-1.67795	6.03233	5.95188	0.0147016	0.132708	-	GO:0003697 GO:0003697 GO:0003697 GO:0003713	GO:0045892 GO:0006357	GO:0005634 GO:0005667
gnl|Amel_4.5|GB43231-RA	XM_391881.5	PREDICTED: Apis mellifera uncharacterized LOC408329 (LOC408329), mRNA	FBgn0035888	CG7120-PF	-1.31134	6.02727	5.95031	0.0147147	0.132724	-	GO:0003824	GO:0008152	#N/A
gnl|Amel_4.5|GB45288-RA	XM_625210.4	PREDICTED: Apis mellifera glutaredoxin 2 (Grx2), transcript variant X4, mRNA	FBgn0030584	CG14407-PA	-1.42921	5.87418	5.94621	0.014749	0.132831	-	GO:0009055 GO:0015035	GO:0045454	#N/A
gnl|Amel_4.5|GB46227-RA	XM_006558236.1	PREDICTED: Apis mellifera odorant binding protein 18 (Obp18), transcript variant X1, mRNA	#N/A	#N/A	-1.27042	9.03168	5.94196	0.0147846	0.132949	-	#N/A	#N/A	#N/A
gnl|Amel_4.5|GB54590-RA	XM_006562344.1	PREDICTED: Apis mellifera polyadenylate-binding protein 1-like (LOC412602), transcript variant X2, mRNA	FBgn0261619	pAbp-PG	-1.30193	10.1213	5.94285	0.0147771	0.132949	-	GO:0008143 GO:0008143 GO:0008143 GO:0003729 GO:0008143 GO:0008143 GO:0005515 GO:0000166 GO:0003730 GO:0003730	GO:0045727 GO:0007268 GO:0045727 GO:0048477 GO:0009953 GO:0000398 GO:0007140 GO:0007289 GO:0007283 GO:0007112 GO:0022008 GO:0048599	GO:0005737 GO:0005811 GO:0030529 GO:0005875 GO:0071013 GO:0071011 GO:0005737
gnl|Amel_4.5|GB54791-RA	XM_003249122.2	PREDICTED: Apis mellifera heparin sulfate O-sulfotransferase-like (LOC100576508), transcript variant X1, mRNA	#N/A	#N/A	-1.54539	2.2497	5.93247	0.0148644	0.133463	-	#N/A	#N/A	#N/A
gnl|Amel_4.5|GB46366-RA	XM_006560122.1	PREDICTED: Apis mellifera 15-hydroxyprostaglandin dehydrogenase [NAD+]-like (LOC724838), mRNA	#N/A	#N/A	-1.33899	11.0467	5.93056	0.0148805	0.133507	-	#N/A	#N/A	#N/A
gnl|Amel_4.5|GB53142-RA	XM_003249317.2	PREDICTED: Apis mellifera proton-coupled folate transporter-like (LOC100578557), transcript variant X1, mRNA	FBgn0030576	CG15890-PA	-1.4693	3.33276	5.92402	0.0149358	0.133878	-	#N/A	GO:0055085	GO:0016021
gnl|Amel_4.5|GB53284-RA	XM_396123.5	PREDICTED: Apis mellifera proto-oncogene tyrosine-protein kinase receptor Ret-like (LOC412667), transcript variant X3, mRNA	#N/A	#N/A	-1.98127	1.07712	5.90296	0.0151154	0.134898	-	#N/A	#N/A	#N/A
gnl|Amel_4.5|GB50183-RA	XM_392065.5	PREDICTED: Apis mellifera upstream activation factor subunit spp27-like (LOC408520), mRNA	FBgn0035370	CG1240-PA	-1.64369	9.87148	5.89091	0.0152193	0.135438	-	GO:0003674	GO:0008150	GO:0005575
gnl|Amel_4.5|GB51658-RA	XM_396646.5	PREDICTED: Apis mellifera ribosome maturation protein SBDS-like (LOC413196), mRNA	FBgn0035714	CG8549-PA	-1.32297	4.34204	5.89061	0.0152218	0.135438	-	GO:0003674	GO:0042254	GO:0005575
gnl|Amel_4.5|GB48224-RA	XM_003249273.2	PREDICTED: Apis mellifera leucine-rich repeat-containing protein 51-like (LOC724686), transcript variant 2, mRNA	#N/A	#N/A	-2.14331	0.57889	5.88677	0.0152551	0.135531	-	#N/A	#N/A	#N/A
gnl|Amel_4.5|GB50590-RA	#N/A	#N/A	#N/A	#N/A	-1.2095	6.69809	5.88806	0.0152439	0.135531	-	#N/A	#N/A	#N/A
gnl|Amel_4.5|GB42468-RA	XM_395174.5	PREDICTED: Apis mellifera phospholipase B1, membrane-associated-like (LOC411706), transcript variant X2, mRNA	#N/A	#N/A	-1.19306	6.00694	5.87992	0.0153145	0.135753	-	#N/A	#N/A	#N/A
gnl|Amel_4.5|GB41741-RA	XM_392023.5	PREDICTED: Apis mellifera NADH dehydrogenase [ubiquinone] 1 beta subcomplex subunit 5, mitochondrial-like (LOC408477), transcript variant X2, mRNA	FBgn0011455	l(3)neo18-PA	-1.19231	6.73302	5.87256	0.0153787	0.13604	-	GO:0008137 GO:0003954	GO:0006120 GO:0008340 GO:0000302	GO:0005747 GO:0005747
gnl|Amel_4.5|GB44519-RA	XM_395986.5	PREDICTED: Apis mellifera nitrogen permease regulator 3-like protein-like (LOC412531), transcript variant X2, mRNA	FBgn0036397	CG8783-PB	-3.4579	-0.226318	5.87158	0.0153873	0.13604	-	GO:0003674	GO:0008150	GO:0005575
gnl|Amel_4.5|GB50324-RA	XM_001120888.3	PREDICTED: Apis mellifera uncharacterized LOC724988 (LOC724988), mRNA	#N/A	#N/A	-1.64775	2.45184	5.86506	0.0154444	0.136291	-	#N/A	#N/A	#N/A
gnl|Amel_4.5|GB52796-RA	XM_397233.5	PREDICTED: Apis mellifera translin (trsn), mRNA	FBgn0033528	trsn-PA	-1.3184	3.93856	5.84606	0.0156119	0.137322	-	GO:0003677 GO:0043565 GO:0004521	GO:0050821 GO:0007630 GO:0016246	GO:0005634 GO:0005737 GO:0005737
gnl|Amel_4.5|GB54369-RA	NM_001097154.2	Apis mellifera triosephosphate isomerase (Tpi), mRNA	FBgn0086355	Tpi-PA	-1.27209	5.62253	5.84523	0.0156193	0.137322	-	GO:0004807 GO:0004807 GO:0004807	GO:0008152 GO:0009612 GO:0008340 GO:0050877	GO:0031430 GO:0030018
gnl|Amel_4.5|GB48343-RA	XM_397430.5	PREDICTED: Apis mellifera scavenger receptor class B, type 7 (SCR-B7), transcript variant X3, mRNA	FBgn0260004	Snmp1-PA	-1.80798	4.32831	5.82829	0.0157705	0.138445	-	GO:0005044 GO:0005044	GO:0006952 GO:0007155 GO:0019236 GO:0007166 GO:0019236	GO:0005887 GO:0016020 GO:0030425 GO:0043025
gnl|Amel_4.5|GB45314-RA	XM_396028.5	PREDICTED: Apis mellifera cGMP-dependent 3',5'-cyclic phosphodiesterase-like (LOC412573), transcript variant 1, mRNA	#N/A	#N/A	-1.59187	2.2961	5.82696	0.0157823	0.138447	-	#N/A	#N/A	#N/A
gnl|Amel_4.5|GB54301-RA	XM_001120728.3	PREDICTED: Apis mellifera NADH dehydrogenase [ubiquinone] 1 beta subcomplex subunit 7-like (LOC724827), mRNA	FBgn0030605	CG5548-PA	-1.44892	6.57278	5.82394	0.0158095	0.138582	-	GO:0008137 GO:0003954 GO:0003954	GO:0006120	GO:0005747 GO:0005747
gnl|Amel_4.5|GB50636-RA	XM_001120217.3	PREDICTED: Apis mellifera cuticular protein analogous to peritrophins 3-A (Cpap3-a), mRNA	FBgn0031097	obst-A-PA	-1.22581	5.89232	5.80444	0.0159857	0.139816	-	GO:0016490 GO:0008061 GO:0008061	GO:0006030	GO:0005576
gnl|Amel_4.5|GB45274-RA	XM_006566685.1	PREDICTED: Apis mellifera uncharacterized LOC100578745 (LOC100578745), transcript variant X2, mRNA	#N/A	#N/A	-1.4322	3.39965	5.80107	0.0160164	0.139981	-	#N/A	#N/A	#N/A
gnl|Amel_4.5|GB47315-RA	XM_006564430.1	PREDICTED: Apis mellifera mitochondrial thiamine pyrophosphate carrier-like (LOC727424), transcript variant X2, mRNA	FBgn0037852	Tpc1-PB	-1.38967	4.04286	5.79874	0.0160377	0.140002	-	GO:0022857 GO:0005488 GO:0015619	GO:0055085 GO:0030974	GO:0005740 GO:0005743
gnl|Amel_4.5|GB51158-RA	XM_006566196.1	PREDICTED: Apis mellifera uncharacterized LOC726321 (LOC726321), mRNA	FBgn0032021	CG7781-PA	-1.54528	8.55524	5.79691	0.0160543	0.140002	-	#N/A	#N/A	#N/A
gnl|Amel_4.5|GB44102-RA	XM_006567112.1	PREDICTED: Apis mellifera uncharacterized LOC100578330 (LOC100578330), mRNA	#N/A	#N/A	-1.53721	2.87233	5.79462	0.0160753	0.140081	-	#N/A	#N/A	#N/A
gnl|Amel_4.5|GB46657-RA	XM_006557464.1	PREDICTED: Apis mellifera galactokinase-like (LOC100577378), mRNA	#N/A	#N/A	-1.25478	4.57177	5.78926	0.0161244	0.140231	-	#N/A	#N/A	#N/A
gnl|Amel_4.5|GB44398-RA	XM_006557223.1	PREDICTED: Apis mellifera proteasome alpha5 subunit (Prosalpha5), mRNA	FBgn0016697	Prosalpha5-PA	-1.22515	6.51177	5.76955	0.0163062	0.140923	-	GO:0004175 GO:0004175 GO:0004175 GO:0004298	GO:0006511 GO:0006508 GO:0006511 GO:0009987	GO:0005839 GO:0000502 GO:0000502 GO:0019773
gnl|Amel_4.5|GB53090-RA	XM_001122768.3	PREDICTED: Apis mellifera mitochondrial ribosomal protein S31 (mRpS31), transcript variant X1, mRNA	FBgn0036557	mRpS31-PA	-1.36325	4.63755	5.7711	0.0162919	0.140923	-	GO:0003735	GO:0006412	GO:0005763
gnl|Amel_4.5|GB54109-RA	XM_006563000.1	PREDICTED: Apis mellifera probable leucyl-tRNA synthetase, mitochondrial-like (LOC552532), mRNA	FBgn0027085	Aats-leu-PA	-1.19682	6.00308	5.77091	0.0162936	0.140923	-	GO:0004823 GO:0004823 GO:0004823 GO:0005524	GO:0006429 GO:0006429	GO:0005739 GO:0005759
gnl|Amel_4.5|GB55017-RA	XM_006571610.1	PREDICTED: Apis mellifera putative GTP-binding protein 6-like (LOC410784), transcript variant X1, mRNA	FBgn0039339	CG5116-PA	-1.23133	5.49403	5.77002	0.0163018	0.140923	-	GO:0005525	#N/A	#N/A
gnl|Amel_4.5|GB53465-RA	XM_006567488.1	PREDICTED: Apis mellifera uncharacterized LOC725336 (LOC725336), transcript variant X12, mRNA	#N/A	#N/A	-1.8093	1.55583	5.76665	0.0163332	0.140978	-	#N/A	#N/A	#N/A
gnl|Amel_4.5|GB44342-RA	XM_006568294.1	PREDICTED: Apis mellifera uncharacterized LOC102653798 (LOC102653798), mRNA	#N/A	#N/A	-2.45366	0.183763	5.7597	0.0163979	0.141022	-	#N/A	#N/A	#N/A
gnl|Amel_4.5|GB50039-RA	XM_006563501.1	PREDICTED: Apis mellifera methionyl-tRNA synthetase (Aats-met), mRNA	FBgn0027083	Aats-met-PA	-1.36632	6.86942	5.76149	0.0163812	0.141022	-	GO:0004825 GO:0004825 GO:0005524	GO:0006431 GO:0006431	GO:0005739
gnl|Amel_4.5|GB51003-RA	XM_003250783.2	PREDICTED: Apis mellifera uncharacterized LOC100576945 (LOC100576945), mRNA	#N/A	#N/A	-1.27015	5.6232	5.7623	0.0163736	0.141022	-	#N/A	#N/A	#N/A
gnl|Amel_4.5|GB53748-RA	XM_001121746.3	PREDICTED: Apis mellifera uncharacterized LOC725960 (LOC725960), mRNA	#N/A	#N/A	-1.51929	8.12682	5.76006	0.0163945	0.141022	-	#N/A	#N/A	#N/A
gnl|Amel_4.5|GB41748-RA	#N/A	#N/A	#N/A	#N/A	-5.13489	-1.39819	5.75614	0.0164311	0.141205	-	#N/A	#N/A	#N/A
gnl|Amel_4.5|GB49306-RA	XM_006565257.1	PREDICTED: Apis mellifera ATP synthase, H+ transporting, mitochondrial F1 complex, gamma polypeptide 1 (Atp5c1), transcript variant X1, mRNA	FBgn0020235	ATPsyn-gamma-PA	-1.21258	6.71103	5.75338	0.0164569	0.141324	-	GO:0008553 GO:0008553 GO:0008553 GO:0008553 GO:0046961 GO:0046933	GO:0015992 GO:0015986 GO:0006911	GO:0000275 GO:0005811 GO:0005811
gnl|Amel_4.5|GB41686-RA	NM_001162398.1	Apis mellifera translocase of outer membrane 7 (Tom7), mRNA	FBgn0033357	Tom7-PA	-1.52348	3.35038	5.74124	0.0165711	0.142098	-	GO:0015450	GO:0006626	GO:0005742
gnl|Amel_4.5|GB54884-RA	XR_407756.1	PREDICTED: Apis mellifera uncharacterized LOC409598 (LOC409598), misc_RNA	FBgn0053978	CG33978-PB	-1.61158	7.90008	5.74158	0.0165679	0.142098	-	GO:0003674 GO:0005509	GO:0008150	GO:0005575
gnl|Amel_4.5|GB53047-RA	XM_006569376.1	PREDICTED: Apis mellifera ribonuclease X25 (RNaseX25), mRNA	FBgn0010406	RNaseX25-PA	-1.37553	4.87262	5.73745	0.0166069	0.142302	-	GO:0004521 GO:0033897 GO:0003723 GO:0004540	GO:0006401	#N/A
gnl|Amel_4.5|GB47618-RA	NM_001011638.1	Apis mellifera defensin 2 (Def2), mRNA	FBgn0010385	Def-PA	-5.37515	-1.5262	5.73298	0.0166492	0.142561	-	#N/A	GO:0019731 GO:0019731 GO:0050830 GO:0042742 GO:0050830 GO:0042742 GO:0006965 GO:0006959 GO:0050830	GO:0005615 GO:0005615
gnl|Amel_4.5|GB45442-RA	#N/A	#N/A	#N/A	#N/A	-2.91717	-0.151056	5.72626	0.016713	0.1429	-	#N/A	#N/A	#N/A
gnl|Amel_4.5|GB47745-RA	XM_001121025.3	PREDICTED: Apis mellifera UPF0327 protein C1orf151-like (LOC726902), transcript variant 1, mRNA	FBgn0069923	CG41128-PB	-1.31577	7.51271	5.72706	0.0167054	0.1429	-	GO:0003674	GO:0008150	GO:0005575
gnl|Amel_4.5|GB50591-RA	#N/A	#N/A	#N/A	#N/A	-1.34655	8.15507	5.72267	0.0167472	0.143	-	#N/A	#N/A	#N/A
gnl|Amel_4.5|GB52275-RA	NM_001242576.1	Apis mellifera pancreatic lipase-related protein 2-like (LOC726880), mRNA	FBgn0029831	CG5966-PA	-1.19136	4.9396	5.72124	0.0167609	0.143	-	GO:0004806	GO:0006629	#N/A
gnl|Amel_4.5|GB46177-RA	XM_006558279.1	PREDICTED: Apis mellifera major facilitator superfamily domain-containing protein 6-like (LOC412430), transcript variant X1, mRNA	FBgn0034093	CG15706-PA	-1.32256	3.8344	5.7053	0.0169138	0.143785	-	#N/A	#N/A	#N/A
gnl|Amel_4.5|GB46970-RA	XM_395991.5	PREDICTED: Apis mellifera serine protease inhibitor 1 (serpin-1), transcript variant X2, mRNA	#N/A	#N/A	-1.31406	3.82403	5.70741	0.0168934	0.143785	-	#N/A	#N/A	#N/A
gnl|Amel_4.5|GB43230-RA	XM_003251496.2	PREDICTED: Apis mellifera prolow-density lipoprotein receptor-related protein 1-like (LOC100576279), transcript variant X1, mRNA	FBgn0001253	ImpE1-PA	-1.57075	2.78638	5.70328	0.0169333	0.143828	-	GO:0003674	GO:0007561	GO:0019898
gnl|Amel_4.5|GB49877-RA	XM_006565073.1	PREDICTED: Apis mellifera cytochrome P450 6AS11 (CYP6AS11), mRNA	#N/A	#N/A	-2.20855	0.549728	5.70225	0.0169432	0.143828	-	#N/A	#N/A	#N/A
gnl|Amel_4.5|GB52592-RA	XM_006558204.1	PREDICTED: Apis mellifera uncharacterized LOC100576754 (LOC100576754), transcript variant X1, mRNA	#N/A	#N/A	-2.25129	0.548726	5.69838	0.0169806	0.144043	-	#N/A	#N/A	#N/A
gnl|Amel_4.5|GB51282-RA	XM_392102.5	PREDICTED: Apis mellifera thioredoxin domain-containing protein 5-like (LOC408557), transcript variant 1, mRNA	FBgn0030329	prtp-PA	-1.19412	5.56243	5.69625	0.0170012	0.144105	-	GO:0003756 GO:0009055 GO:0015035	GO:0006662 GO:0045454 GO:0043277	GO:0005783 GO:0009986 GO:0005783
gnl|Amel_4.5|GB49876-RA	XM_006565073.1	PREDICTED: Apis mellifera cytochrome P450 6AS11 (CYP6AS11), mRNA	#N/A	#N/A	-1.22045	6.64911	5.68642	0.0170967	0.144406	-	#N/A	#N/A	#N/A
gnl|Amel_4.5|GB47273-RA	XM_006564371.1	PREDICTED: Apis mellifera lipase 1-like (LOC552588), transcript variant X1, mRNA	FBgn0032264	Lip4-PA	-1.32443	3.75024	5.68385	0.0171218	0.144515	-	GO:0004806	GO:0006629	#N/A
gnl|Amel_4.5|GB53018-RA	XM_006569305.1	PREDICTED: Apis mellifera COMM domain-containing protein 8-like (LOC725475), mRNA	#N/A	#N/A	-1.73296	3.39881	5.68023	0.0171572	0.14471	-	#N/A	#N/A	#N/A
gnl|Amel_4.5|GB52113-RA	XM_006566971.1	PREDICTED: Apis mellifera protein trachealess-like (LOC408389), transcript variant X5, mRNA	#N/A	#N/A	-2.80057	2.37342	5.67566	0.0172019	0.144984	-	#N/A	#N/A	#N/A
gnl|Amel_4.5|GB51317-RA	XM_006559344.1	PREDICTED: Apis mellifera ultrabithorax (Ubx), transcript variant X3, mRNA	#N/A	#N/A	-2.97994	-0.287023	5.65253	0.0174302	0.146418	-	#N/A	#N/A	#N/A
gnl|Amel_4.5|GB48245-RA	XM_003249265.2	PREDICTED: Apis mellifera coiled-coil domain-containing protein 72 homolog (LOC408407), mRNA	#N/A	#N/A	-1.21357	5.56498	5.64226	0.0175326	0.146725	-	#N/A	#N/A	#N/A
gnl|Amel_4.5|GB50529-RA	XM_006560995.1	PREDICTED: Apis mellifera uncharacterized LOC100577544 (LOC100577544), mRNA	#N/A	#N/A	-1.65883	1.83138	5.6399	0.0175562	0.146819	-	#N/A	#N/A	#N/A
gnl|Amel_4.5|GB53791-RA	XM_006560140.1	PREDICTED: Apis mellifera uncharacterized LOC726210 (LOC726210), transcript variant X2, mRNA	FBgn0053080	CG33080-PA	-1.24504	8.36584	5.6303	0.0176526	0.147312	-	GO:0004558	GO:0005975	GO:0017177
gnl|Amel_4.5|GB43999-RA	XM_624803.4	PREDICTED: Apis mellifera peroxiredoxin 5 (Prx5), mRNA	FBgn0038570	Prx5-PA	-1.23139	5.81905	5.62579	0.017698	0.147484	-	GO:0016209 GO:0016491	GO:0006979 GO:0043066 GO:0008340 GO:0045454 GO:0043066	GO:0005777 GO:0005634 GO:0005739 GO:0005829
gnl|Amel_4.5|GB55680-RA	XM_006558222.1	PREDICTED: Apis mellifera NADH dehydrogenase [ubiquinone] 1 alpha subcomplex subunit 13-like (LOC102653862), mRNA	FBgn0029868	CG3446-PA	-1.23193	5.87079	5.58983	0.0180651	0.149908	-	GO:0003954	GO:0006120	GO:0005747
gnl|Amel_4.5|GB45122-RA	XM_003250857.2	PREDICTED: Apis mellifera uncharacterized protein C7orf30-like (LOC100577644), mRNA	FBgn0029514	312-PA	-3.04616	-0.573578	5.58538	0.018111	0.150079	-	GO:0003674	GO:0008150	GO:0005575
gnl|Amel_4.5|GB41251-RA	#N/A	#N/A	#N/A	#N/A	-1.288	4.69787	5.57651	0.0182029	0.150132	-	#N/A	#N/A	#N/A
gnl|Amel_4.5|GB46275-RA	XM_003249408.2	PREDICTED: Apis mellifera cyclin-dependent kinase 1-like (LOC409590), transcript variant 1, mRNA	FBgn0004106	cdc2-PA	-1.82641	1.43865	5.5833	0.0181325	0.150132	-	GO:0004693 GO:0004693 GO:0005515 GO:0004693 GO:0004674 GO:0004693 GO:0005524	GO:0000086 GO:0000082 GO:0000086 GO:0006468 GO:0007141 GO:0007283 GO:0008315 GO:0051726 GO:0070816 GO:0006468 GO:0055059 GO:0032880 GO:0055059 GO:0070816 GO:0051726 GO:0007049 GO:0009987 GO:0007140 GO:0048142 GO:0007284 GO:0006974 GO:0022008	GO:0005634 GO:0005634 GO:0005875
gnl|Amel_4.5|GB53492-RA	XM_006567471.1	PREDICTED: Apis mellifera zinc finger protein 775-like (LOC102654541), mRNA	#N/A	#N/A	-3.03401	-0.670156	5.563	0.0183439	0.150951	-	#N/A	#N/A	#N/A
gnl|Amel_4.5|GB48176-RA	XM_006569479.1	PREDICTED: Apis mellifera uncharacterized protein C9orf78 homolog (LOC551293), mRNA	FBgn0035254	CG7974-PA	-1.166	5.08623	5.55628	0.0184145	0.151426	-	#N/A	#N/A	#N/A
gnl|Amel_4.5|GB55937-RA	#N/A	#N/A	#N/A	#N/A	-1.62054	6.36485	5.55225	0.0184569	0.15167	-	#N/A	#N/A	#N/A
gnl|Amel_4.5|GB51605-RA	#N/A	#N/A	#N/A	#N/A	-1.36797	4.48197	5.54953	0.0184856	0.151671	-	#N/A	#N/A	#N/A
gnl|Amel_4.5|GB41412-RA	XM_006558366.1	PREDICTED: Apis mellifera uncharacterized LOC726662 (LOC726662), transcript variant X2, mRNA	FBgn0083986	CG34150-PB	-1.4073	4.47776	5.54134	0.0185724	0.152036	-	#N/A	#N/A	#N/A
gnl|Amel_4.5|GB44929-RA	XM_001122291.3	PREDICTED: Apis mellifera uncharacterized LOC726564 (LOC726564), transcript variant X1, mRNA	#N/A	#N/A	-1.32458	4.1922	5.53248	0.0186666	0.152334	-	#N/A	#N/A	#N/A
gnl|Amel_4.5|GB50993-RA	XM_006566002.1	PREDICTED: Apis mellifera uncharacterized LOC552353 (LOC552353), mRNA	FBgn0036775	CG5147-PA	-1.20622	4.98789	5.52474	0.0187494	0.152589	-	GO:0003677 GO:0003899	GO:0006383	GO:0005666
gnl|Amel_4.5|GB48780-RA	XM_006569135.1	PREDICTED: Apis mellifera tryptophan-rich protein-like (LOC100577285), mRNA	#N/A	#N/A	-1.35693	3.36559	5.52042	0.0187957	0.152674	-	#N/A	#N/A	#N/A
gnl|Amel_4.5|GB49521-RA	XM_001123179.3	PREDICTED: Apis mellifera yjeF N-terminal domain-containing protein GH12525-like (LOC727471), transcript variant 1, mRNA	FBgn0030178	CG2974-PB	-1.50823	2.26591	5.51496	0.0188545	0.152674	-	GO:0003674	GO:0008150	GO:0005575
gnl|Amel_4.5|GB51253-RA	XM_006559421.1	PREDICTED: Apis mellifera protein FAM32A-like (LOC724807), mRNA	FBgn0031603	CG15432-PA	-1.44208	3.07348	5.51695	0.0188331	0.152674	-	#N/A	#N/A	#N/A
gnl|Amel_4.5|GB45629-RA	NM_001161831.1	Apis mellifera NADH dehydrogenase (ubiquinone) Fe-S protein 5, 15kDa (NADH-coenzyme Q reductase) (Ndufs5), mRNA	FBgn0031228	CG11455-PA	-1.3229	7.98673	5.50042	0.0190119	0.152745	-	GO:0003954	GO:0006120	GO:0005747
gnl|Amel_4.5|GB48905-RA	NM_001160270.1	Apis mellifera glutathione S-transferase S1 (GstS1), mRNA	#N/A	#N/A	-1.238	7.11902	5.50623	0.0189488	0.152745	-	#N/A	#N/A	#N/A
gnl|Amel_4.5|GB51526-RA	XM_393581.5	PREDICTED: Apis mellifera geminin protein (geminin), transcript variant X3, mRNA	FBgn0033081	geminin-PA	-1.22288	4.92022	5.50035	0.0190127	0.152745	-	GO:0003677	GO:0051726 GO:0008156 GO:0008156 GO:0008156 GO:0008156 GO:0007307 GO:0007113 GO:0008156 GO:0042059	GO:0005634
gnl|Amel_4.5|GB55511-RA	XM_001122210.3	PREDICTED: Apis mellifera activin like protein at 23B-like protein (LOC726478), transcript variant 1, mRNA	FBgn0031461	daw-PB	-1.72547	3.4943	5.49904	0.0190269	0.152745	-	GO:0005160 GO:0008083	GO:0007179 GO:0040007 GO:0032924 GO:0007411 GO:0007179 GO:0032924 GO:0007411	#N/A
gnl|Amel_4.5|GB50171-RA	XM_006563469.1	PREDICTED: Apis mellifera DOMON domain-containing protein CG14681-like (LOC100577783), transcript variant X2, mRNA	#N/A	#N/A	-1.7862	4.1816	5.49508	0.01907	0.152987	-	#N/A	#N/A	#N/A
gnl|Amel_4.5|GB43875-RA	XM_397054.5	PREDICTED: Apis mellifera uncharacterized protein C1orf50 homolog (LOC413612), transcript variant X2, mRNA	FBgn0051800	CG31800-PA	-1.36142	5.90207	5.49338	0.0190886	0.153032	-	GO:0003674	GO:0008150	GO:0005575
gnl|Amel_4.5|GB47266-RA	XM_006564362.1	PREDICTED: Apis mellifera heat shock protein 67B2-like (LOC724954), transcript variant X2, mRNA	FBgn0039145	CG6000-PA	-1.82099	2.33467	5.48549	0.0191749	0.153133	-	GO:0051082	GO:0006457	#N/A
gnl|Amel_4.5|GB52745-RA	XM_006564820.1	PREDICTED: Apis mellifera thioredoxin domain-containing protein 15-like (LOC726649), transcript variant X1, mRNA	FBgn0034050	CG8297-PA	-1.17239	4.92204	5.48514	0.0191788	0.153133	-	#N/A	#N/A	#N/A
gnl|Amel_4.5|GB54661-RA	XM_395366.4	PREDICTED: Apis mellifera phosphoglucomutase 1 (Pgm1), transcript variant X3, mRNA	FBgn0003076	Pgm-PA	-1.24136	4.04334	5.48613	0.019168	0.153133	-	GO:0004614 GO:0004614 GO:0004614 GO:0000287 GO:0004619	GO:0005978 GO:0060361 GO:0046331	#N/A
gnl|Amel_4.5|GB55961-RA	XM_001123277.3	PREDICTED: Apis mellifera dolichyl-diphosphooligosaccharide--protein glycosyltransferase subunit DAD1-like (LOC727568), mRNA	FBgn0032035	CG13393-PA	-1.394	6.34348	5.47724	0.0192656	0.153618	-	#N/A	#N/A	#N/A
gnl|Amel_4.5|GB43780-RA	XM_006559300.1	PREDICTED: Apis mellifera DNA ligase 1-like (LOC102653947), mRNA	#N/A	#N/A	-4.66376	-1.83682	5.47534	0.0192866	0.153682	-	#N/A	#N/A	#N/A
gnl|Amel_4.5|GB45472-RA	XM_006570941.1	PREDICTED: Apis mellifera potassium channel subfamily T member 1-like (LOC413159), mRNA	#N/A	#N/A	-2.18746	0.46274	5.46448	0.0194068	0.153697	-	#N/A	#N/A	#N/A
gnl|Amel_4.5|GB46518-RA	XM_006570116.1	PREDICTED: Apis mellifera uncharacterized LOC726920 (LOC726920), mRNA	#N/A	#N/A	-4.6638	-1.83682	5.47277	0.019315	0.153697	-	#N/A	#N/A	#N/A
gnl|Amel_4.5|GB52673-RA	XM_003251882.2	PREDICTED: Apis mellifera gamma-tubulin complex component 6-like (LOC100577816), transcript variant X1, mRNA	FBgn0026432	Grip163-PA	-1.34478	3.45997	5.46501	0.019401	0.153697	-	GO:0043015	GO:0007067 GO:0007052 GO:0051298	GO:0005813 GO:0008274 GO:0008274 GO:0008274 GO:0008274 GO:0008274 GO:0000922
gnl|Amel_4.5|GB49582-RA	XM_006560618.1	PREDICTED: Apis mellifera meiotic recombination 11 (mre11), mRNA	FBgn0020270	mre11-PA	-1.32302	4.40123	5.45395	0.0195242	0.154254	-	GO:0004519 GO:0004527 GO:0004527 GO:0004519 GO:0030145	GO:0006302 GO:0006289 GO:0000723 GO:0051276 GO:0000723 GO:0051276 GO:0031572 GO:0000723 GO:0006974 GO:0016233	GO:0005634
gnl|Amel_4.5|GB54216-RA	XM_006563066.1	PREDICTED: Apis mellifera ATP citrate lyase (ATPCL), transcript variant X2, mRNA	FBgn0020236	ATPCL-PD	-1.30962	8.63701	5.45361	0.0195279	0.154254	-	GO:0003878 GO:0003878 GO:0003878 GO:0004775 GO:0005524	GO:0006101 GO:0006085 GO:0044262	GO:0005737 GO:0005811 GO:0005811
gnl|Amel_4.5|GB50138-RA	XM_003250264.2	PREDICTED: Apis mellifera alpha-tocopherol transfer protein-like (LOC100576855), mRNA	FBgn0038966	pinta-PA	-1.18004	5.21244	5.44603	0.0196128	0.154423	-	GO:0008431 GO:0005501	GO:0007602 GO:0016063	#N/A
gnl|Amel_4.5|GB51315-RA	XR_408291.1	PREDICTED: Apis mellifera uncharacterized LOC102655257 (LOC102655257), ncRNA	#N/A	#N/A	-1.80159	1.70816	5.44587	0.0196146	0.154423	-	#N/A	#N/A	#N/A
gnl|Amel_4.5|GB46748-RA	XM_001122212.3	PREDICTED: Apis mellifera mitochondrial ribosomal protein L54 (mRpL54), mRNA	FBgn0034579	mRpL54-PA	-1.34627	4.22028	5.43999	0.0196808	0.154738	-	GO:0003735	#N/A	GO:0005762
gnl|Amel_4.5|GB54183-RA	XM_393973.4	PREDICTED: Apis mellifera DNA-directed RNA polymerases I, II, and III subunit RPABC2-like (LOC410494), mRNA	FBgn0003275	RpII18-PA	-1.38133	5.67658	5.42686	0.0198293	0.155724	-	GO:0003899 GO:0003899 GO:0003899 GO:0003899 GO:0003899 GO:0003677	GO:0006366 GO:0006366 GO:0006366 GO:0006366 GO:0007095	GO:0005665 GO:0005665 GO:0005665 GO:0005665
gnl|Amel_4.5|GB54457-RA	XM_006560042.1	PREDICTED: Apis mellifera uncharacterized LOC102654660 (LOC102654660), mRNA	#N/A	#N/A	-5.03363	-1.58987	5.42657	0.0198326	0.155724	-	#N/A	#N/A	#N/A
gnl|Amel_4.5|GB48432-RA	XM_006562863.1	PREDICTED: Apis mellifera transmembrane protein 223-like (LOC100578811), mRNA	FBgn0033547	CG12935-PA	-4.64813	-1.83859	5.42068	0.0198996	0.156043	-	#N/A	GO:0007399	#N/A
gnl|Amel_4.5|GB44417-RA	XM_624698.4	PREDICTED: Apis mellifera signal recognition particle 14kDa (Srp14), transcript variant 2, mRNA	FBgn0038808	Srp14-PB	-1.27314	5.51897	5.41874	0.0199217	0.156113	-	GO:0003729 GO:0030942 GO:0008312	GO:0006614 GO:0045900	GO:0005786
gnl|Amel_4.5|GB44758-RA	XM_006569538.1	PREDICTED: Apis mellifera pancreatic eIF-2alpha kinase (PEK), transcript variant X1, mRNA	#N/A	#N/A	-1.29538	4.57727	5.40787	0.0200462	0.156673	-	#N/A	#N/A	#N/A
gnl|Amel_4.5|GB41648-RA	XM_001123003.2	PREDICTED: Apis mellifera protein chibby homolog 1-like (LOC727294), mRNA	FBgn0067317	Cby-PB	-1.2222	6.14337	5.40125	0.0201224	0.157037	-	#N/A	GO:0030178 GO:0030178 GO:0007367	#N/A
gnl|Amel_4.5|GB41843-RA	XM_392681.5	PREDICTED: Apis mellifera 3-oxoacid CoA-transferase (LOC409157), mRNA	FBgn0035298	CG1140-PA	-1.72131	6.23845	5.3856	0.0203036	0.15746	-	GO:0008260 GO:0008260 GO:0008260	GO:0046952	GO:0005759
gnl|Amel_4.5|GB47682-RA	XM_006558581.1	PREDICTED: Apis mellifera nucleolar protein 12-like (LOC724372), transcript variant X1, mRNA	#N/A	#N/A	-1.40054	4.05927	5.38653	0.0202928	0.15746	-	#N/A	#N/A	#N/A
gnl|Amel_4.5|GB49926-RA	#N/A	#N/A	#N/A	#N/A	-3.50691	-0.767046	5.38533	0.0203067	0.15746	-	#N/A	#N/A	#N/A
gnl|Amel_4.5|GB50571-RA	XM_006560994.1	PREDICTED: Apis mellifera uncharacterized LOC102655899 (LOC102655899), mRNA	FBgn0037418	Osi11-PA	-1.99168	0.752895	5.38597	0.0202993	0.15746	-	GO:0003674	GO:0008150	GO:0005887
gnl|Amel_4.5|GB53568-RA	XM_001119990.3	PREDICTED: Apis mellifera uncharacterized LOC724221 (LOC724221), transcript variant 1, mRNA	#N/A	#N/A	-1.73628	7.11602	5.39033	0.0202486	0.15746	-	#N/A	#N/A	#N/A
gnl|Amel_4.5|GB54866-RA	XM_006562549.1	PREDICTED: Apis mellifera uncharacterized LOC100578445 (LOC100578445), mRNA	#N/A	#N/A	-1.61596	2.21177	5.38816	0.0202739	0.15746	-	#N/A	#N/A	#N/A
gnl|Amel_4.5|GB43006-RA	XM_392145.5	PREDICTED: Apis mellifera GMC oxidoreductase 13 (GMCOX13), mRNA	#N/A	#N/A	-1.97481	9.113	5.35241	0.0206937	0.159665	-	#N/A	#N/A	#N/A
gnl|Amel_4.5|GB46883-RA	#N/A	#N/A	#N/A	#N/A	-1.29352	5.6972	5.35196	0.020699	0.159665	-	#N/A	#N/A	#N/A
gnl|Amel_4.5|GB49028-RA	XM_006557549.1	PREDICTED: Apis mellifera zetaCOP protein (zetaCOP), transcript variant X5, mRNA	FBgn0040512	zetaCOP-PA	-1.14826	5.66014	5.34896	0.0207347	0.159835	-	GO:0016491	GO:0055114 GO:0006911 GO:0010883	GO:0030126
gnl|Amel_4.5|GB49397-RA	XM_393853.5	PREDICTED: Apis mellifera slit homolog 1 protein-like (LOC410373), transcript variant X6, mRNA	FBgn0033250	CG14762-PB	-1.52088	4.04637	5.34568	0.0207737	0.159927	-	#N/A	#N/A	#N/A
gnl|Amel_4.5|GB47480-RA	XM_001120845.3	PREDICTED: Apis mellifera peptidyl-tRNA hydrolase 2, mitochondrial-like (LOC726369), transcript variant 1, mRNA	#N/A	#N/A	-1.6722	1.83876	5.33731	0.0208737	0.160384	-	#N/A	#N/A	#N/A
gnl|Amel_4.5|GB55568-RA	XM_623167.4	PREDICTED: Apis mellifera Arc42 protein (Arc42), transcript variant X2, mRNA	FBgn0038742	Arc42-PA	-1.21039	6.12916	5.32954	0.0209669	0.160787	-	GO:0003995 GO:0001104 GO:0050660	GO:0006367 GO:0055114 GO:0048813	GO:0016592
gnl|Amel_4.5|GB53042-RA	XM_006569351.1	PREDICTED: Apis mellifera cubilin-like (LOC410986), transcript variant X9, mRNA	#N/A	#N/A	-1.34736	3.96185	5.32668	0.0210014	0.160843	-	#N/A	#N/A	#N/A
gnl|Amel_4.5|GB41633-RA	XM_006565738.1	PREDICTED: Apis mellifera ATP synthase subunit d, mitochondrial (ATPsyn-d), mRNA	FBgn0016120	ATPsyn-d-PB	-1.21113	6.93203	5.32021	0.0210795	0.161206	-	GO:0008553 GO:0008553 GO:0008553 GO:0008553	GO:0015992 GO:0015986	GO:0000276 GO:0005811 GO:0005811 GO:0005875
gnl|Amel_4.5|GB54776-RA	XM_006557829.1	PREDICTED: Apis mellifera pyridoxine/pyridoxamine 5'-phosphate oxidase-like (LOC551533), mRNA	FBgn0030029	CG15343-PA	-1.26639	6.58367	5.31937	0.0210897	0.161206	-	GO:0010181 GO:0004733	GO:0055114 GO:0008615	#N/A
gnl|Amel_4.5|GB41697-RA	XM_006565663.1	PREDICTED: Apis mellifera uncharacterized FAM18-like protein CG5021-like (LOC408503), transcript variant X1, mRNA	FBgn0035944	CG5021-PC	-1.39455	7.1417	5.30697	0.0212403	0.161557	-	GO:0003674	GO:0008150	GO:0016021 GO:0016021
gnl|Amel_4.5|GB44878-RA	XM_006566724.1	PREDICTED: Apis mellifera Rpn12 protein (Rpn12), mRNA	FBgn0028693	Rpn12-PA	-1.15409	6.67303	5.3065	0.021246	0.161557	-	GO:0004175	GO:0006508 GO:0006508 GO:0006508 GO:0009987 GO:0008283 GO:0000022 GO:0007052 GO:0022008	GO:0008541 GO:0005838 GO:0005838 GO:0008541
gnl|Amel_4.5|GB45710-RA	XM_394600.5	PREDICTED: Apis mellifera uncharacterized LOC411126 (LOC411126), transcript variant X7, mRNA	#N/A	#N/A	-1.40112	2.8907	5.31118	0.021189	0.161557	-	#N/A	#N/A	#N/A
gnl|Amel_4.5|GB45927-RA	XM_006563151.1	PREDICTED: Apis mellifera uncharacterized LOC724469 (LOC724469), transcript variant X1, mRNA	FBgn0014135	bnl-PA	-1.7092	4.64299	5.31337	0.0211624	0.161557	-	GO:0005104 GO:0005104 GO:0005104 GO:0005104 GO:0005104 GO:0008083 GO:0005104	GO:0035231 GO:0007427 GO:0007427 GO:0050918 GO:0008543 GO:0007424 GO:0006935 GO:0001763 GO:0007427 GO:0008543 GO:0050918 GO:0000187 GO:0035215 GO:0046847 GO:0050918 GO:0007424 GO:0007428 GO:0035152 GO:0007427 GO:0008543 GO:0007426 GO:0050918 GO:0007430 GO:0007429 GO:0007428 GO:0007427 GO:0008543 GO:0007424	GO:0005576 GO:0005576
gnl|Amel_4.5|GB46337-RA	XM_394630.4	PREDICTED: Apis mellifera putative elongator complex protein 4-like (LOC411156), transcript variant X2, mRNA	FBgn0031711	CG6907-PA	-1.44823	4.10246	5.30547	0.0212586	0.161557	-	GO:0008607	GO:0006357	GO:0033588 GO:0005737 GO:0008023
gnl|Amel_4.5|GB54388-RA	XM_624930.4	PREDICTED: Apis mellifera RNA 3'-terminal phosphate cyclase (LOC552554), transcript variant X2, mRNA	FBgn0025630	CG4061-PA	-1.56076	2.51846	5.30233	0.0212969	0.161744	-	GO:0003963 GO:0003963	GO:0006396	GO:0005634
gnl|Amel_4.5|GB50994-RA	XM_006565998.1	PREDICTED: Apis mellifera mitotic spindle assembly checkpoint protein MAD2A-like (LOC102656337), transcript variant X2, mRNA	FBgn0035640	mad2-PA	-3.38572	-0.872463	5.30076	0.0213161	0.161786	-	#N/A	GO:0007094 GO:0007049 GO:0007093 GO:0007094 GO:0007094 GO:0035415 GO:0090231	GO:0005634 GO:0005635 GO:0005828 GO:0000776 GO:0005737 GO:0005819 GO:0000776 GO:0005875
gnl|Amel_4.5|GB46503-RA	XM_001119937.3	PREDICTED: Apis mellifera DNA-directed RNA polymerases I, II, and III subunit RPABC5 (Rpb10), mRNA	FBgn0039218	Rpb10-PA	-1.71231	6.82747	5.2902	0.0214458	0.162666	-	GO:0003899 GO:0003899 GO:0008270 GO:0003677	GO:0006366 GO:0006366 GO:0006351	GO:0005665 GO:0005665 GO:0005665 GO:0005634
gnl|Amel_4.5|GB54343-RA	XM_624907.4	PREDICTED: Apis mellifera 10 kDa heat shock protein, mitochondrial-like (LOC552531), transcript variant X2, mRNA	FBgn0036334	CG11267-PA	-1.18397	6.39114	5.2801	0.0215705	0.163402	-	GO:0051082	GO:0006458	GO:0005739 GO:0005759 GO:0005811
gnl|Amel_4.5|GB52261-RA	XM_006571867.1	PREDICTED: Apis mellifera protein SDA1 homolog (LOC552280), mRNA	FBgn0033379	Mys45A-PA	-1.23668	7.357	5.26901	0.0217084	0.164236	-	GO:0005488	GO:0042254 GO:0022008	GO:0005730
gnl|Amel_4.5|GB53010-RA	XM_625251.4	PREDICTED: Apis mellifera uncharacterized LOC551541 (LOC551541), mRNA	#N/A	#N/A	-1.31865	10.2827	5.26576	0.0217489	0.164438	-	#N/A	#N/A	#N/A
gnl|Amel_4.5|GB53696-RA	XM_396380.5	PREDICTED: Apis mellifera androgen-induced gene 1 protein-like (LOC412929), transcript variant X2, mRNA	FBgn0031245	CG3625-PB	-1.3708	4.20582	5.25768	0.0218501	0.164939	-	#N/A	#N/A	GO:0016021
gnl|Amel_4.5|GB50458-RA	XM_006562643.1	PREDICTED: Apis mellifera nuclear receptor subfamily 2 group E member 1-like (LOC102654580), transcript variant X1, mRNA	FBgn0015381	dsf-PA	-3.34653	-1.02542	5.25208	0.0219206	0.165208	-	GO:0004879 GO:0003700 GO:0004879 GO:0004879 GO:0003707 GO:0001078 GO:0003707 GO:0043565 GO:0008270	GO:0018993 GO:0007530 GO:0007619 GO:0007617 GO:0007619 GO:0007620 GO:0018991 GO:0045924 GO:0008049 GO:0018991 GO:0048047 GO:0007620 GO:0007619 GO:0043401 GO:0006355	GO:0005634 GO:0005634
gnl|Amel_4.5|GB50284-RA	XM_624613.4	PREDICTED: Apis mellifera UPF0463 transmembrane protein C6orf35 homolog (LOC552237), mRNA	FBgn0030311	CG11699-PA	-1.36261	3.97683	5.24231	0.022044	0.165743	-	#N/A	#N/A	#N/A
gnl|Amel_4.5|GB54107-RA	#N/A	#N/A	#N/A	#N/A	-4.86704	-1.80708	5.24091	0.0220617	0.165743	-	#N/A	#N/A	#N/A
gnl|Amel_4.5|GB50403-RA	XM_006562685.1	PREDICTED: Apis mellifera uncharacterized LOC100577492 (LOC100577492), transcript variant X2, mRNA	#N/A	#N/A	-2.53697	-0.0682928	5.23873	0.0220893	0.165845	-	#N/A	#N/A	#N/A
gnl|Amel_4.5|GB42686-RA	XM_006561674.1	PREDICTED: Apis mellifera uncharacterized LOC100577887 (LOC100577887), mRNA	FBgn0034563	CG15649-PA	-1.15734	5.19168	5.20362	0.0225399	0.168377	-	#N/A	#N/A	#N/A
gnl|Amel_4.5|GB41622-RA	XM_003250660.2	PREDICTED: Apis mellifera uncharacterized LOC100576152 (LOC100576152), mRNA	#N/A	#N/A	-3.09667	-0.639724	5.1974	0.0226207	0.168657	-	#N/A	#N/A	#N/A
gnl|Amel_4.5|GB50022-RA	XM_625294.4	PREDICTED: Apis mellifera uncharacterized LOC552770 (LOC552770), transcript variant X2, mRNA	#N/A	#N/A	-2.08547	0.847901	5.19626	0.0226356	0.168662	-	#N/A	#N/A	#N/A
gnl|Amel_4.5|GB41247-RA	XM_006569228.1	PREDICTED: Apis mellifera uncharacterized LOC724737 (LOC724737), mRNA	#N/A	#N/A	-4.90183	-1.7566	5.18394	0.0227966	0.169547	-	#N/A	#N/A	#N/A
gnl|Amel_4.5|GB41782-RA	XM_006564697.1	PREDICTED: Apis mellifera glycine dehydrogenase [decarboxylating], mitochondrial-like (LOC100577053), mRNA	FBgn0037801	CG3999-PA	-1.20615	4.82354	5.18497	0.0227831	0.169547	-	GO:0004375 GO:0030170	GO:0006544 GO:0055114	GO:0005960
gnl|Amel_4.5|GB42551-RA	XM_006559811.1	PREDICTED: Apis mellifera a-N-acetylglucosaminidase (LOC551437), mRNA	FBgn0014417	CG13397-PA	-1.30869	3.928	5.17767	0.022879	0.169547	-	GO:0004561 GO:0004561 GO:0004561 GO:0043169	GO:0005975	#N/A
gnl|Amel_4.5|GB43102-RA	XM_003251492.2	PREDICTED: Apis mellifera peptide chain release factor 2-like (LOC724155), mRNA	FBgn0050100	CG30100-PA	-1.39987	2.94109	5.17863	0.0228664	0.169547	-	GO:0003747	GO:0006415	#N/A
gnl|Amel_4.5|GB43487-RA	XM_623356.3	PREDICTED: Apis mellifera exonuclease 1-like (LOC550962), transcript variant X2, mRNA	FBgn0015553	tos-PA	-2.28441	0.901032	5.17669	0.0228918	0.169547	-	GO:0008852 GO:0004518 GO:0003677	GO:0006281	#N/A
gnl|Amel_4.5|GB44125-RA	XM_006567304.1	PREDICTED: Apis mellifera probable ATP-dependent RNA helicase DDX28-like (LOC552664), mRNA	FBgn0086130	KH1-PA	-1.27854	4.70114	5.18094	0.022836	0.169547	-	GO:0004004 GO:0004386 GO:0005524 GO:0003676	GO:0016063	GO:0005575
gnl|Amel_4.5|GB44777-RA	XM_006569573.1	PREDICTED: Apis mellifera uncharacterized LOC725882 (LOC725882), transcript variant X2, mRNA	FBgn0032299	CG17127-PA	-1.48212	4.64976	5.17301	0.0229404	0.169547	-	#N/A	#N/A	#N/A
gnl|Amel_4.5|GB49299-RA	XM_392858.4	PREDICTED: Apis mellifera ADP-ribosylation factor-related protein 1-like (LOC409342), mRNA	FBgn0030088	CG7039-PA	-1.49708	3.97438	5.16895	0.0229941	0.169547	-	GO:0003924 GO:0005525	GO:0007264	GO:0005622
gnl|Amel_4.5|GB51834-RA	XM_001121271.3	PREDICTED: Apis mellifera sodium-dependent nutrient amino acid transporter 1-like (LOC725420), mRNA	#N/A	#N/A	-1.53264	3.44651	5.18161	0.0228272	0.169547	-	#N/A	#N/A	#N/A
gnl|Amel_4.5|GB51838-RA	XM_625025.4	PREDICTED: Apis mellifera uncharacterized LOC552650 (LOC552650), mRNA	FBgn0259707	CG42361-PA	-2.25407	-0.0237835	5.17267	0.0229449	0.169547	-	#N/A	#N/A	#N/A
gnl|Amel_4.5|GB49365-RA	XM_624083.4	PREDICTED: Apis mellifera gamma-secretase subunit pen-2 (pen-2), transcript variant 1, mRNA	FBgn0053198	pen-2-PA	-1.26293	4.82508	5.16719	0.0230175	0.169583	-	GO:0004175	#N/A	GO:0005886
gnl|Amel_4.5|GB53037-RA	XM_395145.5	PREDICTED: Apis mellifera brain protein 44-like protein-like (LOC411677), transcript variant 1, mRNA	FBgn0038662	CG14290-PB	-1.87595	7.99036	5.16385	0.0230617	0.169698	-	#N/A	#N/A	#N/A
gnl|Amel_4.5|GB50511-RA	XM_001120100.3	PREDICTED: Apis mellifera mutL homolog 1, colon cancer, nonpolyposis type 2 (E. coli) (MLH1), transcript variant X1, mRNA	FBgn0011659	Mlh1-PA	-1.35523	3.02502	5.16048	0.0231066	0.169872	-	GO:0005524 GO:0030983	GO:0006298 GO:0006298	GO:0005634
gnl|Amel_4.5|GB42431-RA	NM_001170972.1	Apis mellifera adenylate kinase 1 (Adk1), mRNA	FBgn0022709	Adk1-PB	-1.3646	4.61689	5.15795	0.0231402	0.169959	-	GO:0004849 GO:0004017 GO:0005524 GO:0004017	GO:0046034	GO:0005737
gnl|Amel_4.5|GB49654-RA	XM_006557334.1	PREDICTED: Apis mellifera zinc finger protein 830-like (LOC727140), mRNA	FBgn0039271	CG11839-PB	-1.34124	6.83483	5.15665	0.0231575	0.16998	-	#N/A	#N/A	#N/A
gnl|Amel_4.5|GB45495-RA	XM_006571272.1	PREDICTED: Apis mellifera heat shock protein 83-like (LOC411700), mRNA	FBgn0001233	Hsp83-PA	-1.22341	9.3779	5.15085	0.023235	0.170142	-	GO:0042623 GO:0005524 GO:0051082	GO:0007283 GO:0009408 GO:0006457 GO:0008293 GO:0008595 GO:0007098 GO:0006457 GO:0045187 GO:0045187 GO:0007465 GO:0008360 GO:0007015 GO:0009408 GO:0007052 GO:0019094 GO:0048477	GO:0005737 GO:0005737 GO:0005813 GO:0005811 GO:0005737
gnl|Amel_4.5|GB49335-RA	XM_006565179.1	PREDICTED: Apis mellifera acetyl-CoA carboxylase-like (LOC552286), transcript variant X8, mRNA	#N/A	#N/A	-1.62841	3.14754	5.14532	0.0233091	0.170563	-	#N/A	#N/A	#N/A
gnl|Amel_4.5|GB46241-RA	XM_006559168.1	PREDICTED: Apis mellifera TBC1 domain family member 19-like (LOC551193), transcript variant X3, mRNA	FBgn0031690	CG7742-PA	-4.58295	-1.89087	5.1404	0.0233753	0.170786	-	GO:0005097	GO:0032313	GO:0005622
gnl|Amel_4.5|GB51499-RA	XM_006560441.1	PREDICTED: Apis mellifera myeloid differentiation primary response factor 88 (Myd88), transcript variant X3, mRNA	#N/A	#N/A	-2.55507	-0.583887	5.13428	0.0234579	0.171122	-	#N/A	#N/A	#N/A
gnl|Amel_4.5|GB41252-RA	XM_001120448.3	PREDICTED: Apis mellifera cell cycle checkpoint protein RAD17-like (LOC724559), transcript variant X1, mRNA	FBgn0025808	Rad17-PA	-1.35696	3.25524	5.11507	0.0237189	0.172389	-	#N/A	GO:0006281 GO:0006281 GO:0007049	GO:0005634
gnl|Amel_4.5|GB47885-RA	XM_001119928.3	PREDICTED: Apis mellifera cytochrome P450 342A1 (CYP342A1), mRNA	FBgn0038095	Cyp304a1-PA	-1.5257	4.35219	5.11315	0.0237451	0.172473	-	GO:0009055 GO:0009055 GO:0009055 GO:0016705 GO:0020037 GO:0009055	GO:0017143 GO:0055114	GO:0005792 GO:0016020
gnl|Amel_4.5|GB40576-RA	XM_006562062.1	PREDICTED: Apis mellifera ribosomal protein LP0 (RpLP0), transcript variant X2, mRNA	FBgn0000100	RpLP0-PA	-1.2144	8.78889	5.10555	0.0238494	0.172751	-	GO:0003735 GO:0003735 GO:0003906	GO:0006412 GO:0006281 GO:0042254 GO:0006414	GO:0022625 GO:0005737 GO:0005634 GO:0005840 GO:0005840 GO:0005811
gnl|Amel_4.5|GB52799-RA	XM_001120779.3	PREDICTED: Apis mellifera methionine aminopeptidase 1D, mitochondrial-like (LOC724879), mRNA	FBgn0032247	CG5188-PA	-1.20682	4.49938	5.10504	0.0238564	0.172751	-	GO:0004177 GO:0008235	GO:0006508 GO:0009987	#N/A
gnl|Amel_4.5|GB45734-RA	XR_411790.1	PREDICTED: Apis mellifera uncharacterized LOC102656678 (LOC102656678), transcript variant X1, ncRNA	FBgn0032048	Dh31-PC	-4.58181	-1.77204	5.09392	0.0240099	0.173756	-	GO:0008613 GO:0005184 GO:0008613 GO:0008613	GO:0007589 GO:0007218 GO:0007589	#N/A
gnl|Amel_4.5|GB43436-RA	XM_006559110.1	PREDICTED: Apis mellifera ceramide phosphoethanolamine synthase-like (LOC102656381), mRNA	FBgn0025335	CG4585-PA	-1.17339	5.30591	5.08771	0.0240959	0.174272	-	GO:0016780	GO:0008654	GO:0016020
gnl|Amel_4.5|GB47518-RA	XM_003251582.2	PREDICTED: Apis mellifera uncharacterized LOC100577239 (LOC100577239), mRNA	FBgn0035504	Teh4-PB	-4.90449	-1.80349	5.08072	0.0241933	0.174596	-	GO:0005509	GO:0090072	GO:0016021
gnl|Amel_4.5|GB48646-RA	XM_394559.3	PREDICTED: Apis mellifera ADP-ribosylation factor-like protein 2-like (LOC411085), transcript variant 1, mRNA	FBgn0004908	Arf84F-PA	-1.16275	4.30546	5.08106	0.0241886	0.174596	-	GO:0005525 GO:0005525 GO:0005525 GO:0003924 GO:0005525 GO:0003924	GO:0006471 GO:0006471 GO:0006471 GO:0016197 GO:0006471 GO:0048488 GO:0007269 GO:0007264 GO:0022008	GO:0005622
gnl|Amel_4.5|GB49878-RA	XM_396534.5	PREDICTED: Apis mellifera cytochrome P450 6AS8 (CYP6AS8), transcript variant X1, mRNA	#N/A	#N/A	-1.41328	2.62585	5.0792	0.0242146	0.174596	-	#N/A	#N/A	#N/A
gnl|Amel_4.5|GB41470-RA	XM_392413.5	PREDICTED: Apis mellifera deoxycytidylate deaminase-like protein (LOC408883), transcript variant 1, mRNA	FBgn0036959	CG6951-PB	-4.79967	-1.66431	5.07759	0.024237	0.174651	-	GO:0004132 GO:0004132 GO:0008270	#N/A	#N/A
gnl|Amel_4.5|GB49982-RA	XM_003250285.2	PREDICTED: Apis mellifera carbonic anhydrase 2-like (LOC100576224), mRNA	#N/A	#N/A	-4.79963	-1.66431	5.07441	0.0242815	0.174865	-	#N/A	#N/A	#N/A
gnl|Amel_4.5|GB49606-RA	XM_001123191.3	PREDICTED: Apis mellifera ATP synthase subunit epsilon, mitochondrial-like (LOC727483), transcript variant 1, mRNA	FBgn0014391	sun-PA	-1.61563	3.99567	5.07328	0.0242974	0.174873	-	GO:0008553 GO:0008553 GO:0046933 GO:0046961	GO:0015992 GO:0015986 GO:0006979 GO:0008340 GO:0046331	GO:0000275
gnl|Amel_4.5|GB41856-RA	NM_001040230.1	Apis mellifera acetylcholinesterase 2 (AChE-2), mRNA	FBgn0000024	Ace-PA	-2.64898	-0.183775	5.06666	0.0243903	0.175369	-	GO:0003990 GO:0003990 GO:0004104 GO:0003990 GO:0042803 GO:0003990 GO:0003990 GO:0004104	GO:0042331 GO:0006581 GO:0042426 GO:0006581 GO:0046683 GO:0006581 GO:0046681 GO:0007268 GO:0001507	GO:0005886 GO:0005737 GO:0045202 GO:0016020 GO:0005886
gnl|Amel_4.5|GB49489-RA	XM_006560675.1	PREDICTED: Apis mellifera mannosyl-oligosaccharide glucosidase-like (LOC411730), mRNA	FBgn0030289	CG1597-PC	-1.09169	5.59902	5.06474	0.0244174	0.175369	-	GO:0004573	GO:0009311	#N/A
gnl|Amel_4.5|GB46046-RA	XM_396813.5	PREDICTED: Apis mellifera uncharacterized LOC413368 (LOC413368), transcript variant X4, mRNA	FBgn0259818	CG42399-PB	-1.27085	3.49399	5.062	0.024456	0.175394	-	GO:0005488	#N/A	#N/A
gnl|Amel_4.5|GB49817-RA	XM_006561323.1	PREDICTED: Apis mellifera general transcription factor 3C polypeptide 1-like (LOC100577886), mRNA	#N/A	#N/A	-2.13385	0.358788	5.0618	0.0244588	0.175394	-	#N/A	#N/A	#N/A
gnl|Amel_4.5|GB46403-RA	XM_006570141.1	PREDICTED: Apis mellifera uncharacterized LOC725818 (LOC725818), transcript variant X2, mRNA	#N/A	#N/A	-1.26521	3.44364	5.05704	0.0245261	0.175664	-	#N/A	#N/A	#N/A
gnl|Amel_4.5|GB51063-RA	XM_624652.4	PREDICTED: Apis mellifera chitin deacetylase-like 5 (Cda5), transcript variant X2, mRNA	FBgn0051973	Cda5-PB	-1.26692	7.57309	5.05417	0.0245668	0.175771	-	GO:0016810 GO:0008061	GO:0006030	GO:0005576
gnl|Amel_4.5|GB44695-RA	XM_006567895.1	PREDICTED: Apis mellifera lysophospholipase-like protein 1-like (LOC725796), transcript variant X1, mRNA	FBgn0037842	CG6567-PB	-1.41829	3.05231	5.04981	0.0246286	0.175972	-	GO:0004622	#N/A	#N/A
gnl|Amel_4.5|GB44931-RA	XM_006566606.1	PREDICTED: Apis mellifera evolutionarily conserved signaling intermediate in Toll pathway, mitochondrial-like (LOC726612), mRNA	FBgn0028436	ECSIT-PA	-1.26011	3.68366	5.04571	0.0246871	0.176283	-	GO:0005515	GO:0045087 GO:0008063 GO:0008063 GO:0007165 GO:0006952	#N/A
gnl|Amel_4.5|GB44608-RA	XM_003251037.2	PREDICTED: Apis mellifera NADH dehydrogenase [ubiquinone] 1 beta subcomplex subunit 3-like (LOC725797), transcript variant 1, mRNA	FBgn0034645	CG10320-PA	-1.26789	5.05199	5.0428	0.0247285	0.176366	-	GO:0003954 GO:0008137	GO:0006404 GO:0006120	GO:0005747
gnl|Amel_4.5|GB45037-RA	XM_391907.3	PREDICTED: Apis mellifera beta-lactamase-like protein 2 homolog (LOC408355), transcript variant X2, mRNA	FBgn0031987	CG12375-PA	-1.13964	6.48633	5.04294	0.0247266	0.176366	-	GO:0016787	GO:0008150	GO:0005575
gnl|Amel_4.5|GB44397-RA	XM_006557225.1	PREDICTED: Apis mellifera regulator of microtubule dynamics protein 1-like (LOC412443), transcript variant X1, mRNA	#N/A	#N/A	-1.21205	4.73887	5.03786	0.024799	0.176549	-	#N/A	#N/A	#N/A
gnl|Amel_4.5|GB45625-RA	XM_006570266.1	PREDICTED: Apis mellifera myb-like protein X-like (LOC102654994), partial mRNA	#N/A	#N/A	-1.25592	4.18634	5.03902	0.0247825	0.176549	-	#N/A	#N/A	#N/A
gnl|Amel_4.5|GB54233-RA	XM_006564483.1	PREDICTED: Apis mellifera uncharacterized LOC102655156 (LOC102655156), mRNA	#N/A	#N/A	-1.91139	0.525913	5.03499	0.0248402	0.176736	-	#N/A	#N/A	#N/A
gnl|Amel_4.5|GB48916-RA	XM_394359.4	PREDICTED: Apis mellifera charged multivesicular body protein 6-like (LOC410883), mRNA	FBgn0034744	Vps20-PA	-1.54853	6.6272	5.03309	0.0248675	0.176824	-	#N/A	GO:0015031	#N/A
gnl|Amel_4.5|GB43485-RA	XM_003249393.2	PREDICTED: Apis mellifera peroxisomal biogenesis factor 3-like (LOC552790), mRNA	FBgn0036484	CG6859-PA	-1.35018	4.0635	5.03131	0.0248931	0.176879	-	#N/A	GO:0007031 GO:0007031	GO:0005779
gnl|Amel_4.5|GB52186-RA	XM_393127.4	PREDICTED: Apis mellifera serine protease 40 (SP40), mRNA	#N/A	#N/A	-2.94031	2.91819	5.01822	0.0250819	0.177705	-	#N/A	#N/A	#N/A
gnl|Amel_4.5|GB54622-RA	XM_006557617.1	PREDICTED: Apis mellifera mitochondrial carnitine palmitoyltransferase I (CPTI), transcript variant X1, mRNA	FBgn0261862	whd-PD	-1.33098	7.49354	5.01617	0.0251116	0.177705	-	GO:0004095 GO:0004095	GO:0010038 GO:0042594 GO:0006979	GO:0005739
gnl|Amel_4.5|GB47904-RA	XM_006571823.1	PREDICTED: Apis mellifera Rpt1 protein (Rpt1), mRNA	FBgn0028687	Rpt1-PA	-1.15656	7.6314	5.01373	0.025147	0.177849	-	GO:0016887 GO:0004175 GO:0005524	GO:0006508 GO:0006508 GO:0006508 GO:0030163 GO:0009987 GO:0006974	GO:0008540 GO:0008540 GO:0005838 GO:0005838 GO:0005737
gnl|Amel_4.5|GB41510-RA	XM_003250580.2	PREDICTED: Apis mellifera probable deoxyhypusine synthase-like (LOC100578266), transcript variant X1, mRNA	FBgn0035854	CG8005-PA	-1.26702	3.51651	5.00998	0.0252016	0.177864	-	#N/A	GO:0050983 GO:0008612	#N/A
gnl|Amel_4.5|GB49986-RA	XM_006563727.1	PREDICTED: Apis mellifera MORN repeat-containing protein 5-like (LOC102656397), partial mRNA	#N/A	#N/A	-3.23285	-1.15023	5.01008	0.0252002	0.177864	-	#N/A	#N/A	#N/A
gnl|Amel_4.5|GB55946-RA	XM_006562005.1	PREDICTED: Apis mellifera GDP-D-glucose phosphorylase 1-like (LOC102655796), transcript variant X2, mRNA	FBgn0035999	CG3552-PA	-1.58456	1.35704	5.00945	0.0252093	0.177864	-	GO:0003824	#N/A	#N/A
gnl|Amel_4.5|GB53486-RA	XM_006567590.1	PREDICTED: Apis mellifera gastrula zinc finger protein xFG20-1-like (LOC102655129), mRNA	#N/A	#N/A	-2.0984	0.247846	5.0036	0.0252946	0.178112	-	#N/A	#N/A	#N/A
gnl|Amel_4.5|GB41518-RA	XM_006565423.1	PREDICTED: Apis mellifera uncharacterized LOC100576836 (LOC100576836), mRNA	#N/A	#N/A	-1.93938	0.386096	4.99481	0.0254234	0.178311	-	#N/A	#N/A	#N/A
gnl|Amel_4.5|GB45536-RA	XM_006557219.1	PREDICTED: Apis mellifera RhoGDI protein (RhoGDI), mRNA	FBgn0051320	CG31320-PA	-3.00582	-0.636678	4.99539	0.025415	0.178311	-	GO:0005488	GO:0008150	GO:0005575
gnl|Amel_4.5|GB48812-RA	XM_006569181.1	PREDICTED: Apis mellifera P58IPK protein (P58IPK), mRNA	FBgn0037718	P58IPK-PA	-1.19517	4.94686	4.9962	0.0254031	0.178311	-	GO:0004860 GO:0031072 GO:0051082	GO:0006457	#N/A
gnl|Amel_4.5|GB41267-RA	XM_625177.3	PREDICTED: Apis mellifera COX assembly mitochondrial protein homolog (LOC552802), transcript variant 2, mRNA	FBgn0032595	CG17996-PA	-1.3814	4.09784	4.98559	0.0255592	0.178814	-	#N/A	#N/A	#N/A
gnl|Amel_4.5|GB50445-RA	XM_006562618.1	PREDICTED: Apis mellifera uncharacterized LOC725794 (LOC725794), transcript variant X1, mRNA	#N/A	#N/A	-1.88453	0.71956	4.98481	0.0255708	0.178814	-	#N/A	#N/A	#N/A
gnl|Amel_4.5|GB41602-RA	XM_392024.5	PREDICTED: Apis mellifera facilitated trehalose transporter Tret1-like (LOC408478), transcript variant X6, mRNA	FBgn0034045	CG8249-PA	-1.11532	5.38767	4.98228	0.0256082	0.17897	-	GO:0005355	GO:0055085	GO:0016021
gnl|Amel_4.5|GB48897-RA	XM_006572035.1	PREDICTED: Apis mellifera farnesyl pyrophosphate synthase-like (LOC727618), mRNA	#N/A	#N/A	-1.65274	2.2798	4.98058	0.0256335	0.179008	-	#N/A	#N/A	#N/A
gnl|Amel_4.5|GB47511-RA	#N/A	#N/A	#N/A	#N/A	-2.52705	-0.338539	4.97436	0.0257258	0.179368	-	#N/A	#N/A	#N/A
gnl|Amel_4.5|GB50825-RA	XM_006561186.1	PREDICTED: Apis mellifera odorant receptor 47b-like (LOC102654452), mRNA	#N/A	#N/A	-4.77631	-1.7026	4.9698	0.0257936	0.179735	-	#N/A	#N/A	#N/A
gnl|Amel_4.5|GB45382-RA	XM_392873.5	PREDICTED: Apis mellifera intraflagellar transport protein 74 homolog (LOC409358), mRNA	#N/A	#N/A	-1.27263	3.3137	4.96644	0.0258437	0.179766	-	#N/A	#N/A	#N/A
gnl|Amel_4.5|GB50220-RA	XM_006563546.1	PREDICTED: Apis mellifera uncharacterized LOC102656552 (LOC102656552), mRNA	#N/A	#N/A	-1.39982	3.13614	4.96743	0.0258289	0.179766	-	#N/A	#N/A	#N/A
gnl|Amel_4.5|GB42567-RA	XM_006559826.1	PREDICTED: Apis mellifera venom dipeptidyl peptidase 4-like (LOC411229), transcript variant X2, mRNA	FBgn0259175	ome-PG	-1.19261	4.58972	4.96445	0.0258735	0.179867	-	GO:0008239 GO:0008236 GO:0008239	GO:0006508	GO:0016020
gnl|Amel_4.5|GB44862-RA	XM_006560765.1	PREDICTED: Apis mellifera uncharacterized LOC724356 (LOC724356), transcript variant X3, mRNA	#N/A	#N/A	-1.42289	2.61677	4.9514	0.0260696	0.180488	-	#N/A	#N/A	#N/A
gnl|Amel_4.5|GB48060-RA	XR_411076.1	PREDICTED: Apis mellifera ecdysone receptor (Ecr), transcript variant X2, misc_RNA	#N/A	#N/A	-1.4612	2.17483	4.9522	0.0260575	0.180488	-	#N/A	#N/A	#N/A
gnl|Amel_4.5|GB50519-RA	XM_396009.5	PREDICTED: Apis mellifera transmembrane emp24 domain-containing protein eca-like (LOC412554), mRNA	FBgn0069242	eca-PA	-1.08125	5.04762	4.95409	0.026029	0.180488	-	#N/A	GO:0002121 GO:0007030 GO:0034389 GO:0090263 GO:0070863 GO:0035220 GO:0061357	GO:0005794 GO:0016021
gnl|Amel_4.5|GB51636-RA	XM_001120479.3	PREDICTED: Apis mellifera ribonuclease kappa-like (LOC725572), mRNA	FBgn0262116	CG40127-PA	-1.45088	3.38116	4.95267	0.0260504	0.180488	-	#N/A	#N/A	GO:0005575
gnl|Amel_4.5|GB44723-RA	XM_006569633.1	PREDICTED: Apis mellifera uncharacterized LOC725848 (LOC725848), mRNA	#N/A	#N/A	-1.26811	3.26403	4.94708	0.0261347	0.180599	-	#N/A	#N/A	#N/A
gnl|Amel_4.5|GB47338-RA	XM_006569646.1	PREDICTED: Apis mellifera dynein intermediate chain 2, axonemal-like (LOC412174), transcript variant X1, mRNA	FBgn0036195	CG6053-PB	-2.54021	0.83599	4.94427	0.0261774	0.180599	-	GO:0003774 GO:0042623	GO:0007018	GO:0005868 GO:0005875 GO:0005875
gnl|Amel_4.5|GB53336-RA	XM_006567583.1	PREDICTED: Apis mellifera equilibrative nucleoside transporter 3 (Ent3), mRNA	FBgn0036319	Ent3-PA	-1.87703	2.80899	4.9447	0.0261707	0.180599	-	GO:0015395 GO:0005337 GO:0005337	GO:0015858 GO:0015858	GO:0016021 GO:0016021
gnl|Amel_4.5|GB53699-RA	XM_003250331.2	PREDICTED: Apis mellifera survival of motor neuron-related-splicing factor 30-like (LOC410027), transcript variant 1, mRNA	FBgn0039977	CG17454-PA	-1.13542	5.40713	4.94542	0.0261599	0.180599	-	GO:0003723	GO:0000398 GO:0000398 GO:0000381 GO:0000398	GO:0005681 GO:0005681 GO:0005737 GO:0005634 GO:0071011
gnl|Amel_4.5|GB55895-RA	XM_006572198.1	PREDICTED: Apis mellifera NADH dehydrogenase [ubiquinone] 1 alpha subcomplex subunit 2-like (LOC727049), mRNA	FBgn0040705	CG15434-PA	-1.48422	6.86236	4.94779	0.0261241	0.180599	-	GO:0003954	GO:0006120	GO:0005747
gnl|Amel_4.5|GB40783-RA	XM_623549.4	PREDICTED: Apis mellifera glucose-6-phosphate isomerase (LOC551154), mRNA	FBgn0003074	Pgi-PA	-1.14615	7.88051	4.93508	0.0263169	0.181347	-	GO:0004616 GO:0004616 GO:0004347 GO:0004347	GO:0006096 GO:0006094 GO:0006094 GO:0006096	GO:0005737 GO:0005811
gnl|Amel_4.5|GB42688-RA	XM_001120079.3	PREDICTED: Apis mellifera uncharacterized LOC724583 (LOC724583), transcript variant X1, mRNA	FBgn0083951	CG34115-PA	-1.22087	6.26583	4.92473	0.0264749	0.182015	-	#N/A	#N/A	#N/A
gnl|Amel_4.5|GB42835-RA	XM_006561711.1	PREDICTED: Apis mellifera glycogen phosphorylase (GlyP), mRNA	FBgn0004507	GlyP-PA	-1.15118	7.2457	4.92232	0.0265119	0.182164	-	GO:0008184 GO:0042803 GO:0030170 GO:0008184 GO:0008184 GO:0008184	GO:0005980 GO:0060361	GO:0043234
gnl|Amel_4.5|GB41645-RA	XM_397010.5	PREDICTED: Apis mellifera immunoglobulin-like and fibronectin type III domain containing 15 (IGFn3-15), transcript variant X12, mRNA	FBgn0000464	Lar-PE	-1.1366	6.10748	4.91078	0.0266896	0.182789	-	GO:0005001 GO:0004725 GO:0005001 GO:0005001 GO:0004725 GO:0004725 GO:0032093	GO:0006470 GO:0007411 GO:0008045 GO:0008045 GO:0008045 GO:0006470 GO:0006470 GO:0008045 GO:0008045 GO:0007411 GO:0001700 GO:0008045 GO:0007399 GO:0048477 GO:0007155 GO:0008360 GO:0008045 GO:0045467 GO:0008594 GO:0031290 GO:0045467 GO:0045467 GO:0007411 GO:0051124 GO:0007411 GO:0007412	GO:0005886 GO:0005886 GO:0016021 GO:0005875 GO:0030424 GO:0005886
gnl|Amel_4.5|GB52023-RA	XM_006566840.1	PREDICTED: Apis mellifera cytochrome P450 6AQ1 (CYP6AQ1), transcript variant X1, mRNA	FBgn0033065	Cyp6w1-PA	-1.20755	7.85934	4.91278	0.0266587	0.182789	-	GO:0009055 GO:0009055 GO:0009055 GO:0009055 GO:0016705 GO:0020037	GO:0055114	GO:0005792 GO:0016020
gnl|Amel_4.5|GB47478-RA	XM_006570696.1	PREDICTED: Apis mellifera glutathione peroxidase-like 1 (Gtpx1), transcript variant X1, mRNA	FBgn0035438	PHGPx-PD	-1.12595	8.85533	4.9066	0.0267542	0.182978	-	GO:0004602 GO:0004601 GO:0004602	GO:0006982 GO:0055114	GO:0005737 GO:0005739
gnl|Amel_4.5|GB46741-RA	XM_392575.5	PREDICTED: Apis mellifera Rab GTPase activating protein 5 (RabGAP5), transcript variant X2, mRNA	FBgn0038401	CG5916-PA	-1.6292	2.28475	4.89619	0.026916	0.183871	-	GO:0005097	GO:0032313	GO:0005622
gnl|Amel_4.5|GB54344-RA	XM_393443.5	PREDICTED: Apis mellifera mitochondrial ribosomal protein L20 (mRpL20), mRNA	FBgn0036335	mRpL20-PA	-1.16746	4.8294	4.89278	0.0269693	0.184023	-	GO:0003735 GO:0019843	GO:0006412	GO:0005762
gnl|Amel_4.5|GB43037-RA	XM_006572702.1	PREDICTED: Apis mellifera uncharacterized LOC102655911 (LOC102655911), mRNA	#N/A	#N/A	-1.36313	2.9023	4.88986	0.0270148	0.184138	-	#N/A	#N/A	#N/A
gnl|Amel_4.5|GB50822-RA	NM_001077811.1	Apis mellifera histamine-gated chloride channel 1 (Hiscl1), mRNA	FBgn0003011	ort-PA	-4.82267	-1.73821	4.88567	0.0270806	0.184463	-	GO:0019182 GO:0019182 GO:0019182 GO:0019182 GO:0005230	GO:0007268 GO:0045472 GO:0009636 GO:0030534 GO:0006811 GO:0043052	GO:0019183 GO:0019183 GO:0019183 GO:0045211 GO:0016021
gnl|Amel_4.5|GB43795-RA	XM_001122922.2	PREDICTED: Apis mellifera succinate dehydrogenase [ubiquinone] iron-sulfur subunit, mitochondrial-like (LOC727212), partial mRNA	#N/A	#N/A	-1.74783	1.31921	4.88066	0.0271593	0.18468	-	#N/A	#N/A	#N/A
gnl|Amel_4.5|GB50462-RA	#N/A	#N/A	#N/A	#N/A	-2.76277	-0.0354962	4.88099	0.0271541	0.18468	-	#N/A	#N/A	#N/A
gnl|Amel_4.5|GB54164-RA	XM_393996.5	PREDICTED: Apis mellifera dentin matrix protein 4-like (LOC410517), mRNA	FBgn0051145	CG31145-PC	-1.24726	7.85584	4.88168	0.0271432	0.18468	-	#N/A	#N/A	#N/A
gnl|Amel_4.5|GB44799-RA	XM_006569618.1	PREDICTED: Apis mellifera uncharacterized LOC552039 (LOC552039), transcript variant X1, mRNA	FBgn0030060	CG2004-PA	-1.56626	1.75225	4.86464	0.0274126	0.185974	-	GO:0016772	#N/A	#N/A
gnl|Amel_4.5|GB50323-RA	XM_001120842.3	PREDICTED: Apis mellifera phosphatidylinositol glycan anchor biosynthesis class U protein-like (LOC724943), partial mRNA	FBgn0032052	CG13089-PA	-1.53524	4.13446	4.86518	0.0274039	0.185974	-	#N/A	GO:0006506	GO:0005789 GO:0016021
gnl|Amel_4.5|GB42291-RA	XM_006571741.1	PREDICTED: Apis mellifera nucleolysin TIA-1 isoform p40-like (LOC551623), transcript variant X10, mRNA	#N/A	#N/A	-4.60595	-1.88623	4.86193	0.0274556	0.186105	-	#N/A	#N/A	#N/A
gnl|Amel_4.5|GB50976-RA	XM_006566035.1	PREDICTED: Apis mellifera uncharacterized LOC410204 (LOC410204), mRNA	FBgn0083919	Zasp52-PF	-1.31902	8.12128	4.86145	0.0274632	0.186105	-	GO:0008270 GO:0005515	GO:0061061	GO:0030018 GO:0030018 GO:0005927 GO:0030018
gnl|Amel_4.5|GB47093-RA	XM_001120184.3	PREDICTED: Apis mellifera activator of basal transcription 1-like (LOC724363), mRNA	FBgn0052708	CG32708-PA	-1.12791	5.8358	4.85932	0.0274972	0.186228	-	GO:0000166 GO:0003676	GO:0022008	#N/A
gnl|Amel_4.5|GB52644-RA	XM_001121882.3	PREDICTED: Apis mellifera ATP synthase-coupling factor 6, mitochondrial (ATPsyn-Cf6), mRNA	FBgn0016119	ATPsyn-Cf6-PA	-1.29434	7.46545	4.8532	0.0275949	0.186676	-	GO:0008553 GO:0008553 GO:0008553 GO:0008553	GO:0015992 GO:0015992 GO:0015986 GO:0046331	GO:0005756 GO:0000276
gnl|Amel_4.5|GB47100-RA	XM_006571787.1	PREDICTED: Apis mellifera putative glutamate synthase [NADPH]-like (LOC413372), transcript variant X2, mRNA	FBgn0036663	CG9674-PF	-1.17823	5.97247	4.847	0.0276943	0.187241	-	GO:0004355 GO:0010181 GO:0016040 GO:0050660 GO:0051536 GO:0005506	GO:0006537 GO:0055114	#N/A
gnl|Amel_4.5|GB48662-RA	XM_006564801.1	PREDICTED: Apis mellifera nyctalopin-like (LOC102656128), mRNA	#N/A	#N/A	-2.4704	-0.374267	4.83686	0.0278576	0.188238	-	#N/A	#N/A	#N/A
gnl|Amel_4.5|GB49080-RA	XM_003249255.2	PREDICTED: Apis mellifera nose resistant to fluoxetine protein 6-like (LOC412295), transcript variant X1, mRNA	FBgn0052645	CG32645-PB	-1.53509	4.53575	4.83143	0.0279454	0.188616	-	GO:0016747	#N/A	#N/A
gnl|Amel_4.5|GB43358-RA	XM_006562022.1	PREDICTED: Apis mellifera 1-acyl-sn-glycerol-3-phosphate acyltransferase alpha-like (LOC724907), transcript variant X4, mRNA	#N/A	#N/A	-1.06872	5.56432	4.82824	0.0279972	0.18875	-	#N/A	#N/A	#N/A
gnl|Amel_4.5|GB51578-RA	XM_392112.5	PREDICTED: Apis mellifera mitochondrial import inner membrane translocase subunit TIM50-C-like (LOC408569), mRNA	FBgn0250874	ttm50-PA	-1.12988	6.87473	4.82674	0.0280216	0.188806	-	GO:0003674	GO:0007067 GO:0007005	GO:0005739
gnl|Amel_4.5|GB50561-RA	XM_006560992.1	PREDICTED: Apis mellifera uncharacterized LOC725622 (LOC725622), transcript variant X2, mRNA	#N/A	#N/A	-2.22692	0.150795	4.82415	0.0280637	0.188982	-	#N/A	#N/A	#N/A
gnl|Amel_4.5|GB53755-RA	NM_001011563.1	Apis mellifera juvenile hormone esterase (Jhe), mRNA	#N/A	#N/A	-1.16086	7.74776	4.82254	0.0280899	0.189051	-	#N/A	#N/A	#N/A
gnl|Amel_4.5|GB40306-RA	#N/A	#N/A	#N/A	#N/A	-1.18874	7.04643	4.80805	0.0283271	0.189676	-	#N/A	#N/A	#N/A
gnl|Amel_4.5|GB40814-RA	XR_409622.1	PREDICTED: Apis mellifera uncharacterized LOC102655032 (LOC102655032), transcript variant X3, ncRNA	#N/A	#N/A	-4.77055	-1.86718	4.81344	0.0282385	0.189676	-	#N/A	#N/A	#N/A
gnl|Amel_4.5|GB44703-RA	XM_001121383.3	PREDICTED: Apis mellifera proteasome activator complex subunit 4-like (LOC725550), mRNA	#N/A	#N/A	-1.38182	9.01299	4.8105	0.0282869	0.189676	-	#N/A	#N/A	#N/A
gnl|Amel_4.5|GB45228-RA	XM_003250828.2	PREDICTED: Apis mellifera chondroitin sulfate synthase 2-like (LOC100579040), mRNA	FBgn0263005	CG43313-PA	-2.03594	1.77558	4.81384	0.0282321	0.189676	-	GO:0016758	#N/A	GO:0032580
gnl|Amel_4.5|GB49078-RA	XM_395035.5	PREDICTED: Apis mellifera nose resistant to fluoxetine protein 6-like (LOC411564), transcript variant X3, mRNA	FBgn0035557	CG11353-PA	-1.4405	2.78468	4.80059	0.02845	0.190176	-	GO:0016747	#N/A	#N/A
gnl|Amel_4.5|GB42959-RA	XM_006569971.1	PREDICTED: Apis mellifera uncharacterized LOC727380 (LOC727380), mRNA	#N/A	#N/A	-1.44466	3.07409	4.78742	0.0286684	0.191308	-	#N/A	#N/A	#N/A
gnl|Amel_4.5|GB48617-RA	XM_006564798.1	PREDICTED: Apis mellifera uncharacterized protein C15orf41 homolog (LOC724306), transcript variant X2, mRNA	FBgn0036536	CG12713-PA	-1.32392	4.50027	4.78697	0.0286758	0.191308	-	#N/A	#N/A	#N/A
gnl|Amel_4.5|GB52459-RA	XM_394353.5	PREDICTED: Apis mellifera cysteine-rich with EGF-like domain protein 2-like (LOC410877), mRNA	#N/A	#N/A	-1.15316	5.88604	4.78234	0.0287531	0.191308	-	#N/A	#N/A	#N/A
gnl|Amel_4.5|GB53955-RA	XM_395017.5	PREDICTED: Apis mellifera FGFR1 oncogene partner 2 homolog (LOC411546), mRNA	FBgn0031871	CG10158-PA	-1.14906	5.02391	4.77987	0.0287944	0.191308	-	GO:0003674	GO:0008150	GO:0005575
gnl|Amel_4.5|GB53966-RA	#N/A	#N/A	#N/A	#N/A	-4.70434	-1.75034	4.77969	0.0287974	0.191308	-	#N/A	#N/A	#N/A
gnl|Amel_4.5|GB53412-RA	XM_006567404.1	PREDICTED: Apis mellifera fatty acid synthetase (LOC412815), mRNA	FBgn0042627	v(2)k05816-PA	-1.51336	7.05685	4.77538	0.0288694	0.191603	-	GO:0004313 GO:0004315 GO:0004314 GO:0048037 GO:0004320 GO:0004317 GO:0000036 GO:0004316 GO:0000166 GO:0016295 GO:0004319 GO:0008270 GO:0016296	GO:0055114 GO:0009058	GO:0005811 GO:0005811
gnl|Amel_4.5|GB54756-RA	XM_006557804.1	PREDICTED: Apis mellifera facilitated trehalose transporter Tret1-like (LOC551053), mRNA	#N/A	#N/A	-1.32148	2.93106	4.7751	0.0288741	0.191603	-	#N/A	#N/A	#N/A
gnl|Amel_4.5|GB51623-RA	XM_394153.5	PREDICTED: Apis mellifera adenylate kinase 6 (Ak6), transcript variant X2, mRNA	FBgn0033754	Ak6-PA	-1.10878	5.88215	4.7655	0.0290356	0.192459	-	GO:0005524 GO:0004672 GO:0004017	GO:0006468	#N/A
gnl|Amel_4.5|GB43963-RA	XM_392586.5	PREDICTED: Apis mellifera tyrosine kinase receptor Cad96Ca ortholog (LOC409061), mRNA	FBgn0022800	Cad96Ca-PA	-1.15064	5.27174	4.76056	0.0291191	0.19271	-	GO:0004713 GO:0004714 GO:0004713 GO:0004713 GO:0004672 GO:0005524 GO:0005509	GO:0006468 GO:0006468 GO:0016339 GO:0006468 GO:0007156 GO:0045792 GO:0007030	GO:0005887 GO:0016020
gnl|Amel_4.5|GB49621-RA	XM_395852.5	PREDICTED: Apis mellifera alpha-L-fucosidase (Fuca), mRNA	FBgn0036169	Fuca-PB	-1.1666	6.3196	4.76133	0.0291061	0.19271	-	GO:0004560 GO:0004560 GO:0004560 GO:0043169 GO:0042806	GO:0016142 GO:0006004 GO:0016142 GO:0006004	GO:0005575
gnl|Amel_4.5|GB46868-RA	XR_119878.2	PREDICTED: Apis mellifera uncharacterized LOC100576853 (LOC100576853), transcript variant 1, ncRNA	#N/A	#N/A	-4.44057	-1.9558	4.75697	0.0291799	0.192982	-	#N/A	#N/A	#N/A
gnl|Amel_4.5|GB47766-RA	#N/A	#N/A	#N/A	#N/A	-4.49917	-1.94747	4.7516	0.029271	0.193368	-	#N/A	#N/A	#N/A
gnl|Amel_4.5|GB53479-RA	XM_006567523.1	PREDICTED: Apis mellifera uncharacterized LOC725336 (LOC725336), transcript variant X47, mRNA	#N/A	#N/A	-1.62968	3.54571	4.74808	0.0293309	0.193431	-	#N/A	#N/A	#N/A
gnl|Amel_4.5|GB55184-RA	XM_006558933.1	PREDICTED: Apis mellifera uncharacterized LOC410299 (LOC410299), transcript variant X2, mRNA	#N/A	#N/A	-1.13702	4.42764	4.74683	0.0293523	0.193431	-	#N/A	#N/A	#N/A
gnl|Amel_4.5|GB40311-RA	XM_006557296.1	PREDICTED: Apis mellifera uncharacterized LOC100578684 (LOC100578684), mRNA	#N/A	#N/A	-1.6173	3.98134	4.74239	0.0294282	0.193522	-	#N/A	#N/A	#N/A
gnl|Amel_4.5|GB45483-RA	#N/A	#N/A	#N/A	#N/A	-2.21541	0.238902	4.74441	0.0293936	0.193522	-	#N/A	#N/A	#N/A
gnl|Amel_4.5|GB45546-RA	XM_001123300.3	PREDICTED: Apis mellifera uncharacterized LOC727592 (LOC727592), mRNA	FBgn0029914	CG4558-PB	-1.63671	2.22764	4.74161	0.0294416	0.193522	-	#N/A	#N/A	#N/A
gnl|Amel_4.5|GB45208-RA	XM_006566548.1	PREDICTED: Apis mellifera mitochondrial assembly regulatory factor (Marf), mRNA	FBgn0029594	CG14806-PA	-1.28006	3.78143	4.7368	0.0295239	0.193848	-	GO:0003674	GO:0008150	GO:0005575
gnl|Amel_4.5|GB54391-RA	XM_006557755.1	PREDICTED: Apis mellifera glycogen synthase (LOC552328), transcript variant X1, mRNA	FBgn0038293	CG6904-PA	-1.19579	3.62592	4.73192	0.0296078	0.194183	-	GO:0004373 GO:0004373	GO:0005978 GO:0005978	#N/A
gnl|Amel_4.5|GB41183-RA	XM_001122588.3	PREDICTED: Apis mellifera LDLR chaperone boca (boca), mRNA	FBgn0004132	boca-PA	-1.07097	5.67657	4.72972	0.0296456	0.194303	-	#N/A	GO:0048728 GO:0006888 GO:0016055 GO:0048477 GO:0006612 GO:0032799 GO:0016055 GO:0048728	GO:0045177 GO:0005788 GO:0005737
gnl|Amel_4.5|GB42578-RA	XM_392528.5	PREDICTED: Apis mellifera no receptor potential A2 (norpA2), mRNA	#N/A	#N/A	-2.64994	-0.475014	4.72896	0.0296589	0.194303	-	#N/A	#N/A	#N/A
gnl|Amel_4.5|GB44857-RA	XR_408837.1	PREDICTED: Apis mellifera uncharacterized LOC100578103 (LOC100578103), transcript variant X1, ncRNA	#N/A	#N/A	-4.94204	-1.79711	4.72496	0.0297278	0.194539	-	#N/A	#N/A	#N/A
gnl|Amel_4.5|GB48259-RA	NM_001185104.1	Apis mellifera mitochondrial ribosomal protein L16 (mRpL16), mRNA	FBgn0023519	mRpL16-PA	-1.10411	6.41842	4.72001	0.0298136	0.194884	-	GO:0003735 GO:0003735 GO:0019843	GO:0006412 GO:0006412	GO:0005762
gnl|Amel_4.5|GB49415-RA	XM_397155.5	PREDICTED: Apis mellifera ATP synthase mitochondrial F1 complex assembly factor 2-like (LOC413714), mRNA	FBgn0021856	l(2)k14505-PA	-1.36185	4.29484	4.7067	0.0300453	0.19575	-	#N/A	GO:0043461	#N/A
gnl|Amel_4.5|GB52080-RA	XM_625131.4	PREDICTED: Apis mellifera GDP-L-fucose synthetase (Gmer), transcript variant X2, mRNA	FBgn0034794	Gmer-PA	-1.26953	6.10707	4.70101	0.030145	0.196183	-	GO:0042356 GO:0050662 GO:0000166 GO:0050577	GO:0042351 GO:0042350 GO:0033227	GO:0005575
gnl|Amel_4.5|GB54970-RA	NM_001077819.1	Apis mellifera chemosensory protein 6 (CSP6), mRNA	#N/A	#N/A	-1.81895	1.2405	4.69888	0.0301822	0.196209	-	#N/A	#N/A	#N/A
gnl|Amel_4.5|GB51624-RA	XM_623976.3	PREDICTED: Apis mellifera mitochondrial ribosomal protein S6 (mRpS6), mRNA	FBgn0035534	mRpS6-PA	-1.39332	5.91202	4.6974	0.0302083	0.196271	-	GO:0003735 GO:0003735 GO:0003735 GO:0019843	GO:0006412 GO:0006412 GO:0006412	GO:0005763 GO:0005763 GO:0005763
gnl|Amel_4.5|GB45317-RA	XM_006570963.1	PREDICTED: Apis mellifera protein YIPF6-like (LOC413898), mRNA	#N/A	#N/A	-1.25617	3.62539	4.69077	0.0303251	0.196598	-	#N/A	#N/A	#N/A
gnl|Amel_4.5|GB49884-RA	XM_396386.4	PREDICTED: Apis mellifera coiled-coil domain-containing protein 47-like (LOC412935), transcript variant X2, mRNA	FBgn0031544	CG17593-PA	-1.04512	5.61031	4.69275	0.0302902	0.196598	-	#N/A	#N/A	GO:0005737
gnl|Amel_4.5|GB55439-RA	XM_006568818.1	PREDICTED: Apis mellifera DEAD box protein 45A ortholog (LOC725441), mRNA	FBgn0010220	Dbp45A-PA	-1.08481	5.66017	4.69086	0.0303234	0.196598	-	GO:0004004 GO:0004004 GO:0005524 GO:0003676	GO:0000381	GO:0005634
gnl|Amel_4.5|GB55038-RA	XM_001121086.3	PREDICTED: Apis mellifera protein UXT homolog (LOC725210), mRNA	FBgn0259982	l(2)35Cc-PA	-1.52102	1.83356	4.68156	0.0304881	0.197439	-	GO:0051082	GO:0006457	GO:0016272
gnl|Amel_4.5|GB52078-RA	NM_001011596.1	Apis mellifera period circadian protein (Per), mRNA	#N/A	#N/A	-1.35458	4.34431	4.67612	0.0305848	0.19774	-	#N/A	#N/A	#N/A
gnl|Amel_4.5|GB53110-RA	NM_001174145.1	Apis mellifera apidermin 3 (apd-3), mRNA	#N/A	#N/A	-1.49013	2.4552	4.67653	0.0305775	0.19774	-	#N/A	#N/A	#N/A
gnl|Amel_4.5|GB51642-RA	XM_006572082.1	PREDICTED: Apis mellifera lipophorin receptor (LOC412401), transcript variant X2, mRNA	FBgn0066101	LpR1-PK	-1.31817	5.28952	4.67096	0.0306767	0.198117	-	GO:0005041 GO:0005509 GO:0004872	GO:0042953 GO:0008203 GO:0006898 GO:0006898	GO:0016020
gnl|Amel_4.5|GB46457-RA	XM_393350.5	PREDICTED: Apis mellifera GPI ethanolamine phosphate transferase 3-like (LOC409860), transcript variant X2, mRNA	FBgn0034346	CG12263-PA	-1.22253	3.23366	4.664	0.0308013	0.198813	-	GO:0003824	GO:0008152	#N/A
gnl|Amel_4.5|GB45279-RA	XM_006566703.1	PREDICTED: Apis mellifera uncharacterized LOC725822 (LOC725822), mRNA	FBgn0039336	CG4553-PA	-1.32171	3.12577	4.65541	0.0309559	0.199702	-	#N/A	#N/A	#N/A
gnl|Amel_4.5|GB40080-RA	XM_003249638.2	PREDICTED: Apis mellifera uncharacterized LOC100578957 (LOC100578957), mRNA	#N/A	#N/A	-4.38438	-1.96411	4.64066	0.031223	0.199873	-	#N/A	#N/A	#N/A
gnl|Amel_4.5|GB41635-RA	XM_006565728.1	PREDICTED: Apis mellifera IQ domain-containing protein K-like (LOC100578935), mRNA	#N/A	#N/A	-4.57989	-1.93731	4.64879	0.0310754	0.199873	-	#N/A	#N/A	#N/A
gnl|Amel_4.5|GB44295-RA	XM_006568333.1	PREDICTED: Apis mellifera neurotransmitter transporter 6 (NT-6), transcript variant X1, mRNA	#N/A	#N/A	-2.42613	-0.680154	4.64124	0.0312124	0.199873	-	#N/A	#N/A	#N/A
gnl|Amel_4.5|GB49835-RA	#N/A	#N/A	#N/A	#N/A	-4.5415	-1.94386	4.65078	0.0310394	0.199873	-	#N/A	#N/A	#N/A
gnl|Amel_4.5|GB50408-RA	XM_003250111.2	PREDICTED: Apis mellifera protein QIL1-like (LOC725253), transcript variant 2, mRNA	FBgn0036726	CG7603-PA	-1.33558	6.4589	4.64089	0.0312188	0.199873	-	#N/A	GO:0022008	#N/A
gnl|Amel_4.5|GB52282-RA	XM_003249142.2	PREDICTED: Apis mellifera integrator complex subunit 11-like (LOC100576359), mRNA	FBgn0039691	IntS11-PA	-1.39043	2.43451	4.64883	0.0310746	0.199873	-	GO:0016787	GO:0006379 GO:0006378 GO:0006379 GO:0022008	GO:0005847 GO:0005847
gnl|Amel_4.5|GB52789-RA	XM_625006.4	PREDICTED: Apis mellifera ribosomal protein L22 (RpL22), transcript variant 1, mRNA	FBgn0015288	RpL22-PA	-1.29251	10.004	4.64219	0.0311952	0.199873	-	GO:0003735 GO:0003735 GO:0003735	GO:0006412 GO:0006412 GO:0000022 GO:0007052	GO:0022625 GO:0022625 GO:0005840 GO:0005840 GO:0005811 GO:0005840 GO:0005811
gnl|Amel_4.5|GB53349-RA	XM_392518.5	PREDICTED: Apis mellifera proteasome alpha7 subunit (Prosalpha7), mRNA	FBgn0023175	Prosalpha7-PA	-1.12566	7.90138	4.64227	0.0311937	0.199873	-	GO:0004175 GO:0004298	GO:0006511 GO:0006974	GO:0005839 GO:0019773 GO:0005875
gnl|Amel_4.5|GB55257-RA	XM_006572724.1	PREDICTED: Apis mellifera probable cytochrome P450 6a21-like (LOC102653899), partial mRNA	#N/A	#N/A	-4.54152	-1.94386	4.65025	0.0310489	0.199873	-	#N/A	#N/A	#N/A
gnl|Amel_4.5|GB52458-RA	XM_394353.5	PREDICTED: Apis mellifera cysteine-rich with EGF-like domain protein 2-like (LOC410877), mRNA	FBgn0031217	CG11377-PA	-1.09185	6.30763	4.63298	0.0313631	0.20047	-	GO:0005509	#N/A	#N/A
gnl|Amel_4.5|GB53876-RA	XM_006572370.1	PREDICTED: Apis mellifera TRAF-interacting protein-like (LOC726290), mRNA	#N/A	#N/A	-1.55745	2.60624	4.63161	0.0313882	0.200521	-	#N/A	#N/A	#N/A
gnl|Amel_4.5|GB51023-RA	#N/A	#N/A	#N/A	#N/A	-4.40495	-1.9594	4.62955	0.0314259	0.200562	-	#N/A	#N/A	#N/A
gnl|Amel_4.5|GB52468-RA	XM_001122467.3	PREDICTED: Apis mellifera cytochrome b-c1 complex subunit 8-like (LOC726747), mRNA	FBgn0036728	CG7580-PA	-1.18638	5.7243	4.62941	0.0314284	0.200562	-	GO:0008121 GO:0008121 GO:0048039	GO:0006122	GO:0005750 GO:0005750 GO:0005811
gnl|Amel_4.5|GB46785-RA	XM_624481.4	PREDICTED: Apis mellifera uncharacterized LOC552102 (LOC552102), mRNA	FBgn0037378	CG2046-PA	-1.182	5.25488	4.62346	0.0315375	0.200998	-	#N/A	#N/A	#N/A
gnl|Amel_4.5|GB50808-RA	XM_006561185.1	PREDICTED: Apis mellifera DNA-binding protein RFXANK-like (LOC413265), mRNA	FBgn0032171	CG5846-PA	-1.22779	5.32839	4.61775	0.0316428	0.201147	-	#N/A	#N/A	#N/A
gnl|Amel_4.5|GB55162-RA	XM_623540.4	PREDICTED: Apis mellifera uncharacterized LOC551144 (LOC551144), transcript variant X2, mRNA	FBgn0030870	CG6398-PA	-1.31783	7.09655	4.61702	0.0316562	0.201147	-	#N/A	GO:0060857	GO:0005918
gnl|Amel_4.5|GB50375-RA	XM_006559884.1	PREDICTED: Apis mellifera RRP15-like protein (LOC724992), mRNA	FBgn0038275	CG3817-PA	-1.25349	6.26084	4.61292	0.0317319	0.201417	-	GO:0003674	GO:0022008	GO:0005575
gnl|Amel_4.5|GB53235-RA	XM_006561922.1	PREDICTED: Apis mellifera uncharacterized LOC100577342 (LOC100577342), mRNA	FBgn0037672	sage-PA	-1.67631	1.55026	4.6049	0.0318807	0.202116	-	GO:0003700	GO:0006355 GO:0045944	GO:0005634
gnl|Amel_4.5|GB41723-RA	XM_394034.5	PREDICTED: Apis mellifera slit homolog 1 protein-like (LOC410555), mRNA	FBgn0261269	conv-PA	-1.12153	4.07301	4.60218	0.0319314	0.202177	-	#N/A	GO:0035151 GO:0007424 GO:0008045 GO:0035159	#N/A
gnl|Amel_4.5|GB52589-RA	XM_623907.4	PREDICTED: Apis mellifera citron Rho-interacting kinase-like (LOC551513), transcript variant X2, mRNA	#N/A	#N/A	-1.04151	5.85794	4.59956	0.0319802	0.202177	-	#N/A	#N/A	#N/A
gnl|Amel_4.5|GB53914-RA	XM_001121333.3	PREDICTED: Apis mellifera mitochondrial transcription factor B1 (mtTFB1), mRNA	#N/A	#N/A	-1.25368	4.26991	4.59907	0.0319892	0.202177	-	#N/A	#N/A	#N/A
gnl|Amel_4.5|GB55570-RA	XM_624938.4	PREDICTED: Apis mellifera transmembrane protein 53-like (LOC552562), transcript variant X3, mRNA	FBgn0021979	l(2)k09913-PB	-1.08467	5.55395	4.60079	0.0319573	0.202177	-	#N/A	#N/A	#N/A
gnl|Amel_4.5|GB42961-RA	XM_624689.3	PREDICTED: Apis mellifera glutathione S-transferase T1 (GstT1), mRNA	FBgn0031117	CG1702-PB	-1.23803	4.57199	4.58489	0.032255	0.203421	-	GO:0004364	#N/A	#N/A
gnl|Amel_4.5|GB49119-RA	XM_395755.5	PREDICTED: Apis mellifera deoxynucleotidyltransferase terminal-interacting protein 2-like (LOC412294), mRNA	FBgn0037504	CG1142-PA	-1.41573	3.9097	4.58514	0.0322503	0.203421	-	#N/A	#N/A	#N/A
gnl|Amel_4.5|GB53668-RA	XM_397432.4	PREDICTED: Apis mellifera translocator protein-like (LOC413997), mRNA	FBgn0031263	CG2789-PA	-1.33438	7.13409	4.57998	0.0323476	0.203897	-	GO:0008503	#N/A	GO:0005740 GO:0016021
gnl|Amel_4.5|GB45824-RA	XM_396130.5	PREDICTED: Apis mellifera astray (aay), transcript variant X4, mRNA	FBgn0023129	aay-PA	-1.23122	4.12381	4.57596	0.0324235	0.203955	-	GO:0004647 GO:0004647 GO:0004647	GO:0007422 GO:0007411 GO:0006564 GO:0006564 GO:0048149	GO:0005575
gnl|Amel_4.5|GB46000-RA	XM_001120052.2	PREDICTED: Apis mellifera UPF0465 protein C5orf33-like (LOC724260), mRNA	#N/A	#N/A	-4.7786	-1.77616	4.57446	0.0324521	0.204012	-	#N/A	#N/A	#N/A
gnl|Amel_4.5|GB41270-RA	XM_003251296.2	PREDICTED: Apis mellifera chondroitin proteoglycan-2-like (LOC100577576), mRNA	#N/A	#N/A	-1.09439	6.23816	4.57334	0.0324731	0.204035	-	#N/A	#N/A	#N/A
gnl|Amel_4.5|GB42316-RA	NM_001242434.1	Apis mellifera tether containing UBX domain for GLUT4 (LOC727144), mRNA	FBgn0064126	CG33722-PC	-1.22548	4.73253	4.56792	0.032576	0.204256	-	#N/A	#N/A	#N/A
gnl|Amel_4.5|GB45211-RA	XM_006566248.1	PREDICTED: Apis mellifera troponin C type I (TpnCI), transcript variant X1, mRNA	FBgn0010423	TpnC47D-PA	-1.21769	9.39583	4.56706	0.0325925	0.204256	-	GO:0005509 GO:0005509 GO:0005509	#N/A	#N/A
gnl|Amel_4.5|GB47827-RA	XM_624240.4	PREDICTED: Apis mellifera exosome complex exonuclease RRP45-like (LOC551855), transcript variant X3, mRNA	FBgn0030789	Rrp45-PA	-1.17607	4.02416	4.5667	0.0325994	0.204256	-	GO:0000175	GO:0006397	GO:0000176 GO:0000177 GO:0000178
gnl|Amel_4.5|GB48345-RA	XM_006562907.1	PREDICTED: Apis mellifera uncharacterized LOC551589 (LOC551589), mRNA	#N/A	#N/A	-1.5595	1.41407	4.55569	0.0328095	0.204951	-	#N/A	#N/A	#N/A
gnl|Amel_4.5|GB42607-RA	XM_001120774.3	PREDICTED: Apis mellifera cytochrome b5-like (LOC726850), transcript variant X1, mRNA	#N/A	#N/A	-1.17515	8.58469	4.55087	0.032902	0.205389	-	#N/A	#N/A	#N/A
gnl|Amel_4.5|GB50234-RA	XM_001122341.3	PREDICTED: Apis mellifera uncharacterized LOC726616 (LOC726616), mRNA	#N/A	#N/A	-2.01295	-0.190643	4.54807	0.0329559	0.20554	-	#N/A	#N/A	#N/A
gnl|Amel_4.5|GB41451-RA	XM_006565347.1	PREDICTED: Apis mellifera uncharacterized LOC100576482 (LOC100576482), transcript variant X1, mRNA	FBgn0011020	Sas-4-PA	-1.22776	4.8063	4.54177	0.0330774	0.205863	-	#N/A	GO:0051297 GO:0042384 GO:0008356 GO:0040011 GO:0009296 GO:0007099 GO:0051298 GO:0007052 GO:0007099 GO:0007099 GO:0008356 GO:0051297 GO:0051298 GO:0051297	GO:0005814 GO:0005814 GO:0005814 GO:0005814 GO:0000242 GO:0045298
gnl|Amel_4.5|GB54596-RA	XM_624144.3	PREDICTED: Apis mellifera cytochrome b-c1 complex subunit 7-like (LOC551757), mRNA	FBgn0030733	CG3560-PA	-1.44351	10.1132	4.54299	0.0330537	0.205863	-	GO:0008121 GO:0008121	GO:0006122	GO:0005750 GO:0005750
gnl|Amel_4.5|GB40608-RA	XM_001120351.3	PREDICTED: Apis mellifera uncharacterized LOC725309 (LOC725309), mRNA	#N/A	#N/A	-1.28128	8.25626	4.53623	0.0331846	0.206313	-	#N/A	#N/A	#N/A
gnl|Amel_4.5|GB48104-RA	XM_001121924.3	PREDICTED: Apis mellifera uncharacterized protein CG1161-like (LOC726164), mRNA	FBgn0037313	CG1161-PB	-1.1428	5.44095	4.53096	0.0332869	0.206841	-	#N/A	#N/A	GO:0016020 GO:0016021
gnl|Amel_4.5|GB49118-RA	XM_006558450.1	PREDICTED: Apis mellifera 26S proteasome non-ATPase regulatory subunit 5-like (LOC102654919), partial mRNA	FBgn0030457	CG12096-PA	-1.24186	4.5823	4.52773	0.0333499	0.206906	-	GO:0044183	GO:0006974	#N/A
gnl|Amel_4.5|GB44513-RA	XM_006567923.1	PREDICTED: Apis mellifera cytochrome P450 4AV1 (CYP4AV1), mRNA	FBgn0030615	Cyp4s3-PA	-1.37878	4.04725	4.52247	0.0334526	0.207325	-	GO:0009055 GO:0009055 GO:0009055 GO:0020037 GO:0016705 GO:0009055	GO:0055114	GO:0005792 GO:0016020
gnl|Amel_4.5|GB47954-RA	XM_006564275.1	PREDICTED: Apis mellifera mesenchyme homeobox 2 (MOX-2), transcript variant X1, mRNA	FBgn0014949	btn-PA	-2.49479	-0.426172	4.51965	0.0335077	0.207558	-	GO:0003677 GO:0003700 GO:0043565	GO:0006355	GO:0005634
gnl|Amel_4.5|GB46845-RA	XM_001121282.3	PREDICTED: Apis mellifera ribosomal protein L37A (RpL37A), mRNA	FBgn0261608	RpL37A-PC	-1.25646	7.68055	4.51749	0.03355	0.207602	-	GO:0003735	GO:0006412 GO:0000022 GO:0007052	GO:0022625
gnl|Amel_4.5|GB54225-RA	XM_006564491.1	PREDICTED: Apis mellifera myosin 20 (Myo20), transcript variant X3, mRNA	#N/A	#N/A	-4.469	-1.78758	4.51261	0.0336458	0.207978	-	#N/A	#N/A	#N/A
gnl|Amel_4.5|GB45128-RA	XM_393806.5	PREDICTED: Apis mellifera enoyl-coA-hydratase (LOC410325), mRNA	FBgn0028479	CG4389-PA	-1.18635	6.07829	4.50736	0.0337493	0.208276	-	GO:0016509 GO:0016508 GO:0016509 GO:0004300 GO:0050662 GO:0003857 GO:0000166	GO:0006635	GO:0016507 GO:0016507 GO:0005811 GO:0005811 GO:0005875
gnl|Amel_4.5|GB45660-RA	XM_006570210.1	PREDICTED: Apis mellifera transcription and mRNA export factor ENY2-like (LOC102655217), mRNA	FBgn0000618	e(y)2-PA	-1.3832	2.85833	4.50659	0.0337645	0.208276	-	GO:0003700 GO:0003682 GO:0001094 GO:0005515 GO:0001094 GO:0001094 GO:0005515 GO:0043035 GO:0070742	GO:0006351 GO:0045893 GO:0045944 GO:0016973 GO:0031936	GO:0005634 GO:0005634 GO:0000124 GO:0000124 GO:0034399 GO:0000124 GO:0005643 GO:0000124 GO:0000785 GO:0005634 GO:0000124 GO:0005634
gnl|Amel_4.5|GB47666-RA	XM_006558610.1	PREDICTED: Apis mellifera mevalonate kinase-like (LOC552163), mRNA	FBgn0061359	CG33671-PA	-1.10526	4.64856	4.50497	0.0337965	0.208289	-	GO:0004496 GO:0005524 GO:0004496	GO:0016310 GO:0008299	GO:0005737
gnl|Amel_4.5|GB53155-RA	XM_006558728.1	PREDICTED: Apis mellifera maternal embryonic leucine zipper kinase-like (LOC411529), mRNA	#N/A	#N/A	-2.37556	0.490293	4.50095	0.033876	0.208529	-	#N/A	#N/A	#N/A
gnl|Amel_4.5|GB42854-RA	XM_624266.4	PREDICTED: Apis mellifera uncharacterized LOC551880 (LOC551880), mRNA	FBgn0038318	CG6236-PB	-1.20393	3.73947	4.49626	0.033969	0.208841	-	GO:0003824	GO:0008152	#N/A
gnl|Amel_4.5|GB50494-RA	#N/A	#N/A	#N/A	#N/A	-4.35038	-1.92533	4.49483	0.0339974	0.208841	-	#N/A	#N/A	#N/A
gnl|Amel_4.5|GB55315-RA	XM_006571093.1	PREDICTED: Apis mellifera probable malate dehydrogenase, mitochondrial-like (LOC725281), transcript variant X2, mRNA	#N/A	#N/A	-1.7443	1.71238	4.49629	0.0339684	0.208841	-	#N/A	#N/A	#N/A
gnl|Amel_4.5|GB42488-RA	XM_396259.5	PREDICTED: Apis mellifera vesicle transport protein GOT1B-like (LOC412806), transcript variant 2, mRNA	FBgn0052576	CG32576-PB	-1.51643	1.54846	4.4918	0.0340578	0.209104	-	GO:0003674	GO:0016192	GO:0005575
gnl|Amel_4.5|GB44693-RA	XM_397201.5	PREDICTED: Apis mellifera complement component 1 Q subcomponent-binding protein, mitochondrial-like (LOC413762), mRNA	FBgn0034259	CG6459-PA	-1.08753	6.97859	4.48868	0.03412	0.20933	-	#N/A	#N/A	GO:0005739 GO:0005759
gnl|Amel_4.5|GB44946-RA	XM_393743.5	PREDICTED: Apis mellifera putative methyltransferase NSUN5-like (LOC410262), mRNA	FBgn0259704	CG42358-PA	-1.0766	6.04824	4.48729	0.0341478	0.20933	-	#N/A	#N/A	#N/A
gnl|Amel_4.5|GB52036-RA	XM_001122002.3	PREDICTED: Apis mellifera uncharacterized LOC726247 (LOC726247), transcript variant X1, mRNA	FBgn0003975	vg-PA	-1.38457	3.09331	4.48628	0.0341679	0.209345	-	GO:0003705	GO:0008587 GO:0045944 GO:0035220 GO:0007476 GO:0007476 GO:0007451 GO:0035220 GO:0048190 GO:0007473 GO:0007346 GO:0035220 GO:0007472 GO:0042127 GO:0007480 GO:0001745 GO:0035220 GO:0007482 GO:0007525 GO:0016204	GO:0005634 GO:0005634
gnl|Amel_4.5|GB54298-RA	XM_006564495.1	PREDICTED: Apis mellifera stromal cell-derived factor 2-like protein 1-like (LOC551844), transcript variant X3, mRNA	FBgn0037312	CG11999-PA	-1.18319	7.19812	4.48299	0.0342338	0.20964	-	#N/A	#N/A	GO:0016020
gnl|Amel_4.5|GB41480-RA	XR_410196.1	PREDICTED: Apis mellifera uncharacterized LOC102655930 (LOC102655930), ncRNA	#N/A	#N/A	-4.81166	-1.86071	4.47943	0.0343051	0.209968	-	#N/A	#N/A	#N/A
gnl|Amel_4.5|GB50216-RA	XM_006563544.1	PREDICTED: Apis mellifera uncharacterized LOC725824 (LOC725824), transcript variant X1, mRNA	#N/A	#N/A	-1.18564	3.53839	4.47373	0.0344198	0.210452	-	#N/A	#N/A	#N/A
gnl|Amel_4.5|GB52252-RA	XM_006571873.1	PREDICTED: Apis mellifera E3 ubiquitin-protein ligase HERC2 (HERC2), mRNA	FBgn0031107	HERC2-PC	-1.05105	5.95367	4.47004	0.0344941	0.210798	-	GO:0004842 GO:0005085 GO:0020037 GO:0004842	GO:0016567	GO:0005622
gnl|Amel_4.5|GB46772-RA	XM_001120311.3	PREDICTED: Apis mellifera trans-2,3-enoyl-CoA reductase-like (LOC725146), mRNA	FBgn0035471	Sc2-PA	-1.15054	9.91716	4.46693	0.034557	0.211072	-	GO:0016627	GO:0006629	GO:0005737 GO:0016021
gnl|Amel_4.5|GB49085-RA	XM_001120009.3	PREDICTED: Apis mellifera ubiquitin like (ubl), mRNA	FBgn0022224	ubl-PA	-1.41004	3.88879	4.46006	0.0346963	0.211455	-	GO:0003674	GO:0022008	GO:0005737
gnl|Amel_4.5|GB53439-RA	XM_003250994.2	PREDICTED: Apis mellifera putative sodium-coupled neutral amino acid transporter 10-like (LOC552798), transcript variant X1, mRNA	FBgn0050394	CG30394-PA	-1.13308	4.90264	4.45944	0.034709	0.211455	-	GO:0015171	GO:0003333	#N/A
gnl|Amel_4.5|GB55939-RA	XM_001121201.3	PREDICTED: Apis mellifera beta-1,3-galactosyltransferase 5-like (LOC725341), mRNA	FBgn0040373	CG3038-PA	-2.41962	0.359478	4.46063	0.0346848	0.211455	-	GO:0008499 GO:0016757	GO:0006486	GO:0016020
gnl|Amel_4.5|GB40904-RA	XM_006561072.1	PREDICTED: Apis mellifera uncharacterized LOC725211 (LOC725211), mRNA	FBgn0036207	CG10907-PA	-1.19944	6.32743	4.45539	0.0347913	0.211847	-	GO:0003755	GO:0006457 GO:0000398	GO:0071013 GO:0071011
gnl|Amel_4.5|GB44829-RA	XM_395924.4	PREDICTED: Apis mellifera bifunctional purine biosynthesis protein PURH-like (LOC412467), transcript variant X2, mRNA	FBgn0039241	CG11089-PA	-1.13337	6.24457	4.44711	0.0349604	0.212353	-	GO:0003937 GO:0004643	GO:0006164	#N/A
gnl|Amel_4.5|GB45801-RA	#N/A	#N/A	#N/A	#N/A	-3.02917	-1.33489	4.44517	0.0350001	0.212353	-	#N/A	#N/A	#N/A
gnl|Amel_4.5|GB47307-RA	XM_006564412.1	PREDICTED: Apis mellifera putative ATP-dependent RNA helicase DDX11-like protein 8-like (LOC725323), mRNA	FBgn0026876	CG11403-PA	-1.65017	1.57135	4.44669	0.0349689	0.212353	-	GO:0004003 GO:0004386 GO:0005524 GO:0003677	GO:0006289	#N/A
gnl|Amel_4.5|GB53186-RA	XM_625002.4	PREDICTED: Apis mellifera mitochondrial ribosomal protein L18 (mRpL18), mRNA	FBgn0026741	mRpL18-PA	-1.08082	4.26217	4.44875	0.0349267	0.212353	-	GO:0003735	#N/A	GO:0005762
gnl|Amel_4.5|GB50128-RA	XM_006563370.1	PREDICTED: Apis mellifera heparanase-like (LOC725623), transcript variant X1, mRNA	#N/A	#N/A	-1.38239	2.34817	4.44305	0.0350435	0.212508	-	#N/A	#N/A	#N/A
gnl|Amel_4.5|GB40309-RA	XM_006557284.1	PREDICTED: Apis mellifera peroxisomal biogenesis factor 19-like (LOC100578522), transcript variant X2, mRNA	FBgn0032407	CG5325-PA	-1.28419	4.90341	4.44196	0.0350659	0.212534	-	#N/A	GO:0007399	GO:0005777
gnl|Amel_4.5|GB45505-RA	NM_001136187.1	Apis mellifera heat shock factor binding protein 1-like (LOC725609), mRNA	FBgn0032429	CG5446-PA	-1.1713	5.06943	4.43819	0.0351434	0.212739	-	#N/A	GO:0035220	#N/A
gnl|Amel_4.5|GB48746-RA	XM_393670.5	PREDICTED: Apis mellifera esterase E4-like (LOC410187), mRNA	FBgn0031327	CG5397-PA	-1.07969	4.91021	4.43937	0.0351191	0.212739	-	GO:0004772	#N/A	#N/A
gnl|Amel_4.5|GB48652-RA	XM_392364.5	PREDICTED: Apis mellifera uridine diphosphate glucose pyrophosphatase-like (LOC408833), transcript variant 1, mRNA	FBgn0261995	CG42813-PA	-1.05705	5.40842	4.433	0.0352505	0.212889	-	GO:0046872 GO:0016818	#N/A	#N/A
gnl|Amel_4.5|GB55232-RA	XM_001120471.3	PREDICTED: Apis mellifera 3-hydroxyacyl-coA-dehydrogenase 1 (LOC725274), mRNA	FBgn0021765	scu-PA	-1.11999	7.59334	4.43127	0.0352863	0.212988	-	GO:0003857 GO:0003857 GO:0050327 GO:0016229 GO:0004303 GO:0047022 GO:0018454 GO:0047035 GO:0000166	GO:0006637 GO:0008209 GO:0008210 GO:0008202 GO:0006631 GO:0008205	GO:0005739 GO:0005829 GO:0005811 GO:0005811 GO:0005875
gnl|Amel_4.5|GB43132-RA	XM_006570324.1	PREDICTED: Apis mellifera ketohexokinase-like (LOC726522), mRNA	FBgn0036942	CG7328-PA	-1.05086	5.35622	4.41909	0.0355391	0.213867	-	GO:0004454	#N/A	#N/A
gnl|Amel_4.5|GB43824-RA	XM_393044.5	PREDICTED: Apis mellifera transmembrane protein 86A-like (LOC409538), transcript variant X2, mRNA	FBgn0039681	CG7582-PA	-1.49714	1.60212	4.41016	0.0357255	0.214226	-	#N/A	#N/A	GO:0016021
gnl|Amel_4.5|GB53709-RA	XM_395360.4	PREDICTED: Apis mellifera cytochrome P450 315A1, mitochondrial (CYP315A1), transcript variant X2, mRNA	FBgn0003312	sad-PA	-1.45184	3.37734	4.41082	0.0357117	0.214226	-	GO:0009055 GO:0009055 GO:0009055 GO:0009055 GO:0042768 GO:0016705 GO:0020037 GO:0009055	GO:0006697 GO:0007417 GO:0007391 GO:0007494 GO:0008258 GO:0055114 GO:0008045	GO:0016020 GO:0005739 GO:0005739
gnl|Amel_4.5|GB43125-RA	XM_395618.5	PREDICTED: Apis mellifera oligopeptidase A-like (LOC412154), transcript variant X2, mRNA	FBgn0039252	CG11771-PA	-1.09096	5.31493	4.39826	0.0359755	0.215256	-	GO:0004222	GO:0006508	#N/A
gnl|Amel_4.5|GB45653-RA	XM_001121144.2	PREDICTED: Apis mellifera membrane magnesium transporter 1-like (LOC726894), mRNA	FBgn0032732	CG15168-PA	-1.36773	3.2415	4.39796	0.0359819	0.215256	-	#N/A	#N/A	#N/A
gnl|Amel_4.5|GB49157-RA	XM_003251113.2	PREDICTED: Apis mellifera GDP-fucose protein O-fucosyltransferase 1 (O-fut1), mRNA	FBgn0033901	O-fut1-PA	-2.0181	0.305634	4.39307	0.0360853	0.21551	-	GO:0008417 GO:0008417 GO:0008417 GO:0008417 GO:0005112	GO:0006493 GO:0007399 GO:0008593 GO:0016337 GO:0006897 GO:0030163 GO:0045746 GO:0046331	GO:0030173 GO:0005783 GO:0005794 GO:0031410
gnl|Amel_4.5|GB43825-RA	XM_392857.5	PREDICTED: Apis mellifera cathepsin D (cathD), mRNA	FBgn0029093	cathD-PA	-1.08624	7.25786	4.38637	0.0362275	0.216031	-	GO:0004190 GO:0004190	GO:0035071 GO:0048102 GO:0006508 GO:0006915 GO:0045476	GO:0005875
gnl|Amel_4.5|GB44861-RA	XM_006560764.1	PREDICTED: Apis mellifera uncharacterized LOC724356 (LOC724356), transcript variant X2, mRNA	#N/A	#N/A	-2.14771	-0.2456	4.38672	0.0362198	0.216031	-	#N/A	#N/A	#N/A
gnl|Amel_4.5|GB54890-RA	XM_006558177.1	PREDICTED: Apis mellifera kynurenine 3-monooxygenase (cn), transcript variant X1, mRNA	FBgn0000337	cn-PA	-1.50707	3.74614	4.38679	0.0362185	0.216031	-	GO:0004502 GO:0004502	GO:0006727 GO:0006727 GO:0006726 GO:0006569 GO:0048072	#N/A
gnl|Amel_4.5|GB53861-RA	XM_006562744.1	PREDICTED: Apis mellifera mitochondrial tRNA-specific 2-thiouridylase 1 (LOC551812), mRNA	FBgn0040337	CG3021-PA	-1.09026	5.20177	4.38379	0.0362823	0.216249	-	GO:0004808 GO:0016783	GO:0008033	GO:0005737
gnl|Amel_4.5|GB40805-RA	XM_393026.5	PREDICTED: Apis mellifera glucosamine-6-phosphate deaminase (Oscillin), transcript variant X1, mRNA	FBgn0031717	Oscillin-PA	-1.33503	2.911	4.37493	0.0364714	0.21683	-	GO:0004342	GO:0006044	#N/A
gnl|Amel_4.5|GB42581-RA	NM_001270823.1	Apis mellifera cuticular protein 11 (CPR11), mRNA	#N/A	#N/A	-2.14646	-0.286781	4.37548	0.0364596	0.21683	-	#N/A	#N/A	#N/A
gnl|Amel_4.5|GB52694-RA	XM_394993.5	PREDICTED: Apis mellifera proteasome subunit beta type-4-like (LOC411520), mRNA	FBgn0250746	Prosbeta7-PA	-1.08993	8.13051	4.37254	0.0365224	0.216876	-	GO:0004175 GO:0004175 GO:0004298	GO:0006508 GO:0006511 GO:0051603 GO:0009987 GO:0000022 GO:0008283 GO:0007052 GO:0051297 GO:0006974 GO:0022008	GO:0005839 GO:0005839 GO:0005634 GO:0005737
gnl|Amel_4.5|GB49069-RA	XM_394449.3	PREDICTED: Apis mellifera mediator of RNA polymerase II transcription subunit 22 (MED22), mRNA	FBgn0040339	MED22-PA	-1.37707	1.99609	4.36653	0.0366516	0.217354	-	GO:0001104 GO:0001104	GO:0006357 GO:0006357 GO:0007067	GO:0005634 GO:0016592
gnl|Amel_4.5|GB45063-RA	XM_003250843.2	PREDICTED: Apis mellifera LIM/homeobox protein Lhx9-like (LOC726415), mRNA	FBgn0000099	ap-PA	-1.75193	0.637858	4.36432	0.0366991	0.217395	-	GO:0003700 GO:0000977 GO:0008270 GO:0008270	GO:0007559 GO:0045944 GO:0007472 GO:0007481 GO:0007399 GO:0006351 GO:0006351 GO:0007411 GO:0007517 GO:0007479 GO:0045165 GO:0048190 GO:0007451 GO:0007517 GO:0007476 GO:0007450 GO:0007399 GO:0036011 GO:0035218 GO:0048190 GO:0048190 GO:0007526	GO:0005634 GO:0005634 GO:0005634
gnl|Amel_4.5|GB50473-RA	#N/A	#N/A	#N/A	#N/A	-1.5968	0.946881	4.3628	0.036732	0.217395	-	#N/A	#N/A	#N/A
gnl|Amel_4.5|GB54103-RA	XM_001120579.3	PREDICTED: Apis mellifera pallidin-like (LOC724688), mRNA	#N/A	#N/A	-1.24471	3.79496	4.36308	0.0367259	0.217395	-	#N/A	#N/A	#N/A
gnl|Amel_4.5|GB45549-RA	XR_407426.1	PREDICTED: Apis mellifera single-stranded DNA-binding protein, mitochondrial-like (LOC727210), ncRNA	FBgn0010438	mtSSB-PA	-1.02744	6.04952	4.35898	0.0368143	0.217665	-	GO:0003697 GO:0003697 GO:0003697 GO:0003697	GO:0000002 GO:0000002 GO:0006260	GO:0000262 GO:0005739 GO:0005739
gnl|Amel_4.5|GB50661-RA	XM_006559326.1	PREDICTED: Apis mellifera inosine triphosphate pyrophosphatase-like (LOC726205), transcript variant X3, mRNA	FBgn0031663	CG8891-PA	-1.31615	4.42432	4.35561	0.0368872	0.217899	-	GO:0016787	#N/A	#N/A
gnl|Amel_4.5|GB55679-RA	XM_006558223.1	PREDICTED: Apis mellifera b-cell receptor-associated protein 31-like (LOC551768), transcript variant X1, mRNA	FBgn0035165	CG13887-PC	-1.1946	5.20807	4.35459	0.0369093	0.217899	-	#N/A	GO:0006886	GO:0005783 GO:0016021
gnl|Amel_4.5|GB50756-RA	XM_006561100.1	PREDICTED: Apis mellifera d-arabinose 1-dehydrogenase-like (LOC551849), transcript variant X4, mRNA	FBgn0037973	CG18547-PA	-1.16706	3.81589	4.35004	0.037008	0.2181	-	GO:0016491	GO:0055114	#N/A
gnl|Amel_4.5|GB45579-RA	#N/A	#N/A	#N/A	#N/A	-1.73517	0.83881	4.3466	0.0370829	0.218379	-	#N/A	#N/A	#N/A
gnl|Amel_4.5|GB47562-RA	XR_409114.1	PREDICTED: Apis mellifera uncharacterized LOC102656015 (LOC102656015), ncRNA	#N/A	#N/A	-3.40722	-1.20295	4.34501	0.0371176	0.218475	-	#N/A	#N/A	#N/A
gnl|Amel_4.5|GB43127-RA	XM_625071.4	PREDICTED: Apis mellifera RCC1 and BTB domain-containing protein 1-like (LOC552695), transcript variant X2, mRNA	#N/A	#N/A	-1.64173	2.42385	4.34213	0.0371804	0.218649	-	#N/A	#N/A	#N/A
gnl|Amel_4.5|GB51903-RA	XM_006557966.1	PREDICTED: Apis mellifera uncharacterized LOC551850 (LOC551850), transcript variant X2, mRNA	FBgn0030192	CG15307-PA	-2.05854	-0.188602	4.34196	0.0371841	0.218649	-	#N/A	#N/A	#N/A
gnl|Amel_4.5|GB40494-RA	XM_006559523.1	PREDICTED: Apis mellifera spindle and kinetochore-associated protein 1-like (LOC100577722), mRNA	#N/A	#N/A	-4.23074	-1.98422	4.33666	0.0372999	0.218888	-	#N/A	#N/A	#N/A
gnl|Amel_4.5|GB47177-RA	XM_006571966.1	PREDICTED: Apis mellifera uncharacterized LOC100576436 (LOC100576436), mRNA	#N/A	#N/A	-1.46443	2.90978	4.33502	0.0373359	0.218888	-	#N/A	#N/A	#N/A
gnl|Amel_4.5|GB48641-RA	XM_001121664.3	PREDICTED: Apis mellifera 39S ribosomal protein L9, mitochondrial-like (LOC725866), mRNA	FBgn0038319	mRpL9-PA	-1.23574	3.54523	4.33638	0.0373063	0.218888	-	GO:0003735	GO:0006412	GO:0005762
gnl|Amel_4.5|GB53446-RA	XM_006567516.1	PREDICTED: Apis mellifera uncharacterized LOC725336 (LOC725336), transcript variant X40, mRNA	#N/A	#N/A	-1.57386	0.895037	4.33607	0.0373129	0.218888	-	#N/A	#N/A	#N/A
gnl|Amel_4.5|GB55070-RA	XM_003249415.2	PREDICTED: Apis mellifera carbonic anhydrase 2-like (LOC727237), mRNA	FBgn0027843	CAH2-PA	-1.22113	5.69519	4.33525	0.0373309	0.218888	-	GO:0004089 GO:0004089	#N/A	#N/A
gnl|Amel_4.5|GB40268-RA	XM_006557300.1	PREDICTED: Apis mellifera uncharacterized LOC102655859 (LOC102655859), mRNA	#N/A	#N/A	-2.92799	-1.23443	4.3327	0.037387	0.21897	-	#N/A	#N/A	#N/A
gnl|Amel_4.5|GB47304-RA	XM_003250404.2	PREDICTED: Apis mellifera 5-formyltetrahydrofolate cyclo-ligase-like (LOC100577699), mRNA	FBgn0085453	CG34424-PA	-1.11111	6.78884	4.33273	0.0373862	0.21897	-	GO:0005524 GO:0030272	GO:0009396	GO:0005829
gnl|Amel_4.5|GB55571-RA	XM_006568822.1	PREDICTED: Apis mellifera mitochondrial ornithine transporter 1-like (LOC552595), transcript variant X1, mRNA	FBgn0030218	CG1628-PB	-1.09603	4.8949	4.3274	0.0375035	0.219219	-	GO:0000064 GO:0022857 GO:0022857 GO:0000064 GO:0015171	GO:0000066 GO:0003333	GO:0005743 GO:0005740 GO:0005743
gnl|Amel_4.5|GB48983-RA	XM_394216.5	PREDICTED: Apis mellifera RING finger protein 121-like (LOC410740), transcript variant X1, mRNA	FBgn0030873	CG15814-PB	-1.20396	3.06415	4.32207	0.037621	0.21958	-	GO:0008270	#N/A	#N/A
gnl|Amel_4.5|GB45848-RA	XM_006568555.1	PREDICTED: Apis mellifera uncharacterized LOC100578424 (LOC100578424), mRNA	#N/A	#N/A	-1.67231	1.56031	4.31763	0.0377195	0.219749	-	#N/A	#N/A	#N/A
gnl|Amel_4.5|GB55782-RA	XM_623438.3	PREDICTED: Apis mellifera NADH dehydrogenase [ubiquinone] 1 alpha subcomplex subunit 6-like (LOC551042), mRNA	FBgn0033570	CG7712-PA	-1.29241	7.88888	4.31741	0.0377243	0.219749	-	GO:0008137 GO:0003954	GO:0006120	GO:0005747 GO:0005747
gnl|Amel_4.5|GB43523-RA	XM_003250340.2	PREDICTED: Apis mellifera transmembrane protein 170A-like (LOC724896), transcript variant 2, mRNA	FBgn0033550	CG12341-PA	-1.34679	3.16718	4.31586	0.0377587	0.219841	-	#N/A	#N/A	#N/A
gnl|Amel_4.5|GB43465-RA	XM_006559107.1	PREDICTED: Apis mellifera tricalbin-1-like (LOC100578498), transcript variant X2, mRNA	#N/A	#N/A	-1.07625	4.61398	4.31391	0.037802	0.219876	-	#N/A	#N/A	#N/A
gnl|Amel_4.5|GB42503-RA	XM_006572421.1	PREDICTED: Apis mellifera uncharacterized LOC102655303 (LOC102655303), transcript variant X1, mRNA	#N/A	#N/A	-2.86462	-0.455498	4.30707	0.0379542	0.220071	-	#N/A	#N/A	#N/A
gnl|Amel_4.5|GB42801-RA	XM_006561663.1	PREDICTED: Apis mellifera MFS-type transporter C6orf192 homolog (LOC412764), transcript variant X1, mRNA	#N/A	#N/A	-1.26983	6.87422	4.30406	0.0380215	0.220071	-	#N/A	#N/A	#N/A
gnl|Amel_4.5|GB44210-RA	XM_006567277.1	PREDICTED: Apis mellifera contactin-like (LOC725169), mRNA	FBgn0037240	Cont-PA	-1.1527	4.11608	4.30544	0.0379908	0.220071	-	GO:0005488	GO:0007155 GO:0019991 GO:0045197 GO:0019991 GO:0021682 GO:0008366 GO:0060857	GO:0005918 GO:0005918 GO:0005919 GO:0005886
gnl|Amel_4.5|GB46453-RA	XM_006570004.1	PREDICTED: Apis mellifera 39S ribosomal protein L33, mitochondrial-like (LOC726779), mRNA	FBgn0040907	mRpL33-PA	-1.97724	0.104464	4.30675	0.0379613	0.220071	-	GO:0003735	GO:0006412	GO:0005762 GO:0005739
gnl|Amel_4.5|GB47109-RA	XM_624142.4	PREDICTED: Apis mellifera uncharacterized LOC551755 (LOC551755), transcript variant X2, mRNA	FBgn0025712	CG13920-PA	-1.16499	3.98101	4.3089	0.0379135	0.220071	-	#N/A	#N/A	#N/A
gnl|Amel_4.5|GB49875-RA	XM_006565073.1	PREDICTED: Apis mellifera cytochrome P450 6AS11 (CYP6AS11), mRNA	#N/A	#N/A	-1.63039	4.99759	4.30775	0.0379391	0.220071	-	#N/A	#N/A	#N/A
gnl|Amel_4.5|GB51357-RA	XM_006559396.1	PREDICTED: Apis mellifera uncharacterized LOC100577996 (LOC100577996), transcript variant X2, mRNA	#N/A	#N/A	-1.42967	2.19603	4.30432	0.0380156	0.220071	-	#N/A	#N/A	#N/A
gnl|Amel_4.5|GB55107-RA	XM_006572322.1	PREDICTED: Apis mellifera tRNA modification GTPase GTPBP3, mitochondrial-like (LOC725337), transcript variant X1, mRNA	FBgn0039189	CG18528-PA	-1.10899	4.80087	4.30585	0.0379816	0.220071	-	GO:0003924 GO:0005525	GO:0006400 GO:0006184	GO:0005622
gnl|Amel_4.5|GB55219-RA	XM_006558950.1	PREDICTED: Apis mellifera uncharacterized LOC724286 (LOC724286), transcript variant X2, mRNA	FBgn0038420	CG10311-PA	-1.03563	7.11796	4.31137	0.0378585	0.220071	-	#N/A	#N/A	#N/A
gnl|Amel_4.5|GB42911-RA	XM_001121782.3	PREDICTED: Apis mellifera uncharacterized LOC726001 (LOC726001), mRNA	#N/A	#N/A	-4.4135	-2.00688	4.30278	0.0380501	0.220129	-	#N/A	#N/A	#N/A
gnl|Amel_4.5|GB46510-RA	XM_624474.4	PREDICTED: Apis mellifera poly-(ADP-ribose) polymerase (Parp), mRNA	FBgn0010247	Parp-PB	-1.326	2.3783	4.29852	0.0381456	0.220465	-	GO:0003950 GO:0003677 GO:0008270 GO:0051287 GO:0003950 GO:0042393 GO:0042393 GO:0042393 GO:0042393	GO:0006471 GO:0006471 GO:0007000 GO:0051276 GO:0035079 GO:0007552 GO:0006471 GO:0009303 GO:0006355 GO:0006963 GO:0045087 GO:0035080 GO:0035080 GO:0035079 GO:0051457 GO:0007000 GO:0043484	GO:0005634 GO:0005730 GO:0005703 GO:0005700 GO:0005700 GO:0005719 GO:0005703 GO:0005730 GO:0005700 GO:0005730 GO:0005694
gnl|Amel_4.5|GB49537-RA	XM_392346.5	PREDICTED: Apis mellifera DNA mismatch repair protein Msh6 (Msh6), mRNA	FBgn0036486	Msh6-PA	-1.26564	4.94544	4.29472	0.0382308	0.220634	-	GO:0005524 GO:0030983	GO:0006281 GO:0006301 GO:0000710	#N/A
gnl|Amel_4.5|GB54578-RA	XM_624622.3	PREDICTED: Apis mellifera transmembrane protein 43 homolog (LOC552246), transcript variant X2, mRNA	FBgn0035825	CG8111-PA	-1.18744	3.81739	4.29298	0.0382699	0.220752	-	GO:0003674	GO:0008150	GO:0005575
gnl|Amel_4.5|GB43008-RA	XM_006567945.1	PREDICTED: Apis mellifera glucose dehydrogenase [FAD, quinone]-like (LOC102653881), mRNA	#N/A	#N/A	-3.09424	-1.25356	4.29011	0.0383346	0.22091	-	#N/A	#N/A	#N/A
gnl|Amel_4.5|GB45961-RA	XM_006563111.1	PREDICTED: Apis mellifera ankyrin repeat domain-containing protein 39-like (LOC102655068), mRNA	FBgn0031674	CG31919-PB	-1.44515	3.75798	4.28804	0.0383815	0.221072	-	#N/A	#N/A	#N/A
gnl|Amel_4.5|GB40472-RA	XM_006559479.1	PREDICTED: Apis mellifera uncharacterized LOC100576382 (LOC100576382), mRNA	#N/A	#N/A	-1.75693	1.04956	4.28517	0.0384461	0.221337	-	#N/A	#N/A	#N/A
gnl|Amel_4.5|GB49774-RA	#N/A	#N/A	#N/A	#N/A	-1.26538	2.81342	4.28246	0.0385076	0.221583	-	#N/A	#N/A	#N/A
gnl|Amel_4.5|GB43116-RA	XM_623241.4	PREDICTED: Apis mellifera sarcoplasmic calcium-binding protein 1 (Scp1), transcript variant X2, mRNA	FBgn0020908	Scp1-PA	-1.08523	6.26739	4.2815	0.0385294	0.2216	-	GO:0005509 GO:0005509	#N/A	GO:0016529
gnl|Amel_4.5|GB53756-RA	NM_001126244.1	Apis mellifera venom carboxylesterase-6 (Est-6), mRNA	#N/A	#N/A	-2.94178	0.59674	4.28029	0.0385568	0.22165	-	#N/A	#N/A	#N/A
gnl|Amel_4.5|GB49902-RA	XM_006565024.1	PREDICTED: Apis mellifera spermidine synthase (SpdS), transcript variant X3, mRNA	FBgn0037723	SpdS-PA	-1.39561	3.2132	4.27261	0.0387314	0.222546	-	GO:0004766	GO:0008295	GO:0005575
gnl|Amel_4.5|GB54199-RA	#N/A	#N/A	#N/A	#N/A	-2.25367	-0.414927	4.27125	0.0387625	0.222606	-	#N/A	#N/A	#N/A
gnl|Amel_4.5|GB43115-RA	XM_003251489.2	PREDICTED: Apis mellifera U6 snRNA-associated Sm-like protein LSm7 (Lsm7), transcript variant X2, mRNA	FBgn0261068	LSm7-PA	-1.02377	5.14562	4.26806	0.0388352	0.222817	-	#N/A	GO:0000398 GO:0000398 GO:0000398 GO:0022008	GO:0005688 GO:0071011 GO:0071013
gnl|Amel_4.5|GB40297-RA	XM_006557298.1	PREDICTED: Apis mellifera uncharacterized LOC550975 (LOC550975), transcript variant X2, mRNA	#N/A	#N/A	-1.24816	8.70153	4.25499	0.0391351	0.223784	-	#N/A	#N/A	#N/A
gnl|Amel_4.5|GB43808-RA	XM_006562339.1	PREDICTED: Apis mellifera viral IAP-associated factor homolog (LOC100577876), transcript variant X2, mRNA	FBgn0036237	viaf-PA	-1.07044	4.44302	4.25631	0.0391048	0.223784	-	GO:0003674	GO:0043281	GO:0005737
gnl|Amel_4.5|GB48634-RA	XM_006564739.1	PREDICTED: Apis mellifera glutathione peroxidase-like 2 (Gtpx2), transcript variant X3, mRNA	#N/A	#N/A	-1.16592	6.91553	4.25528	0.0391284	0.223784	-	#N/A	#N/A	#N/A
gnl|Amel_4.5|GB53120-RA	XR_407984.1	PREDICTED: Apis mellifera uncharacterized LOC727136 (LOC727136), ncRNA	#N/A	#N/A	-1.11883	6.54649	4.25412	0.0391552	0.223784	-	#N/A	#N/A	#N/A
gnl|Amel_4.5|GB55628-RA	XM_001120246.3	PREDICTED: Apis mellifera RNA-binding EIF1AD-like protein (LOC726428), transcript variant X1, mRNA	FBgn0051957	CG31957-PA	-1.07711	4.79315	4.24688	0.0393226	0.224633	-	GO:0003743	GO:0006413	GO:0005575
gnl|Amel_4.5|GB44054-RA	XM_395538.5	PREDICTED: Apis mellifera DNA replication complex GINS protein PSF1-like (LOC412072), mRNA	FBgn0035194	Psf1-PA	-1.52803	0.934486	4.24532	0.0393586	0.224703	-	GO:0043138	GO:0045750 GO:0022008 GO:0046331	GO:0000811
gnl|Amel_4.5|GB41936-RA	XM_006564445.1	PREDICTED: Apis mellifera probable 2-oxoglutarate dehydrogenase E1 component DHKTD1 homolog, mitochondrial-like (LOC412569), transcript variant X1, mRNA	#N/A	#N/A	-1.37319	2.32996	4.24176	0.0394414	0.224985	-	#N/A	#N/A	#N/A
gnl|Amel_4.5|GB41096-RA	XM_006559893.1	PREDICTED: Apis mellifera putative leucine-rich repeat-containing protein DDB_G0290503-like (LOC102655889), mRNA	#N/A	#N/A	-1.3659	4.70213	4.23836	0.0395204	0.225327	-	#N/A	#N/A	#N/A
gnl|Amel_4.5|GB55643-RA	XM_392760.5	PREDICTED: Apis mellifera ATP synthase subunit O, mitochondrial (Oscp), mRNA	FBgn0016691	Oscp-PA	-1.09107	6.67445	4.23075	0.0396979	0.226121	-	GO:0008553 GO:0008553 GO:0008553 GO:0008553 GO:0046933	GO:0015992 GO:0015986	GO:0005756 GO:0005811 GO:0005811
gnl|Amel_4.5|GB54973-RA	XM_623426.4	PREDICTED: Apis mellifera selT-like protein-like (LOC550992), transcript variant 1, mRNA	FBgn0031670	CG3887-PA	-1.09369	6.16075	4.22667	0.0397934	0.226188	-	GO:0008430	GO:0045454	GO:0005575
gnl|Amel_4.5|GB46166-RA	#N/A	#N/A	#N/A	#N/A	-1.45173	2.65027	4.22252	0.0398908	0.226457	-	#N/A	#N/A	#N/A
gnl|Amel_4.5|GB44033-RA	XM_394987.5	PREDICTED: Apis mellifera ribosomal protein L36A (RpL36A), transcript variant 2, mRNA	FBgn0031980	RpL36A-PA	-1.11745	9.94173	4.22165	0.0399113	0.226464	-	GO:0003735	GO:0006412 GO:0007052 GO:0000022	GO:0022625
gnl|Amel_4.5|GB40084-RA	XM_006560428.1	PREDICTED: Apis mellifera DNA ligase 1-like (LOC102656433), mRNA	#N/A	#N/A	-1.26919	4.15896	4.20875	0.0402159	0.227128	-	#N/A	#N/A	#N/A
gnl|Amel_4.5|GB44578-RA	XM_006567647.1	PREDICTED: Apis mellifera uncharacterized LOC100578463 (LOC100578463), mRNA	#N/A	#N/A	-2.92238	-1.33291	4.21169	0.0401462	0.227128	-	#N/A	#N/A	#N/A
gnl|Amel_4.5|GB47465-RA	XM_006570730.1	PREDICTED: Apis mellifera DNA-directed RNA polymerase III subunit RPC7-like (LOC102655679), mRNA	#N/A	#N/A	-1.07086	6.58128	4.21086	0.0401659	0.227128	-	#N/A	#N/A	#N/A
gnl|Amel_4.5|GB51255-RA	XM_006559403.1	PREDICTED: Apis mellifera uncharacterized LOC100578129 (LOC100578129), mRNA	#N/A	#N/A	-1.18942	3.2764	4.21273	0.0401217	0.227128	-	#N/A	#N/A	#N/A
gnl|Amel_4.5|GB51327-RA	XM_003249439.2	PREDICTED: Apis mellifera uncharacterized LOC100577695 (LOC100577695), transcript variant X1, mRNA	#N/A	#N/A	-4.21	-1.986	4.21176	0.0401446	0.227128	-	#N/A	#N/A	#N/A
gnl|Amel_4.5|GB52833-RA	XM_003250899.2	PREDICTED: Apis mellifera uncharacterized LOC100578668 (LOC100578668), mRNA	#N/A	#N/A	-4.52473	-1.9037	4.21104	0.0401618	0.227128	-	#N/A	#N/A	#N/A
gnl|Amel_4.5|GB40926-RA	XM_392730.5	PREDICTED: Apis mellifera tripartite motif-containing protein 2-like (LOC409206), transcript variant X4, mRNA	FBgn0051265	CG31265-PA	-1.97335	0.0638942	4.20261	0.0403619	0.227403	-	GO:0004252 GO:0004252	GO:0006508 GO:0006508	#N/A
gnl|Amel_4.5|GB44607-RA	XM_003251035.2	PREDICTED: Apis mellifera uncharacterized LOC100578566 (LOC100578566), mRNA	#N/A	#N/A	-1.27249	3.25306	4.2031	0.0403502	0.227403	-	#N/A	#N/A	#N/A
gnl|Amel_4.5|GB48894-RA	XM_006572364.1	PREDICTED: Apis mellifera synaptogyrin protein (synaptogyrin), mRNA	FBgn0033876	synaptogyrin-PA	-1.24493	2.78875	4.20247	0.0403652	0.227403	-	#N/A	GO:0017158 GO:0016079 GO:0022008	GO:0016020
gnl|Amel_4.5|GB49558-RA	XM_006560552.1	PREDICTED: Apis mellifera protein zwilch homolog (LOC102656142), mRNA	#N/A	#N/A	-4.68887	-1.92529	4.20385	0.0403323	0.227403	-	#N/A	#N/A	#N/A
gnl|Amel_4.5|GB48828-RA	XR_412270.1	PREDICTED: Apis mellifera uncharacterized LOC724670 (LOC724670), misc_RNA	FBgn0086129	snama-PA	-1.11567	7.49135	4.19879	0.0404528	0.227788	-	GO:0008270 GO:0003676	GO:0006915 GO:0035736 GO:0022008	GO:0005634
gnl|Amel_4.5|GB46750-RA	XM_001122174.3	PREDICTED: Apis mellifera ribosomal protein S16 (RpS16), mRNA	FBgn0034743	RpS16-PA	-1.16484	9.69258	4.19574	0.0405256	0.228089	-	GO:0003735	GO:0006412 GO:0000022 GO:0007052	GO:0022627 GO:0005811 GO:0005840 GO:0005811
gnl|Amel_4.5|GB42446-RA	#N/A	#N/A	#N/A	#N/A	-4.62908	-1.93075	4.19179	0.0406202	0.228404	-	#N/A	#N/A	#N/A
gnl|Amel_4.5|GB40770-RA	XM_001120613.3	PREDICTED: Apis mellifera dehydrogenase/reductase SDR family member 11-like (LOC724721), transcript variant X1, mRNA	#N/A	#N/A	-1.04423	8.63304	4.18584	0.0407631	0.228773	-	#N/A	#N/A	#N/A
gnl|Amel_4.5|GB51690-RA	XM_006569725.1	PREDICTED: Apis mellifera UPF0551 protein C8orf38 homolog, mitochondrial-like (LOC726383), mRNA	FBgn0030352	CG15738-PA	-2.08183	0.179767	4.18645	0.0407484	0.228773	-	GO:0016740	GO:0009058	GO:0005575
gnl|Amel_4.5|GB54132-RA	XM_006563081.1	PREDICTED: Apis mellifera DNA primase small subunit (DNApol-alpha50), mRNA	FBgn0011762	DNApol-alpha50-PA	-1.42391	1.70262	4.18805	0.0407098	0.228773	-	GO:0003887 GO:0003887 GO:0003887 GO:0003896 GO:0003896	GO:0006260 GO:0006260 GO:0006269 GO:0006260 GO:0006269 GO:0022008	GO:0005658 GO:0005658 GO:0005658 GO:0005658 GO:0005658
gnl|Amel_4.5|GB53005-RA	XM_001120652.3	PREDICTED: Apis mellifera uncharacterized LOC726086 (LOC726086), mRNA	#N/A	#N/A	-1.0647	5.11775	4.17071	0.0411285	0.230168	-	#N/A	#N/A	#N/A
gnl|Amel_4.5|GB41442-RA	XM_006565422.1	PREDICTED: Apis mellifera hsc70-interacting protein 1-like (LOC411171), mRNA	FBgn0029676	HIP-R-PA	-1.04874	5.18976	4.16887	0.0411731	0.230183	-	GO:0031072 GO:0051087	GO:0070389	GO:0043234 GO:0005829
gnl|Amel_4.5|GB48202-RA	XM_001120838.3	PREDICTED: Apis mellifera uncharacterized LOC724939 (LOC724939), mRNA	#N/A	#N/A	-1.68413	0.865479	4.16386	0.0412952	0.230523	-	#N/A	#N/A	#N/A
gnl|Amel_4.5|GB43942-RA	XM_395356.5	PREDICTED: Apis mellifera putative serine protease K12H4.7-like (LOC411889), transcript variant X2, mRNA	FBgn0035726	CG9953-PA	-1.02808	4.96145	4.15774	0.0414447	0.230954	-	GO:0004185 GO:0008236	GO:0006508	#N/A
gnl|Amel_4.5|GB55056-RA	XM_006562030.1	PREDICTED: Apis mellifera spermatogenesis associated 20 (SPATA20), transcript variant X1, mRNA	FBgn0033924	CG8613-PA	-1.47382	3.98992	4.15909	0.0414116	0.230954	-	GO:0004476	GO:0006013	#N/A
gnl|Amel_4.5|GB44749-RA	XM_623503.4	PREDICTED: Apis mellifera ribosomal protein L9 (RpL9), mRNA	FBgn0015756	RpL9-PA	-1.26956	9.53219	4.15344	0.04155	0.231214	-	GO:0003735 GO:0003735 GO:0019843	GO:0006412 GO:0000022 GO:0007052 GO:0051298	GO:0022625 GO:0005840 GO:0005840
gnl|Amel_4.5|GB48781-RA	XM_003251294.2	PREDICTED: Apis mellifera nuclear nucleic acid-binding protein C1D-like (LOC725049), transcript variant X2, mRNA	#N/A	#N/A	-1.22837	5.87649	4.15431	0.0415288	0.231214	-	#N/A	#N/A	#N/A
gnl|Amel_4.5|GB44374-RA	XM_006568363.1	PREDICTED: Apis mellifera magnesium-dependent phosphatase 1-like (LOC102653960), mRNA	#N/A	#N/A	-1.42624	1.73948	4.14986	0.0416379	0.231485	-	#N/A	#N/A	#N/A
gnl|Amel_4.5|GB46508-RA	XM_006570092.1	PREDICTED: Apis mellifera uncharacterized protein KIAA1143 homolog (LOC100577765), mRNA	FBgn0250911	CG42245-PA	-1.21433	4.73829	4.14683	0.0417125	0.23179	-	#N/A	#N/A	#N/A
gnl|Amel_4.5|GB42269-RA	XM_006559994.1	PREDICTED: Apis mellifera dipeptidase 1-like (LOC412926), transcript variant X1, mRNA	#N/A	#N/A	-2.44099	-0.498346	4.14057	0.041867	0.232074	-	#N/A	#N/A	#N/A
gnl|Amel_4.5|GB44704-RA	XM_395902.5	PREDICTED: Apis mellifera flavin reductase-like (LOC412445), mRNA	FBgn0037749	CG9471-PA	-1.05758	6.85042	4.13682	0.0419598	0.232074	-	GO:0003959 GO:0004074 GO:0000166	#N/A	#N/A
gnl|Amel_4.5|GB48859-RA	XM_006568262.1	PREDICTED: Apis mellifera UPF0160 protein MYG1, mitochondrial-like (LOC551296), transcript variant X1, mRNA	FBgn0037652	CG11980-PC	-1.17092	5.13537	4.14076	0.0418624	0.232074	-	GO:0003674	GO:0008150	GO:0005575
gnl|Amel_4.5|GB49170-RA	XM_003251102.2	PREDICTED: Apis mellifera 40S ribosomal protein S15Aa-like (LOC551125), transcript variant 1, mRNA	FBgn0010198	RpS15Aa-PC	-1.14022	8.33973	4.13708	0.0419535	0.232074	-	GO:0003735 GO:0003735	GO:0006412 GO:0007052 GO:0000022	GO:0022627 GO:0005840 GO:0005811 GO:0005840
gnl|Amel_4.5|GB49584-RA	XM_006560588.1	PREDICTED: Apis mellifera acyl-CoA dehydrogenase family member 9, mitochondrial-like (LOC102654465), mRNA	FBgn0086712	Egm-PA	-1.3144	3.56971	4.14196	0.0418328	0.232074	-	GO:0004466 GO:0050660	GO:0001745 GO:0055114 GO:0006979	GO:0005575
gnl|Amel_4.5|GB51046-RA	XM_393701.5	PREDICTED: Apis mellifera probable signal peptidase complex subunit 2-like (LOC410218), mRNA	FBgn0030306	Spase25-PA	-1.15383	3.982	4.13749	0.0419434	0.232074	-	GO:0008233 GO:0008233	GO:0006465	GO:0005787 GO:0016021 GO:0016021
gnl|Amel_4.5|GB51118-RA	XM_001121371.3	PREDICTED: Apis mellifera mitochondrial ribosomal protein S28 (mRpS28), mRNA	FBgn0034361	mRpS28-PA	-1.18252	5.13084	4.13845	0.0419197	0.232074	-	GO:0003735	GO:0006412	GO:0005763
gnl|Amel_4.5|GB53267-RA	XM_001121539.3	PREDICTED: Apis mellifera uncharacterized LOC725727 (LOC725727), mRNA	#N/A	#N/A	-3.30474	-0.919153	4.14282	0.0418114	0.232074	-	#N/A	#N/A	#N/A
gnl|Amel_4.5|GB55062-RA	XM_396842.5	PREDICTED: Apis mellifera mitochondrial ribosomal protein L32 (mRpL32), mRNA	FBgn0039835	mRpL32-PA	-1.0056	5.57529	4.13703	0.0419547	0.232074	-	GO:0003735	GO:0006412	GO:0005762
gnl|Amel_4.5|GB41374-RA	XM_006569944.1	PREDICTED: Apis mellifera uncharacterized LOC102656887 (LOC102656887), mRNA	#N/A	#N/A	-1.85714	0.750143	4.13243	0.042069	0.232468	-	#N/A	#N/A	#N/A
gnl|Amel_4.5|GB54195-RA	XM_006563003.1	PREDICTED: Apis mellifera uncharacterized LOC724846 (LOC724846), transcript variant X1, mRNA	#N/A	#N/A	-1.50673	2.25923	4.13237	0.0420703	0.232468	-	#N/A	#N/A	#N/A
gnl|Amel_4.5|GB41850-RA	XM_006564518.1	PREDICTED: Apis mellifera hemolectin (Hml), transcript variant X1, mRNA	FBgn0029167	Hml-PA	-1.12759	3.84533	4.12932	0.0421462	0.232489	-	GO:0005529 GO:0042803 GO:0008061	GO:0007599 GO:0035006 GO:0042060 GO:0007599 GO:0007155 GO:0006030 GO:0042381	GO:0005576
gnl|Amel_4.5|GB50658-RA	XM_624127.4	PREDICTED: Apis mellifera DNA primase large subunit (DNApol-alpha60), mRNA	FBgn0259676	DNApol-alpha60-PA	-1.34463	2.17207	4.127	0.042204	0.232555	-	GO:0003896 GO:0003887 GO:0003896 GO:0003896 GO:0003896	GO:0006260 GO:0006260 GO:0006261 GO:0006260 GO:0006260 GO:0000084 GO:0001745 GO:0006269	GO:0005658 GO:0005658 GO:0005658 GO:0005658 GO:0005634 GO:0005658
gnl|Amel_4.5|GB45545-RA	XM_393089.5	PREDICTED: Apis mellifera NADH dehydrogenase [ubiquinone] 1 beta subcomplex subunit 9-like (LOC409586), mRNA	FBgn0032511	CG9306-PA	-1.19247	8.00461	4.12364	0.0422879	0.232694	-	GO:0008137 GO:0003954	GO:0006120	GO:0005747 GO:0005747
gnl|Amel_4.5|GB49709-RA	XM_623794.4	PREDICTED: Apis mellifera coiled-coil domain-containing protein 86-like (LOC551400), mRNA	FBgn0031040	CG14210-PA	-1.23264	5.08529	4.12363	0.0422883	0.232694	-	#N/A	GO:0022008	#N/A
gnl|Amel_4.5|GB54553-RA	XM_006561481.1	PREDICTED: Apis mellifera uncharacterized LOC102653762 (LOC102653762), mRNA	#N/A	#N/A	-4.51962	-1.89801	4.12456	0.042265	0.232694	-	#N/A	#N/A	#N/A
gnl|Amel_4.5|GB48540-RA	#N/A	#N/A	#N/A	#N/A	-1.85144	0.778419	4.11958	0.0423897	0.232781	-	#N/A	#N/A	#N/A
gnl|Amel_4.5|GB49369-RA	XM_003250550.2	PREDICTED: Apis mellifera sepiapterin reductase-like (LOC551857), mRNA	#N/A	#N/A	-1.26586	3.99149	4.12017	0.0423747	0.232781	-	#N/A	#N/A	#N/A
gnl|Amel_4.5|GB55581-RA	XM_396615.5	PREDICTED: Apis mellifera membrane-associated progesterone receptor component 2-like (LOC413164), transcript variant 2, mRNA	FBgn0030703	MSBP-PA	-1.08262	7.93707	4.1189	0.0424067	0.232781	-	GO:0020037 GO:0035100	#N/A	GO:0005886 GO:0005886
gnl|Amel_4.5|GB47331-RA	XM_623978.4	PREDICTED: Apis mellifera programmed cell death protein 5-like (LOC551586), mRNA	FBgn0036580	PDCD-5-PA	-1.14669	4.91573	4.11323	0.0425491	0.233044	-	GO:0003677	GO:0006915	#N/A
gnl|Amel_4.5|GB40810-RA	XM_006563238.1	PREDICTED: Apis mellifera transmembrane protein 70 homolog, mitochondrial (LOC725040), mRNA	FBgn0035805	CG7506-PA	-4.83163	-1.50043	4.10939	0.0426457	0.233357	-	GO:0003674	GO:0033615	GO:0032592
gnl|Amel_4.5|GB55191-RA	XM_003249379.2	PREDICTED: Apis mellifera uncharacterized LOC100576289 (LOC100576289), mRNA	#N/A	#N/A	-1.44843	5.08713	4.10231	0.0428247	0.234012	-	#N/A	#N/A	#N/A
gnl|Amel_4.5|GB45727-RA	XM_006570234.1	PREDICTED: Apis mellifera deoxyribonucleoside kinase (dnk), mRNA	FBgn0022338	dnk-PA	-1.16511	3.92868	4.09998	0.0428837	0.234118	-	GO:0019136 GO:0019136 GO:0019136 GO:0019136 GO:0019136 GO:0004797 GO:0005524 GO:0016773 GO:0016301	GO:0006165 GO:0006165 GO:0006165 GO:0016310 GO:0006230 GO:0046939	GO:0005739
gnl|Amel_4.5|GB54282-RA	XM_003250424.2	PREDICTED: Apis mellifera kinetochore protein NDC80 homolog (LOC100578011), mRNA	#N/A	#N/A	-1.43436	2.34885	4.10033	0.0428748	0.234118	-	#N/A	#N/A	#N/A
gnl|Amel_4.5|GB55366-RA	XM_006569001.1	PREDICTED: Apis mellifera uncharacterized LOC725589 (LOC725589), transcript variant X1, mRNA	#N/A	#N/A	-1.43524	1.43513	4.09697	0.0429602	0.234319	-	#N/A	#N/A	#N/A
gnl|Amel_4.5|GB43131-RA	XM_625121.4	PREDICTED: Apis mellifera epidermal retinol dehydrogenase 2-like (LOC552746), transcript variant X4, mRNA	#N/A	#N/A	-1.09001	4.03668	4.09413	0.0430323	0.234468	-	#N/A	#N/A	#N/A
gnl|Amel_4.5|GB45026-RA	XM_006566386.1	PREDICTED: Apis mellifera reactive oxygen species modulator 1-like (LOC727012), mRNA	FBgn0036488	CG6878-PA	-1.09075	6.07039	4.09122	0.0431064	0.234576	-	#N/A	#N/A	#N/A
gnl|Amel_4.5|GB49304-RA	XM_394981.5	PREDICTED: Apis mellifera tubulin, gamma 1 (TUBG1), transcript variant 1, mRNA	FBgn0260639	gammaTub23C-PA	-1.12167	3.68004	4.0871	0.0432117	0.234933	-	GO:0005200 GO:0005200 GO:0005200 GO:0019001 GO:0051011 GO:0005525 GO:0003924	GO:0007017 GO:0007017 GO:0007020 GO:0051258 GO:0006184 GO:0051306 GO:0010457 GO:0007020 GO:0051726 GO:0007020 GO:0007052 GO:0051297 GO:0007067 GO:0051298 GO:0051297	GO:0008275 GO:0005815 GO:0005874 GO:0005815 GO:0045298 GO:0005874 GO:0005874 GO:0008275 GO:0008275 GO:0000930 GO:0000931 GO:0008274 GO:0000930
gnl|Amel_4.5|GB48511-RA	XM_395971.4	PREDICTED: Apis mellifera phospholipase B1, membrane-associated-like (LOC412515), transcript variant X3, mRNA	#N/A	#N/A	-1.34801	2.36201	4.08539	0.0432555	0.235021	-	#N/A	#N/A	#N/A
gnl|Amel_4.5|GB50339-RA	XM_006559856.1	PREDICTED: Apis mellifera uncharacterized LOC100578309 (LOC100578309), transcript variant X2, mRNA	#N/A	#N/A	-1.51037	2.60328	4.08491	0.0432678	0.235021	-	#N/A	#N/A	#N/A
gnl|Amel_4.5|GB43464-RA	XM_623667.4	PREDICTED: Apis mellifera lysosomal Pro-X carboxypeptidase-like (LOC551273), mRNA	FBgn0032864	CG2493-PA	-1.12893	3.39269	4.07822	0.0434395	0.235846	-	GO:0004185	GO:0006508	#N/A
gnl|Amel_4.5|GB43118-RA	XM_001121334.3	PREDICTED: Apis mellifera peptidyl-prolyl cis-trans isomerase-like 4-like (LOC725497), transcript variant X1, mRNA	FBgn0027617	CG5808-PA	-1.03434	6.9807	4.07368	0.0435562	0.236262	-	GO:0003729 GO:0000166 GO:0003676 GO:0003755	GO:0006457 GO:0000398 GO:0022008	GO:0071013 GO:0071011
gnl|Amel_4.5|GB55873-RA	XM_393166.5	PREDICTED: Apis mellifera proteasome inhibitor PI31 subunit-like (LOC409668), transcript variant X2, mRNA	FBgn0033669	CG8979-PA	-1.24069	7.71669	4.07376	0.0435542	0.236262	-	GO:0003674	GO:0006974 GO:0032436 GO:0032436 GO:0008584 GO:0007140 GO:0032436 GO:0032436	GO:0070864
gnl|Amel_4.5|GB55303-RA	XM_006570622.1	PREDICTED: Apis mellifera methylmalonic aciduria and homocystinuria type D homolog, mitochondrial-like (LOC551676), transcript variant X3, mRNA	FBgn0030101	CG12118-PA	-1.0319	6.25541	4.07108	0.0436233	0.23641	-	#N/A	#N/A	#N/A
gnl|Amel_4.5|GB53185-RA	XM_006561939.1	PREDICTED: Apis mellifera GPN-loop GTPase 3-like (LOC552648), mRNA	FBgn0037478	CG2656-PA	-1.33289	2.10561	4.06546	0.0437689	0.236873	-	GO:0017076	GO:0022008	#N/A
gnl|Amel_4.5|GB53410-RA	NM_001134371.1	Apis mellifera nicotinamide riboside kinase (Nrk1), mRNA	FBgn0035436	CG12016-PA	-1.0868	4.27729	4.0642	0.0438016	0.236941	-	#N/A	#N/A	#N/A
gnl|Amel_4.5|GB42168-RA	XM_624067.3	PREDICTED: Apis mellifera receptor expression-enhancing protein 5-like (LOC551678), transcript variant X2, mRNA	FBgn0033906	CG8331-PA	-1.41638	8.28802	4.05125	0.0441385	0.238328	-	#N/A	#N/A	#N/A
gnl|Amel_4.5|GB46602-RA	XM_003249071.2	PREDICTED: Apis mellifera ankyrin repeat domain-containing protein 40-like (LOC100577060), mRNA	#N/A	#N/A	-1.0388	4.35792	4.04658	0.044261	0.238771	-	#N/A	#N/A	#N/A
gnl|Amel_4.5|GB44541-RA	XM_395694.4	PREDICTED: Apis mellifera dipeptidyl peptidase 3-like (LOC412232), transcript variant 1, mRNA	FBgn0037580	DppIII-PC	-1.02226	7.22997	4.04121	0.044402	0.23908	-	GO:0008239	GO:0006508	GO:0016020 GO:0005829
gnl|Amel_4.5|GB46893-RA	XM_006559708.1	PREDICTED: Apis mellifera Arp2/3 protein complex subunit p16 (p16-ARC), mRNA	FBgn0031437	p16-ARC-PA	-1.03106	4.84982	4.03978	0.0444395	0.23908	-	GO:0003779	GO:0030833 GO:0006911 GO:0000902	GO:0005856 GO:0030027
gnl|Amel_4.5|GB41157-RA	XM_003249355.2	PREDICTED: Apis mellifera transmembrane protein C3orf1 homolog (LOC100577982), mRNA	#N/A	#N/A	-1.08285	6.71897	4.03064	0.0446809	0.239253	-	#N/A	#N/A	#N/A
gnl|Amel_4.5|GB42919-RA	XM_006572257.1	PREDICTED: Apis mellifera Fanconi anemia group D2 protein homolog (LOC727180), transcript variant X2, mRNA	FBgn0038827	Fancd2-PA	-1.0619	4.03599	4.03487	0.0445691	0.239253	-	GO:0004672 GO:0005524	GO:0006468	GO:0005575
gnl|Amel_4.5|GB43991-RA	XM_391930.3	PREDICTED: Apis mellifera clusterin-associated protein 1-like (LOC408382), mRNA	FBgn0031196	CG17599-PA	-1.30929	2.43126	4.03219	0.04464	0.239253	-	#N/A	GO:0042384	#N/A
gnl|Amel_4.5|GB44147-RA	XM_396588.5	PREDICTED: Apis mellifera ribosomal protein L15 (RpL15), mRNA	FBgn0028697	RpL15-PA	-1.03138	8.33892	4.03549	0.0445528	0.239253	-	GO:0003735 GO:0003735	GO:0006412	GO:0022625 GO:0005840
gnl|Amel_4.5|GB48329-RA	#N/A	#N/A	#N/A	#N/A	-1.12084	4.7831	4.02785	0.0447549	0.239253	-	#N/A	#N/A	#N/A
gnl|Amel_4.5|GB48523-RA	XM_006564133.1	PREDICTED: Apis mellifera integrator complex subunit 3 homolog (LOC411177), mRNA	#N/A	#N/A	-1.34365	1.98776	4.03176	0.0446515	0.239253	-	#N/A	#N/A	#N/A
gnl|Amel_4.5|GB48552-RA	XM_625020.4	PREDICTED: Apis mellifera mesencephalic astrocyte-derived neurotrophic factor (Manf), mRNA	FBgn0027095	Manf-PA	-1.35693	5.96816	4.03443	0.0445807	0.239253	-	#N/A	GO:0070050 GO:0031175	GO:0005576 GO:0005576
gnl|Amel_4.5|GB49033-RA	XM_397317.5	PREDICTED: Apis mellifera glutamyl-tRNA amidotransferase subunit A (gatA), transcript variant X2, mRNA	FBgn0260779	gatA-PA	-1.2936	2.95775	4.02977	0.044704	0.239253	-	GO:0050567	GO:0030717 GO:0048477	GO:0005739
gnl|Amel_4.5|GB50687-RA	XR_408274.1	PREDICTED: Apis mellifera transcription factor SOX-2-like (LOC408411), transcript variant X4, misc_RNA	#N/A	#N/A	-1.94685	0.178738	4.03016	0.0446937	0.239253	-	#N/A	#N/A	#N/A
gnl|Amel_4.5|GB55078-RA	XM_006559241.1	PREDICTED: Apis mellifera tubulin alpha-2 chain-like (LOC724291), mRNA	#N/A	#N/A	-1.85092	-0.0444824	4.02919	0.0447193	0.239253	-	#N/A	#N/A	#N/A
gnl|Amel_4.5|GB43629-RA	XM_624798.4	PREDICTED: Apis mellifera NADH dehydrogenase [ubiquinone] 1 beta subcomplex subunit 10-like (LOC552424), mRNA	FBgn0021967	Pdsw-PA	-1.06815	5.12471	4.02382	0.044862	0.239684	-	GO:0008137 GO:0008137 GO:0003954	GO:0006120 GO:0006120 GO:0022008	GO:0005747 GO:0005747
gnl|Amel_4.5|GB49116-RA	XM_006558417.1	PREDICTED: Apis mellifera porphobilinogen synthase (Pbgs), transcript variant X1, mRNA	FBgn0036271	Pbgs-PA	-0.973605	5.41441	4.02329	0.0448762	0.239684	-	GO:0004655 GO:0004655 GO:0046872	GO:0033014	#N/A
gnl|Amel_4.5|GB41198-RA	XM_394113.5	PREDICTED: Apis mellifera CDGSH iron-sulfur domain-containing protein 2 homolog (LOC410636), transcript variant X2, mRNA	FBgn0062442	CG1458-PA	-1.24565	6.99887	4.01838	0.045007	0.240167	-	GO:0051537	GO:0008150	GO:0043231
gnl|Amel_4.5|GB55999-RA	XM_392880.5	PREDICTED: Apis mellifera lysosomal alpha-glucosidase-like (LOC409365), mRNA	#N/A	#N/A	-4.31936	-1.88402	4.01725	0.045037	0.240218	-	#N/A	#N/A	#N/A
gnl|Amel_4.5|GB43955-RA	XM_001121539.3	PREDICTED: Apis mellifera uncharacterized LOC725727 (LOC725727), mRNA	#N/A	#N/A	-1.80898	0.379148	4.01587	0.0450738	0.240306	-	#N/A	#N/A	#N/A
gnl|Amel_4.5|GB43514-RA	XM_006564042.1	PREDICTED: Apis mellifera lipase member H-A-like (LOC102654840), mRNA	#N/A	#N/A	-2.47763	-1.06916	4.01286	0.0451544	0.240518	-	#N/A	#N/A	#N/A
gnl|Amel_4.5|GB45256-RA	XM_392998.5	PREDICTED: Apis mellifera uncharacterized LOC409491 (LOC409491), transcript variant X2, mRNA	#N/A	#N/A	-1.10369	4.54379	4.01105	0.045203	0.24056	-	#N/A	#N/A	#N/A
gnl|Amel_4.5|GB43768-RA	XM_001122352.3	PREDICTED: Apis mellifera uncharacterized LOC726628 (LOC726628), mRNA	FBgn0037410	Osi2-PB	-2.28814	-0.235377	4.00897	0.0452588	0.24065	-	GO:0003674	GO:0008150	GO:0005887
gnl|Amel_4.5|GB52103-RA	XM_003250921.2	PREDICTED: Apis mellifera protein spaetzle-like (LOC100578548), transcript variant X1, mRNA	#N/A	#N/A	-2.30821	-0.564848	4.00477	0.0453716	0.241018	-	#N/A	#N/A	#N/A
gnl|Amel_4.5|GB52635-RA	#N/A	#N/A	#N/A	#N/A	-1.56771	0.998886	4.00344	0.0454074	0.241018	-	#N/A	#N/A	#N/A
gnl|Amel_4.5|GB54993-RA	XM_001121832.3	PREDICTED: Apis mellifera UPF0585 protein CG18661-like (LOC726062), transcript variant X1, mRNA	FBgn0040964	CG18661-PA	-1.2685	3.77375	4.00211	0.0454433	0.24108	-	GO:0003674	GO:0008150	GO:0005575
gnl|Amel_4.5|GB48227-RA	XM_006558509.1	PREDICTED: Apis mellifera uncharacterized LOC100577462 (LOC100577462), mRNA	#N/A	#N/A	-1.66144	2.37429	4.00079	0.0454789	0.241161	-	#N/A	#N/A	#N/A
gnl|Amel_4.5|GB47458-RA	XM_001121879.3	PREDICTED: Apis mellifera protein-cysteine N-palmitoyltransferase porcupine (por), mRNA	FBgn0004957	por-PA	-1.94146	0.479751	3.99831	0.0455459	0.241408	-	GO:0016746	GO:0030111 GO:0006497	GO:0005886
gnl|Amel_4.5|GB48027-RA	#N/A	#N/A	#N/A	#N/A	-1.58501	4.6576	3.99472	0.0456431	0.241706	-	#N/A	#N/A	#N/A
gnl|Amel_4.5|GB43809-RA	XM_394510.5	PREDICTED: Apis mellifera viral IAP-associated factor (viaf), mRNA	#N/A	#N/A	-2.02721	-0.266889	3.98844	0.0458134	0.242499	-	#N/A	#N/A	#N/A
gnl|Amel_4.5|GB45437-RA	XM_006570912.1	PREDICTED: Apis mellifera traffic jam (tj), mRNA	FBgn0000964	tj-PB	-1.24696	3.34374	3.98574	0.045887	0.24262	-	GO:0003700 GO:0046982 GO:0003700 GO:0000981 GO:0000981 GO:0043565	GO:0008585 GO:0008584 GO:0006366 GO:0006355 GO:0006351 GO:0006355 GO:0035262 GO:0006355 GO:0010467	GO:0005634 GO:0005634 GO:0005634 GO:0005634
gnl|Amel_4.5|GB55936-RA	#N/A	#N/A	#N/A	#N/A	-1.08375	5.56173	3.98534	0.0458978	0.24262	-	#N/A	#N/A	#N/A
gnl|Amel_4.5|GB45502-RA	XM_006571263.1	PREDICTED: Apis mellifera tyrosine-protein kinase-like otk-like (LOC410685), mRNA	#N/A	#N/A	-4.43734	-1.96051	3.98293	0.0459635	0.242859	-	#N/A	#N/A	#N/A
gnl|Amel_4.5|GB44683-RA	XM_001120695.3	PREDICTED: Apis mellifera uncharacterized LOC726118 (LOC726118), mRNA	FBgn0250838	CG30415-PA	-1.50323	7.18849	3.97865	0.0460804	0.243259	-	#N/A	#N/A	#N/A
gnl|Amel_4.5|GB44220-RA	XM_006567292.1	PREDICTED: Apis mellifera uncharacterized LOC409981 (LOC409981), mRNA	#N/A	#N/A	-1.19595	3.1925	3.97684	0.0461301	0.243413	-	#N/A	#N/A	#N/A
gnl|Amel_4.5|GB42081-RA	XM_001121166.2	PREDICTED: Apis mellifera phosphatidylinositol N-acetylglucosaminyltransferase subunit H-like (LOC725298), transcript variant X1, mRNA	#N/A	#N/A	-1.15279	5.08219	3.96929	0.0463372	0.243961	-	#N/A	#N/A	#N/A
gnl|Amel_4.5|GB49952-RA	XM_006563681.1	PREDICTED: Apis mellifera dynein, axonemal, heavy chain 3 (DNAH3), mRNA	#N/A	#N/A	-1.3682	1.54871	3.96949	0.0463319	0.243961	-	#N/A	#N/A	#N/A
gnl|Amel_4.5|GB53317-RA	XM_006567448.1	PREDICTED: Apis mellifera uncharacterized LOC552674 (LOC552674), mRNA	#N/A	#N/A	-1.1712	4.54637	3.9696	0.0463288	0.243961	-	#N/A	#N/A	#N/A
gnl|Amel_4.5|GB43518-RA	#N/A	#N/A	#N/A	#N/A	-4.63321	-1.88159	3.96481	0.0464609	0.244069	-	#N/A	#N/A	#N/A
gnl|Amel_4.5|GB49436-RA	#N/A	#N/A	#N/A	#N/A	-4.24905	-2.07797	3.96527	0.0464481	0.244069	-	#N/A	#N/A	#N/A
gnl|Amel_4.5|GB49937-RA	XM_397138.5	PREDICTED: Apis mellifera bifunctional ATP-dependent dihydroxyacetone kinase/FAD-AMP lyase (cyclizing)-like (LOC413697), mRNA	#N/A	#N/A	-1.06444	8.09667	3.96573	0.0464355	0.244069	-	#N/A	#N/A	#N/A
gnl|Amel_4.5|GB49458-RA	XM_395316.4	PREDICTED: Apis mellifera probable sulfite oxidase, mitochondrial-like (LOC411849), mRNA	FBgn0030966	CG7280-PA	-1.06195	4.06495	3.9602	0.0465881	0.244412	-	GO:0008482 GO:0008482 GO:0008482 GO:0009055 GO:0030151 GO:0020037	GO:0030163 GO:0006790 GO:0055114	GO:0005758 GO:0005758
gnl|Amel_4.5|GB50728-RA	XM_001120413.3	PREDICTED: Apis mellifera malignant T cell-amplified sequence 1-like (LOC726009), mRNA	FBgn0029833	CG5941-PA	-1.25416	3.47207	3.96075	0.046573	0.244412	-	GO:0003723	#N/A	#N/A
gnl|Amel_4.5|GB51532-RA	XM_006567316.1	PREDICTED: Apis mellifera alkylglycerol monooxygenase-like (LOC413590), mRNA	#N/A	#N/A	-1.42233	2.65422	3.95876	0.0466281	0.244513	-	#N/A	#N/A	#N/A
gnl|Amel_4.5|GB46881-RA	XM_001121988.3	PREDICTED: Apis mellifera COMM domain-containing protein 5-like (LOC726232), transcript variant X1, mRNA	FBgn0067622	LSm-4-PB	-1.54703	0.987276	3.95798	0.0466498	0.244518	-	#N/A	GO:0000381	#N/A
gnl|Amel_4.5|GB53358-RA	XM_006567375.1	PREDICTED: Apis mellifera protein transport protein Sec61 subunit gamma-like (LOC726721), transcript variant X2, mRNA	FBgn0033691	CG8860-PA	-1.35922	5.77299	3.95412	0.0467566	0.244862	-	GO:0008565 GO:0008565 GO:0015450	GO:0006616 GO:0015031 GO:0022008	GO:0005784 GO:0030176
gnl|Amel_4.5|GB55683-RA	XM_624129.4	PREDICTED: Apis mellifera uncharacterized LOC551742 (LOC551742), mRNA	FBgn0010808	l(3)03670-PA	-1.11103	7.1133	3.95278	0.0467939	0.244948	-	#N/A	#N/A	#N/A
gnl|Amel_4.5|GB41094-RA	XM_006559892.1	PREDICTED: Apis mellifera transmembrane and TPR repeat-containing protein 1-like (LOC724655), mRNA	FBgn0038324	CG5038-PA	-2.86273	-1.42516	3.94959	0.0468828	0.245305	-	GO:0016262 GO:0005488	GO:0008150	GO:0017122
gnl|Amel_4.5|GB55530-RA	XM_001121629.3	PREDICTED: Apis mellifera uncharacterized LOC725828 (LOC725828), transcript variant X1, mRNA	#N/A	#N/A	-0.990346	5.15233	3.9414	0.0471115	0.246175	-	#N/A	#N/A	#N/A
gnl|Amel_4.5|GB41567-RA	XR_408826.1	PREDICTED: Apis mellifera lachesin-like (LOC408715), transcript variant X7, misc_RNA	#N/A	#N/A	-4.22651	-2.0798	3.94029	0.0471426	0.246228	-	#N/A	#N/A	#N/A
gnl|Amel_4.5|GB47143-RA	XM_003249187.2	PREDICTED: Apis mellifera lipid storage droplets surface-binding protein 2-like (LOC100578428), mRNA	#N/A	#N/A	-1.32771	2.52238	3.93891	0.0471813	0.246322	-	#N/A	#N/A	#N/A
gnl|Amel_4.5|GB51724-RA	XM_006569723.1	PREDICTED: Apis mellifera sphingomyelin phosphodiesterase 1-like (LOC726315), mRNA	#N/A	#N/A	-4.08434	-2.0969	3.93301	0.0473471	0.24686	-	#N/A	#N/A	#N/A
gnl|Amel_4.5|GB54828-RA	XM_006562541.1	PREDICTED: Apis mellifera uncharacterized LOC408614 (LOC408614), transcript variant X2, mRNA	#N/A	#N/A	-4.08433	-2.0969	3.93326	0.04734	0.24686	-	#N/A	#N/A	#N/A
gnl|Amel_4.5|GB53128-RA	XM_006558676.1	PREDICTED: Apis mellifera transmembrane protein 147-like (LOC408819), mRNA	FBgn0015338	CG5861-PA	-0.970812	5.18555	3.93222	0.0473693	0.246867	-	#N/A	GO:0006911	#N/A
gnl|Amel_4.5|GB50253-RA	XM_006563644.1	PREDICTED: Apis mellifera peptide deformylase, mitochondrial-like (LOC102654737), mRNA	FBgn0051373	CG31373-PA	-0.960963	5.32448	3.91612	0.0478251	0.248695	-	GO:0042586 GO:0005506	#N/A	#N/A
gnl|Amel_4.5|GB44370-RA	XM_003251166.2	PREDICTED: Apis mellifera uncharacterized LOC100578232 (LOC100578232), mRNA	#N/A	#N/A	-1.1522	3.86077	3.91434	0.0478759	0.24874	-	#N/A	#N/A	#N/A
gnl|Amel_4.5|GB49777-RA	XM_394330.5	PREDICTED: Apis mellifera seipin-like (LOC410854), transcript variant 1, mRNA	FBgn0040336	Seipin-PA	-1.07734	4.49414	3.91301	0.0479137	0.248827	-	GO:0003674	GO:0046890 GO:0010883 GO:0046473 GO:0042594 GO:0046890 GO:0046890 GO:0090207 GO:0046890 GO:0046339	GO:0005783
gnl|Amel_4.5|GB48846-RA	XM_395856.5	PREDICTED: Apis mellifera organic cation transporter protein-like (LOC412399), mRNA	FBgn0019952	Orct-PA	-1.09892	3.34771	3.91103	0.0479701	0.248901	-	GO:0015101 GO:0015101	GO:0015695 GO:0006915 GO:0055085	GO:0016021 GO:0016021
gnl|Amel_4.5|GB54428-RA	XM_006559199.1	PREDICTED: Apis mellifera uncharacterized LOC724249 (LOC724249), mRNA	#N/A	#N/A	-1.99423	-0.199264	3.91167	0.0479519	0.248901	-	#N/A	#N/A	#N/A
gnl|Amel_4.5|GB43215-RA	XM_393258.5	PREDICTED: Apis mellifera actin-related protein 13E ortholog (LOC409765), transcript variant X3, mRNA	FBgn0011741	Actr13E-PA	-1.05962	4.34485	3.91023	0.047993	0.248911	-	GO:0005200 GO:0005200	GO:0007010	GO:0005884 GO:0005884
gnl|Amel_4.5|GB41031-RA	XM_006568120.1	PREDICTED: Apis mellifera glutamyl-tRNA(Gln) amidotransferase subunit B, mitochondrial-like (LOC102654365), transcript variant X1, mRNA	FBgn0039153	CG5463-PA	-1.29403	2.31869	3.90801	0.0480566	0.249022	-	GO:0050567 GO:0050567	GO:0006425	GO:0005739 GO:0005739
gnl|Amel_4.5|GB48411-RA	XM_006562813.1	PREDICTED: Apis mellifera recombination repair protein 1 (Rrp1), transcript variant X1, mRNA	FBgn0004584	Rrp1-PB	-1.5117	1.60528	3.90598	0.0481145	0.249123	-	GO:0003906 GO:0008311 GO:0003677 GO:0004519 GO:0003906 GO:0008408	GO:0006281 GO:0006974	GO:0005634 GO:0005622
gnl|Amel_4.5|GB45083-RA	XM_625203.3	PREDICTED: Apis mellifera protein FRG1 homolog (LOC552828), mRNA	FBgn0036964	CG6480-PA	-0.99338	5.02724	3.90351	0.0481853	0.249362	-	GO:0003674	GO:0008150	GO:0005575
gnl|Amel_4.5|GB44600-RA	XM_006567927.1	PREDICTED: Apis mellifera THAP domain-containing protein 4-like (LOC100578382), mRNA	#N/A	#N/A	-1.10094	5.1989	3.89396	0.0484599	0.250454	-	#N/A	#N/A	#N/A
gnl|Amel_4.5|GB41588-RA	XM_001123337.3	PREDICTED: Apis mellifera uncharacterized LOC727631 (LOC727631), mRNA	FBgn0029915	CG14434-PA	-1.81579	1.92734	3.88831	0.0486233	0.251189	-	#N/A	GO:0006796	#N/A
gnl|Amel_4.5|GB40324-RA	#N/A	#N/A	#N/A	#N/A	-4.37511	-1.79702	3.88555	0.0487033	0.251358	-	#N/A	#N/A	#N/A
gnl|Amel_4.5|GB41905-RA	XM_001122061.3	PREDICTED: Apis mellifera protein SCO1 homolog, mitochondrial-like (LOC726314), mRNA	FBgn0262467	Scox-PA	-1.32045	2.95135	3.88567	0.0486999	0.251358	-	GO:0016531 GO:0016531 GO:0004129	GO:0008535 GO:0008535 GO:0006878 GO:0006825 GO:0002168 GO:0007308 GO:0017004 GO:0048477 GO:0060361 GO:0031987	GO:0005743 GO:0005739 GO:0005739
gnl|Amel_4.5|GB46596-RA	XM_003249074.2	PREDICTED: Apis mellifera clusterin-associated protein 1-like (LOC725083), partial mRNA	#N/A	#N/A	-1.26624	2.53249	3.88498	0.0487198	0.251358	-	#N/A	#N/A	#N/A
gnl|Amel_4.5|GB46185-RA	XM_006558296.1	PREDICTED: Apis mellifera x-ray repair cross-complementing protein 5-like (LOC552750), mRNA	#N/A	#N/A	-4.28348	-1.93345	3.88345	0.0487642	0.251367	-	#N/A	#N/A	#N/A
gnl|Amel_4.5|GB55493-RA	XM_393615.5	PREDICTED: Apis mellifera GPI transamidase component PIG-T-like (LOC410132), transcript variant 1, mRNA	FBgn0030035	CG11190-PA	-1.05815	5.18524	3.88011	0.0488613	0.251758	-	#N/A	GO:0016255	GO:0005783 GO:0042765
gnl|Amel_4.5|GB44205-RA	XM_394680.4	PREDICTED: Apis mellifera proteasome subunit beta type-5-like (LOC411206), mRNA	FBgn0029134	Prosbeta5-PB	-1.08015	7.99449	3.87875	0.048901	0.251853	-	GO:0004175 GO:0004175 GO:0004298	GO:0051603 GO:0008283 GO:0007052 GO:0000022 GO:0051297 GO:0022008	GO:0005839
gnl|Amel_4.5|GB43534-RA	XM_006560242.1	PREDICTED: Apis mellifera uncharacterized LOC100576688 (LOC100576688), transcript variant X4, mRNA	#N/A	#N/A	-1.51976	2.26697	3.87791	0.0489255	0.251869	-	#N/A	#N/A	#N/A
gnl|Amel_4.5|GB42043-RA	XM_006564157.1	PREDICTED: Apis mellifera ribosome-releasing factor 2, mitochondrial (LOC408831), mRNA	FBgn0051159	EF-G2-PA	-0.952446	5.15023	3.87642	0.0489688	0.251983	-	GO:0003746 GO:0003924 GO:0005525	GO:0006414	GO:0005739
gnl|Amel_4.5|GB44462-RA	XM_392368.5	PREDICTED: Apis mellifera cytochrome c oxidase subunit Va (Cox5a), mRNA	FBgn0019624	CoVa-PA	-1.07962	5.56548	3.87084	0.0491321	0.252212	-	GO:0004129 GO:0004129 GO:0004129 GO:0004129	GO:0006123 GO:0045787	GO:0005751 GO:0005751 GO:0005743 GO:0005751 GO:0005811 GO:0005811
gnl|Amel_4.5|GB49485-RA	XM_006560656.1	PREDICTED: Apis mellifera probable prolyl-tRNA synthetase, mitochondrial-like (LOC726436), transcript variant X1, mRNA	FBgn0027082	Aats-pro-PA	-1.0163	5.17657	3.87153	0.0491119	0.252212	-	GO:0004827 GO:0004827 GO:0005524 GO:0004820	GO:0006433 GO:0006433 GO:0006426	GO:0005737
gnl|Amel_4.5|GB50689-RA	XM_393912.3	PREDICTED: Apis mellifera L-threonine 3-dehydrogenase (LOC410432), mRNA	FBgn0036997	CG5955-PA	-1.18254	3.07464	3.87036	0.049146	0.252212	-	GO:0003978 GO:0000166 GO:0050662	GO:0044237	#N/A
gnl|Amel_4.5|GB51422-RA	XM_006558644.1	PREDICTED: Apis mellifera WD repeat-containing protein 63-like (LOC409463), mRNA	FBgn0035799	CG14838-PA	-1.12573	6.25635	3.87123	0.0491204	0.252212	-	GO:0042623	GO:0007018	GO:0030286
gnl|Amel_4.5|GB53513-RA	XM_394618.4	PREDICTED: Apis mellifera transcription initiation factor TFIID subunit 11 (Taf11), transcript variant X1, mRNA	FBgn0011291	Taf11-PA	-1.13833	5.63124	3.86888	0.0491893	0.252239	-	GO:0001075 GO:0008134 GO:0008134 GO:0003677	GO:0006355 GO:0006367 GO:0006367	GO:0005669 GO:0005634 GO:0005634 GO:0005669 GO:0005669
gnl|Amel_4.5|GB45434-RA	XM_006570906.1	PREDICTED: Apis mellifera ATP synthase subunit g, mitochondrial-like (LOC726222), mRNA	FBgn0010612	l(2)06225-PA	-1.078	7.60575	3.86501	0.0493029	0.252593	-	GO:0008553 GO:0008553	GO:0015992 GO:0015986	GO:0000276 GO:0005811
gnl|Amel_4.5|GB50534-RA	XM_003249744.2	PREDICTED: Apis mellifera tumor protein p73-like (LOC100577122), transcript variant X1, mRNA	FBgn0039044	p53-PB	-1.143	3.88196	3.86124	0.0494139	0.252733	-	GO:0003677 GO:0003700 GO:0003700 GO:0044212 GO:0005515 GO:0005515 GO:0008134	GO:0042771 GO:0045893 GO:0006915 GO:0042771 GO:0008630 GO:0030330 GO:0006915 GO:0030330 GO:0008219 GO:0009314 GO:0006357 GO:0009314 GO:0042771 GO:0006974 GO:0006915 GO:0008340 GO:0045787 GO:0009411 GO:0042246 GO:0042771 GO:0008340 GO:0006919 GO:0045893 GO:0010212 GO:0008630 GO:0006974 GO:0046533 GO:0007131 GO:0048477 GO:0035234 GO:0042127 GO:0046620	GO:0035327 GO:0005634
gnl|Amel_4.5|GB45731-RA	XM_396465.5	PREDICTED: Apis mellifera NADH dehydrogenase (ubiquinone) 1 alpha subcomplex, 5, 13kDa (Ndufa5), mRNA	FBgn0047038	CG6463-PA	-1.25163	9.44617	3.86049	0.049436	0.252737	-	GO:0008137 GO:0003954	GO:0006120	GO:0005747 GO:0005747
gnl|Amel_4.5|GB46109-RA	XM_001122983.3	PREDICTED: Apis mellifera RING finger protein 17-like (LOC727273), mRNA	#N/A	#N/A	-4.30834	-1.97127	3.85781	0.049515	0.252813	-	#N/A	#N/A	#N/A
gnl|Amel_4.5|GB45720-RA	XM_006570229.1	PREDICTED: Apis mellifera proteasome subunit alpha type-7-1-like (LOC410095), mRNA	FBgn0004066	Pros28.1-PA	-1.03436	8.13919	3.855	0.049598	0.252909	-	GO:0004175 GO:0004175 GO:0004298	GO:0006511 GO:0006508 GO:0006511 GO:0006974	GO:0005839 GO:0000502 GO:0019773 GO:0005875
gnl|Amel_4.5|GB49642-RA	XM_006557333.1	PREDICTED: Apis mellifera DNA-dependent protein kinase catalytic subunit-like (LOC552548), mRNA	#N/A	#N/A	-1.07744	5.36248	3.8381	0.0501002	0.255045	-	#N/A	#N/A	#N/A
gnl|Amel_4.5|GB51656-RA	XM_001120685.3	PREDICTED: Apis mellifera zinc finger HIT domain-containing protein 3-like (LOC724786), mRNA	FBgn0034033	CG8204-PA	-1.19227	5.17951	3.83829	0.0500947	0.255045	-	#N/A	#N/A	#N/A
gnl|Amel_4.5|GB43562-RA	XM_006560246.1	PREDICTED: Apis mellifera uncharacterized LOC724593 (LOC724593), mRNA	FBgn0039338	XNP-PA	-0.981153	6.82339	3.83006	0.0503411	0.255268	-	GO:0003678 GO:0003677 GO:0005524 GO:0004386 GO:0016887	GO:0006351 GO:0007411 GO:0008347 GO:0007399 GO:0006917 GO:0046328 GO:0051276 GO:0070868	GO:0005634 GO:0005700 GO:0000775 GO:0005722
gnl|Amel_4.5|GB46627-RA	XM_006557420.1	PREDICTED: Apis mellifera paraplegin-like (LOC410289), mRNA	FBgn0024992	CG2658-PA	-0.966911	5.68958	3.83013	0.0503391	0.255268	-	GO:0008237 GO:0008237 GO:0016887 GO:0008270 GO:0005524 GO:0004222	GO:0006508 GO:0006508 GO:0030163	GO:0005739 GO:0005739 GO:0016021
gnl|Amel_4.5|GB48970-RA	XM_006565326.1	PREDICTED: Apis mellifera uncharacterized LOC102654566 (LOC102654566), mRNA	#N/A	#N/A	-4.57414	-1.9362	3.83066	0.0503231	0.255268	-	#N/A	#N/A	#N/A
gnl|Amel_4.5|GB52864-RA	XM_001119842.3	PREDICTED: Apis mellifera uncharacterized LOC724114 (LOC724114), transcript variant X1, mRNA	FBgn0029836	CG5928-PC	-1.14467	10.6118	3.83357	0.0502359	0.255268	-	#N/A	#N/A	#N/A
gnl|Amel_4.5|GB55658-RA	XM_006569069.1	PREDICTED: Apis mellifera probable phospholipid-transporting ATPase IA-like (LOC552074), transcript variant X13, mRNA	FBgn0259221	CG42321-PH	-1.05193	5.77507	3.83015	0.0503384	0.255268	-	GO:0015662 GO:0004012 GO:0005524 GO:0000287	GO:0006812 GO:0015914	GO:0016021
gnl|Amel_4.5|GB48038-RA	XM_625282.4	PREDICTED: Apis mellifera uncharacterized LOC552366 (LOC552366), mRNA	#N/A	#N/A	-1.03625	5.54219	3.82489	0.0504966	0.255731	-	#N/A	#N/A	#N/A
gnl|Amel_4.5|GB50594-RA	XM_006561052.1	PREDICTED: Apis mellifera probable N(2),N(2)-dimethylguanosine tRNA methyltransferase-like (LOC412163), mRNA	FBgn0032430	CG6388-PA	-1.19647	4.6939	3.8234	0.0505415	0.255845	-	GO:0004809 GO:0003723	GO:0006400	#N/A
gnl|Amel_4.5|GB40485-RA	XM_003249459.2	PREDICTED: Apis mellifera uncharacterized LOC100576923 (LOC100576923), transcript variant X1, mRNA	#N/A	#N/A	-4.11047	-2.09508	3.81957	0.0506572	0.25599	-	#N/A	#N/A	#N/A
gnl|Amel_4.5|GB41268-RA	XR_120469.2	PREDICTED: Apis mellifera uncharacterized LOC100577484 (LOC100577484), ncRNA	#N/A	#N/A	-4.05124	-2.05252	3.81892	0.050677	0.25599	-	#N/A	#N/A	#N/A
gnl|Amel_4.5|GB48721-RA	XM_006559064.1	PREDICTED: Apis mellifera BTB/POZ domain-containing protein 19-like (LOC412476), transcript variant X2, mRNA	FBgn0031961	CG7102-PA	-1.46305	1.27227	3.81815	0.0507	0.25599	-	#N/A	#N/A	#N/A
gnl|Amel_4.5|GB50480-RA	XM_001120913.3	PREDICTED: Apis mellifera mitochondrial inner membrane protein COX18-like (LOC725011), transcript variant X1, mRNA	FBgn0035960	CG4942-PA	-1.28857	2.2574	3.81696	0.0507362	0.256063	-	#N/A	GO:0008535 GO:0051205	GO:0005743 GO:0016021
gnl|Amel_4.5|GB50131-RA	XM_623884.3	PREDICTED: Apis mellifera phosphatidate phosphatase PPAPDC1A-like (LOC551489), transcript variant X2, mRNA	FBgn0037341	CG12746-PB	-1.075	3.91331	3.81598	0.0507659	0.256103	-	GO:0008195 GO:0008195	GO:0016311	GO:0016020
gnl|Amel_4.5|GB41927-RA	XM_001123157.3	PREDICTED: Apis mellifera nucleosome assembly protein 1-like 4-like (LOC727449), partial mRNA	#N/A	#N/A	-1.34235	5.71101	3.80842	0.0509957	0.256121	-	#N/A	#N/A	#N/A
gnl|Amel_4.5|GB43818-RA	XM_395200.5	PREDICTED: Apis mellifera trimeric intracellular cation channel type B-like (LOC411732), mRNA	FBgn0030745	CG4239-PA	-1.66263	2.52066	3.80999	0.0509476	0.256121	-	GO:0005261	GO:0015672	GO:0016020
gnl|Amel_4.5|GB43920-RA	XM_393262.5	PREDICTED: Apis mellifera EF-hand domain-containing protein KIAA0494-like (LOC409769), transcript variant X6, mRNA	FBgn0034958	CG3907-PB	-1.14406	5.11765	3.80802	0.0510077	0.256121	-	#N/A	#N/A	#N/A
gnl|Amel_4.5|GB46225-RA	NM_001040205.1	Apis mellifera odorant binding protein 16 (Obp16), mRNA	#N/A	#N/A	-1.03801	5.06496	3.81385	0.0508305	0.256121	-	#N/A	#N/A	#N/A
gnl|Amel_4.5|GB49629-RA	XM_006572006.1	PREDICTED: Apis mellifera ubiquitin carboxy-terminal hydrolase (Uch), transcript variant X1, mRNA	FBgn0010288	Uch-PA	-0.984078	4.70328	3.81205	0.0508853	0.256121	-	GO:0004221 GO:0004221 GO:0004221 GO:0004221	GO:0016579 GO:0016579 GO:0006511	GO:0005875
gnl|Amel_4.5|GB50045-RA	XM_006563489.1	PREDICTED: Apis mellifera UPF0704 protein C6orf165 homolog (LOC410601), mRNA	FBgn0034532	CG13436-PA	-1.08082	3.41361	3.81225	0.050879	0.256121	-	#N/A	#N/A	#N/A
gnl|Amel_4.5|GB51665-RA	XM_006569783.1	PREDICTED: Apis mellifera tetraspanin 11 (Tspan11), transcript variant X2, mRNA	FBgn0032074	Tsp29Fa-PA	-1.05211	6.7438	3.80818	0.0510027	0.256121	-	GO:0003674	GO:0008150	GO:0016021 GO:0016021 GO:0016021
gnl|Amel_4.5|GB53770-RA	XM_006560155.1	PREDICTED: Apis mellifera mitochondrial ribosomal protein L51 (mRpL51), mRNA	FBgn0032053	mRpL51-PA	-1.09734	6.18403	3.81497	0.0507964	0.256121	-	GO:0003735 GO:0003735	GO:0006412	GO:0005762 GO:0005762
gnl|Amel_4.5|GB46536-RA	XM_001120885.3	PREDICTED: Apis mellifera torsin-like protein (torp4a), mRNA	FBgn0025615	torp4a-PA	-1.11107	3.51	3.7959	0.0513783	0.257149	-	GO:0005524 GO:0051082 GO:0005524	GO:0006457 GO:0006457 GO:0051085 GO:0048085 GO:0042053 GO:0043104 GO:0040011	GO:0005788 GO:0005788
gnl|Amel_4.5|GB50105-RA	XM_395192.5	PREDICTED: Apis mellifera glycerol-3-phosphate acetyltransferase (LOC411724), transcript variant X4, mRNA	FBgn0027579	CG5508-PA	-1.3621	6.35615	3.79564	0.0513862	0.257149	-	GO:0004366 GO:0004366	GO:0008654 GO:0007009	GO:0005741
gnl|Amel_4.5|GB54055-RA	XM_006562404.1	PREDICTED: Apis mellifera ubiquitin-specific protease 7 (Usp7), mRNA	#N/A	#N/A	-4.62535	-1.62158	3.79646	0.0513611	0.257149	-	#N/A	#N/A	#N/A
gnl|Amel_4.5|GB54528-RA	XM_003249827.2	PREDICTED: Apis mellifera uncharacterized LOC100576471 (LOC100576471), mRNA	#N/A	#N/A	-2.0233	-0.424418	3.7977	0.051323	0.257149	-	#N/A	#N/A	#N/A
gnl|Amel_4.5|GB44686-RA	XM_006567932.1	PREDICTED: Apis mellifera ADP-ribosylation factor-like protein 16-like (LOC726074), mRNA	FBgn0031254	CG13692-PA	-1.57655	2.89853	3.79376	0.051444	0.25722	-	GO:0008060 GO:0005525	GO:0006471 GO:0007264	GO:0005622
gnl|Amel_4.5|GB45015-RA	XM_001119910.3	PREDICTED: Apis mellifera SHC SH2 domain-binding protein 1 homolog B-like (LOC724154), transcript variant X1, mRNA	FBgn0032848	nesd-PB	-1.38412	1.84606	3.79248	0.0514835	0.257308	-	GO:0030246	GO:0007112 GO:0008335	GO:0045169 GO:0045171 GO:0030496 GO:0035324 GO:0035323
gnl|Amel_4.5|GB44039-RA	XM_394487.5	PREDICTED: Apis mellifera malate dehydrogenase, cytoplasmic-like (LOC411014), transcript variant 1, mRNA	FBgn0262782	Mdh1-PA	-1.05365	7.9447	3.78697	0.0516531	0.257899	-	GO:0030060 GO:0030060 GO:0000166	GO:0044262 GO:0006108 GO:0055114 GO:0046331	GO:0005737 GO:0005829 GO:0005811
gnl|Amel_4.5|GB49188-RA	XM_006567971.1	PREDICTED: Apis mellifera intraflagellar transport 80 homolog (Chlamydomonas) (IFT80), transcript variant X1, mRNA	FBgn0032891	Oseg5-PB	-1.44215	1.27755	3.78581	0.0516889	0.257899	-	#N/A	GO:0042384 GO:0042384 GO:0035058	GO:0005575
gnl|Amel_4.5|GB47828-RA	XM_001121384.3	PREDICTED: Apis mellifera high mobility group protein DSP1 (Dsp1), partial mRNA	FBgn0011764	Dsp1-PF	-0.994883	6.42888	3.78174	0.0518148	0.258309	-	GO:0003677 GO:0017025 GO:0008134 GO:0008301	GO:0000122 GO:0043388 GO:0017055 GO:0000122 GO:0032502 GO:0043388 GO:0000122 GO:0007379 GO:0006338 GO:0035218 GO:0008348 GO:0008348	GO:0005634 GO:0005634 GO:0005700
gnl|Amel_4.5|GB41657-RA	XM_006565640.1	PREDICTED: Apis mellifera uncharacterized LOC100576530 (LOC100576530), mRNA	#N/A	#N/A	-1.48599	4.28078	3.78089	0.0518409	0.258314	-	#N/A	#N/A	#N/A
gnl|Amel_4.5|GB51331-RA	XM_392103.4	PREDICTED: Apis mellifera tektin-4-like (LOC408558), mRNA	FBgn0028902	Tektin-A-PA	-1.53399	1.98837	3.7803	0.0518593	0.258314	-	GO:0008017	GO:0007017 GO:0000226	GO:0005875 GO:0005874
gnl|Amel_4.5|GB41525-RA	XM_392423.5	PREDICTED: Apis mellifera 3-ketodihydrosphingosine reductase-like (LOC408892), transcript variant 1, mRNA	FBgn0039304	CG10425-PA	-1.01877	5.0442	3.77443	0.0520417	0.258449	-	GO:0016491 GO:0000166	GO:0008152	#N/A
gnl|Amel_4.5|GB44543-RA	XM_006567635.1	PREDICTED: Apis mellifera DNA polymerase alpha subunit B (DNApol-alpha73), transcript variant X2, mRNA	FBgn0005696	DNApol-alpha73-PC	-1.09818	3.91904	3.77759	0.0519434	0.258449	-	GO:0003887 GO:0003887 GO:0003677	GO:0006261 GO:0006260	GO:0005658 GO:0005658
gnl|Amel_4.5|GB45413-RA	XM_006570881.1	PREDICTED: Apis mellifera GTPase activating Rap/RanGAP domain-like 3 (GARNL3), transcript variant X1, mRNA	#N/A	#N/A	-1.11233	4.73303	3.77571	0.0520019	0.258449	-	#N/A	#N/A	#N/A
gnl|Amel_4.5|GB50489-RA	#N/A	#N/A	#N/A	#N/A	-2.24958	0.801175	3.7738	0.0520613	0.258449	-	#N/A	#N/A	#N/A
gnl|Amel_4.5|GB53478-RA	XM_006567474.1	PREDICTED: Apis mellifera longitudinals lacking protein, isoforms F/I/K/T-like (LOC102654811), mRNA	#N/A	#N/A	-1.92586	0.0310282	3.77696	0.051963	0.258449	-	#N/A	#N/A	#N/A
gnl|Amel_4.5|GB44516-RA	XR_410948.1	PREDICTED: Apis mellifera exostasin 2 (Ext2), transcript variant X2, misc_RNA	FBgn0029175	Ext2-PA	-1.01352	4.92971	3.77051	0.0521638	0.258641	-	GO:0008375 GO:0008375 GO:0015020 GO:0005515 GO:0050508 GO:0050509	GO:0015012 GO:0015014 GO:0008101 GO:0007224 GO:0006024 GO:0016055 GO:0030206 GO:0008101 GO:0007224 GO:0030210 GO:0016055 GO:0006044 GO:0015012	GO:0031227 GO:0005794 GO:0005783
gnl|Amel_4.5|GB44547-RA	XM_003251068.2	PREDICTED: Apis mellifera uncharacterized LOC100578476 (LOC100578476), mRNA	#N/A	#N/A	-4.44797	-2.00206	3.76957	0.052193	0.258641	-	#N/A	#N/A	#N/A
gnl|Amel_4.5|GB48074-RA	XM_006559058.1	PREDICTED: Apis mellifera Bloom syndrome protein homolog (mus309), partial mRNA	FBgn0002906	mus309-PA	-1.22725	2.74327	3.77023	0.0521725	0.258641	-	GO:0004003 GO:0004386 GO:0003678 GO:0005524 GO:0008094 GO:0000739 GO:0000403 GO:0043140 GO:0000739	GO:0006302 GO:0006974 GO:0006302 GO:0000731 GO:0006260 GO:0045003 GO:0032508 GO:0000732 GO:0000724 GO:0006974 GO:0045003 GO:0007131	GO:0005634
gnl|Amel_4.5|GB41208-RA	XM_393560.5	PREDICTED: Apis mellifera CDC45-related protein (CDC45L), transcript variant X2, mRNA	FBgn0026143	CDC45L-PA	-1.16014	3.26502	3.76615	0.0523	0.258669	-	GO:0003677 GO:0003682 GO:0043138	GO:0006260 GO:0006260 GO:0006260 GO:0006277 GO:0006270 GO:0006270 GO:0030261 GO:0045750 GO:0007095 GO:0007095 GO:0022008	GO:0005656 GO:0005737 GO:0005634 GO:0005656 GO:0005656 GO:0005656 GO:0005656
gnl|Amel_4.5|GB46707-RA	XM_395839.5	PREDICTED: Apis mellifera vacuolar protein sorting 25 (Vps25), mRNA	FBgn0022027	Vps25-PA	-0.947342	5.0745	3.76625	0.0522969	0.258669	-	#N/A	GO:0010669 GO:0045199 GO:0050680 GO:0032509 GO:0045199 GO:0010669 GO:0050680 GO:0016197 GO:0008283 GO:0030154 GO:0042981 GO:0016197 GO:0042981 GO:0008283 GO:0008593 GO:0010797 GO:0048803	#N/A
gnl|Amel_4.5|GB51236-RA	XM_006571827.1	PREDICTED: Apis mellifera acyl-CoA Delta(11) desaturase-like (LOC552417), transcript variant X2, mRNA	#N/A	#N/A	-1.33548	2.51671	3.76377	0.0523743	0.258915	-	#N/A	#N/A	#N/A
gnl|Amel_4.5|GB42093-RA	#N/A	#N/A	#N/A	#N/A	-4.04276	-2.10054	3.75949	0.0525087	0.259147	-	#N/A	#N/A	#N/A
gnl|Amel_4.5|GB41664-RA	XM_393116.5	PREDICTED: Apis mellifera group XIIA secretory phospholipase A2-like (LOC409614), transcript variant X1, mRNA	FBgn0036545	GXIVsPLA2-PA	-1.00619	4.425	3.75566	0.052629	0.259524	-	GO:0004623 GO:0005509 GO:0004623	GO:0006644 GO:0016042	GO:0005576 GO:0005576
gnl|Amel_4.5|GB47592-RA	XM_624972.3	PREDICTED: Apis mellifera cyclin-dependent kinase subunit 85A ortholog (LOC552597), transcript variant X2, mRNA	FBgn0037613	Cks85A-PA	-1.24597	2.80566	3.75284	0.0527179	0.259745	-	GO:0016538	GO:0007067 GO:0007067 GO:0000278 GO:0007113	GO:0019005
gnl|Amel_4.5|GB55473-RA	XM_001120955.3	PREDICTED: Apis mellifera transmembrane protein 167 homolog (LOC725059), mRNA	FBgn0040890	ksh-PB	-1.42363	2.94687	3.74855	0.0528534	0.260196	-	GO:0003674	GO:0046907	GO:0005794 GO:0005783
gnl|Amel_4.5|GB52672-RA	XM_001123041.3	PREDICTED: Apis mellifera protein BUD31 homolog (LOC727332), transcript variant X1, mRNA	#N/A	#N/A	-2.65727	-0.840153	3.74761	0.052883	0.260234	-	#N/A	#N/A	#N/A
gnl|Amel_4.5|GB41574-RA	#N/A	#N/A	#N/A	#N/A	-4.49469	-1.94636	3.74424	0.05299	0.260553	-	#N/A	#N/A	#N/A
gnl|Amel_4.5|GB40275-RA	XM_006572492.1	PREDICTED: Apis mellifera uncharacterized LOC102654669 (LOC102654669), mRNA	#N/A	#N/A	-4.43377	-2.00987	3.74022	0.0531175	0.26063	-	#N/A	#N/A	#N/A
gnl|Amel_4.5|GB45172-RA	XM_001120000.3	PREDICTED: Apis mellifera vitamin-K epoxide reductase (Vkor), transcript variant X1, mRNA	FBgn0053544	Vkor-PA	-1.57922	1.75628	3.74092	0.0530951	0.26063	-	GO:0047057 GO:0047057 GO:0047057	GO:0006766	#N/A
gnl|Amel_4.5|GB55416-RA	XM_006568878.1	PREDICTED: Apis mellifera ferritin 3 heavy chain homologue (Fer3HCH), mRNA	FBgn0030449	Fer3HCH-PA	-1.36788	1.51097	3.73953	0.0531393	0.26063	-	GO:0008198 GO:0016491 GO:0008199	GO:0006879 GO:0055114 GO:0006826 GO:0010106	GO:0008043
gnl|Amel_4.5|GB55448-RA	XM_006569124.1	PREDICTED: Apis mellifera uncharacterized LOC412314 (LOC412314), mRNA	#N/A	#N/A	-2.09434	-0.241849	3.73857	0.0531699	0.260669	-	#N/A	#N/A	#N/A
gnl|Amel_4.5|GB50567-RA	XM_001121625.3	PREDICTED: Apis mellifera osiris 9 (Osi9), mRNA	#N/A	#N/A	-4.18004	-1.98778	3.73612	0.053248	0.260728	-	#N/A	#N/A	#N/A
gnl|Amel_4.5|GB55562-RA	#N/A	#N/A	#N/A	#N/A	-4.34442	-2.02014	3.73627	0.0532433	0.260728	-	#N/A	#N/A	#N/A
gnl|Amel_4.5|GB50421-RA	XM_392338.5	PREDICTED: Apis mellifera saposin-related (Sap-r), transcript variant X1, mRNA	FBgn0000416	Sap-r-PA	-1.09564	7.51248	3.72874	0.0534836	0.261557	-	#N/A	GO:0006665 GO:0033227	GO:0005764 GO:0045169
gnl|Amel_4.5|GB54297-RA	XM_001119907.3	PREDICTED: Apis mellifera zinc finger protein RP-8 (Zfrp8), mRNA	FBgn0021875	Zfrp8-PA	-1.06271	4.17572	3.72884	0.0534805	0.261557	-	GO:0003677 GO:0008270	GO:0008283 GO:0048103 GO:0035162	GO:0005634 GO:0005737
gnl|Amel_4.5|GB41084-RA	XM_001120263.3	PREDICTED: Apis mellifera ribosomal protein L38 (RpL38), mRNA	FBgn0040007	RpL38-PA	-1.54783	11.2321	3.72283	0.0536732	0.262067	-	GO:0003735	GO:0006412	GO:0022625 GO:0005840
gnl|Amel_4.5|GB47309-RA	XM_006564438.1	PREDICTED: Apis mellifera uncharacterized LOC727405 (LOC727405), mRNA	FBgn0002873	mud-PH	-1.27111	5.12882	3.72176	0.0537076	0.262067	-	GO:0046872 GO:0004784 GO:0003707 GO:0003700 GO:0005515 GO:0003677	GO:0016319 GO:0016319 GO:0043401 GO:0006355 GO:0055114 GO:0006801 GO:0007058 GO:0055059	GO:0005634 GO:0051233 GO:0005813 GO:0045180 GO:0045179 GO:0005875
gnl|Amel_4.5|GB54234-RA	XM_006564482.1	PREDICTED: Apis mellifera pentatricopeptide repeat-containing protein 1, mitochondrial-like (LOC102655127), mRNA	FBgn0035591	CG4611-PA	-1.49165	1.38681	3.72161	0.0537125	0.262067	-	#N/A	#N/A	#N/A
gnl|Amel_4.5|GB54593-RA	XM_006562341.1	PREDICTED: Apis mellifera adenylate cyclase type 8-like (LOC726262), mRNA	FBgn0024150	Ac78C-PB	-2.40174	-0.193299	3.72135	0.0537209	0.262067	-	GO:0004016 GO:0004016 GO:0004016	GO:0009190 GO:0035556 GO:0009744 GO:0001582 GO:0010353	GO:0016021
gnl|Amel_4.5|GB51628-RA	XM_006571396.1	PREDICTED: Apis mellifera snurportin-1-like (LOC551281), mRNA	FBgn0259199	CG42303-PA	-1.33022	4.37	3.71695	0.0538627	0.262409	-	#N/A	#N/A	#N/A
gnl|Amel_4.5|GB51719-RA	XM_006569828.1	PREDICTED: Apis mellifera ribonuclease Z, mitochondrial (JhI-1), mRNA	FBgn0028426	JhI-1-PB	-1.26851	5.13011	3.71642	0.0538798	0.262409	-	GO:0016891	GO:0006388 GO:0042779 GO:0001558 GO:0042780 GO:0022008 GO:0046331	GO:0005739 GO:0005634
gnl|Amel_4.5|GB52501-RA	XM_003250722.2	PREDICTED: Apis mellifera uncharacterized LOC100577939 (LOC100577939), transcript variant X1, mRNA	#N/A	#N/A	-2.46972	-1.08978	3.71277	0.0539977	0.262766	-	#N/A	#N/A	#N/A
gnl|Amel_4.5|GB46165-RA	XM_006558293.1	PREDICTED: Apis mellifera heartless (htl), transcript variant X1, mRNA	FBgn0010389	htl-PB	-1.15424	5.89806	3.70912	0.0541158	0.26295	-	GO:0005007 GO:0004713 GO:0005007 GO:0005007 GO:0005007 GO:0004713 GO:0005007 GO:0005007 GO:0004713 GO:0005524 GO:0005007	GO:0007417 GO:0007500 GO:0007493 GO:0007507 GO:0008543 GO:0006468 GO:0001710 GO:0008078 GO:0008078 GO:0001710 GO:0001710 GO:0007525 GO:0008347 GO:0007522 GO:0007507 GO:0007417 GO:0007506 GO:0008354 GO:0007509 GO:0008543 GO:0008406 GO:0007280 GO:0008354 GO:0007369 GO:0007509 GO:0007498 GO:0007417 GO:0007517 GO:0007492 GO:0008078 GO:0007507 GO:0006468 GO:0007523 GO:0007507 GO:0007507 GO:0007509 GO:…	GO:0005886 GO:0016021 GO:0016021
gnl|Amel_4.5|GB48407-RA	XM_003250137.2	PREDICTED: Apis mellifera uncharacterized LOC100578341 (LOC100578341), mRNA	#N/A	#N/A	-1.26628	2.786	3.70958	0.054101	0.26295	-	#N/A	#N/A	#N/A
gnl|Amel_4.5|GB51833-RA	XM_006564958.1	PREDICTED: Apis mellifera sodium-dependent nutrient amino acid transporter 1-like (LOC725456), transcript variant X2, mRNA	FBgn0028886	CG15279-PB	-1.01939	4.68693	3.70857	0.0541339	0.26295	-	GO:0005328 GO:0005416 GO:0005326	GO:0006836	GO:0016021
gnl|Amel_4.5|GB48954-RA	#N/A	#N/A	#N/A	#N/A	-1.8792	-0.137487	3.70505	0.0542481	0.262983	-	#N/A	#N/A	#N/A
gnl|Amel_4.5|GB43279-RA	XM_006562582.1	PREDICTED: Apis mellifera acidic leucine-rich nuclear phosphoprotein 32 family member A-like (LOC413280), transcript variant X1, mRNA	FBgn0034282	Mapmodulin-PC	-0.928793	5.69502	3.70188	0.0543513	0.263194	-	GO:0008017 GO:0019212	GO:0007017 GO:0006913	GO:0005875 GO:0005634 GO:0048471 GO:0005783 GO:0005737
gnl|Amel_4.5|GB53247-RA	XM_006561937.1	PREDICTED: Apis mellifera transmembrane emp24 domain-containing protein-like (LOC552602), mRNA	FBgn0029709	CHOp24-PA	-1.20249	6.18314	3.70184	0.0543526	0.263194	-	#N/A	GO:0035220 GO:0070863 GO:0061357 GO:0090263	GO:0030126 GO:0016021
gnl|Amel_4.5|GB40641-RA	XM_006562227.1	PREDICTED: Apis mellifera disks large 1 tumor suppressor protein-like (LOC724292), transcript variant X1, mRNA	#N/A	#N/A	-2.15158	0.0821698	3.69845	0.0544632	0.263429	-	#N/A	#N/A	#N/A
gnl|Amel_4.5|GB45393-RA	XM_397220.5	PREDICTED: Apis mellifera surfeit 1 (Surf1), mRNA	FBgn0029117	Surf1-PA	-0.996337	4.29903	3.69908	0.0544424	0.263429	-	GO:0015232	GO:0008535 GO:0008535 GO:0042331 GO:0007632 GO:0002168 GO:0022008	GO:0005743 GO:0005743 GO:0005743
gnl|Amel_4.5|GB46313-RA	XR_407823.1	PREDICTED: Apis mellifera n-acetylserotonin O-methyltransferase-like protein-like (LOC100578507), transcript variant X1, ncRNA	FBgn0032077	CG9515-PA	-1.29738	1.74755	3.6983	0.0544681	0.263429	-	#N/A	#N/A	GO:0005737
gnl|Amel_4.5|GB54385-RA	XM_006557743.1	PREDICTED: Apis mellifera cation transport regulator-like protein 2-like (LOC727004), mRNA	FBgn0030411	CG2540-PA	-1.13871	3.82467	3.69181	0.0546802	0.264128	-	GO:0003674	GO:0008150	GO:0005575
gnl|Amel_4.5|GB43815-RA	XM_001120599.3	PREDICTED: Apis mellifera 39S ribosomal protein L23, mitochondrial-like (LOC724708), transcript variant X1, mRNA	FBgn0035335	mRpL23-PA	-1.08225	4.18361	3.68839	0.0547926	0.264299	-	GO:0003735 GO:0003735 GO:0000166	GO:0006412 GO:0006412	GO:0005762 GO:0005762
gnl|Amel_4.5|GB48783-RA	XM_006569138.1	PREDICTED: Apis mellifera meiotic nuclear division protein 1 homolog (LOC551820), transcript variant X2, mRNA	#N/A	#N/A	-1.6949	0.845656	3.68694	0.0548402	0.264364	-	#N/A	#N/A	#N/A
gnl|Amel_4.5|GB47665-RA	XM_006558623.1	PREDICTED: Apis mellifera bolA-like protein 2-like (LOC552184), mRNA	FBgn0032234	gny-PA	-1.33249	3.20183	3.68493	0.0549062	0.26455	-	GO:0046527	GO:0006487 GO:0040003	GO:0005789 GO:0005783
gnl|Amel_4.5|GB54071-RA	#N/A	#N/A	#N/A	#N/A	-4.1872	-2.08347	3.6844	0.0549236	0.26455	-	#N/A	#N/A	#N/A
gnl|Amel_4.5|GB49417-RA	XM_001123319.3	PREDICTED: Apis mellifera PITH domain-containing protein GA19395-like (LOC727612), transcript variant X1, mRNA	FBgn0032445	CG6153-PB	-1.06615	4.96145	3.68124	0.0550278	0.264751	-	GO:0003674	GO:0006974	GO:0005575
gnl|Amel_4.5|GB43990-RA	XM_393856.5	PREDICTED: Apis mellifera peptidyl-tRNA hydrolase ICT1, mitochondrial-like (LOC410376), mRNA	FBgn0032261	CG6094-PA	-0.993106	5.12302	3.67763	0.055147	0.264979	-	GO:0003747	GO:0006415	#N/A
gnl|Amel_4.5|GB50570-RA	XM_006560996.1	PREDICTED: Apis mellifera uncharacterized LOC725988 (LOC725988), mRNA	FBgn0037419	Osi12-PA	-1.80619	0.608506	3.67822	0.0551277	0.264979	-	GO:0003674	GO:0008150	GO:0005887
gnl|Amel_4.5|GB54581-RA	XM_006562359.1	PREDICTED: Apis mellifera WD repeat-containing protein WRAP73-like (LOC102656841), mRNA	#N/A	#N/A	-1.143	4.4432	3.67155	0.0553486	0.265732	-	#N/A	#N/A	#N/A
gnl|Amel_4.5|GB54952-RA	XM_006571473.1	PREDICTED: Apis mellifera proteasome subunit alpha type-1-like (LOC552654), mRNA	FBgn0250843	Pros35-PA	-1.37548	8.94358	3.66462	0.0555793	0.266731	-	GO:0004175 GO:0004175 GO:0004298	GO:0006511 GO:0006508 GO:0006511	GO:0005839 GO:0000502 GO:0019773 GO:0005737 GO:0005634 GO:0005875
gnl|Amel_4.5|GB45260-RA	XM_006566669.1	PREDICTED: Apis mellifera vacuolar protein sorting-associated protein 13C-like (LOC727221), mRNA	#N/A	#N/A	-1.07396	4.44405	3.66209	0.0556636	0.267027	-	#N/A	#N/A	#N/A
gnl|Amel_4.5|GB45665-RA	XM_625181.4	PREDICTED: Apis mellifera fidgetin-like protein 1-like (LOC552806), mRNA	FBgn0031519	CG3326-PA	-1.13951	2.89108	3.65801	0.0558003	0.267508	-	GO:0016887 GO:0005524 GO:0008568	GO:0036078 GO:0051013 GO:0000070 GO:0000091	GO:0005813 GO:0005694
gnl|Amel_4.5|GB51588-RA	XM_006571327.1	PREDICTED: Apis mellifera actin-related protein 14D ortholog (LOC409313), transcript variant X3, mRNA	FBgn0011742	Arp14D-PA	-1.1715	5.6668	3.65775	0.055809	0.267508	-	GO:0003779 GO:0005200	GO:0007010 GO:0008064 GO:0007010 GO:0000902	GO:0005884 GO:0005885 GO:0005885 GO:0015629 GO:0005885
gnl|Amel_4.5|GB50627-RA	XM_006572214.1	PREDICTED: Apis mellifera putative fatty acyl-CoA reductase (LOC411983), transcript variant X2, mRNA	FBgn0039620	CG1443-PA	-0.980008	9.31028	3.65561	0.0558808	0.267635	-	GO:0000166 GO:0016620	GO:0055114	#N/A
gnl|Amel_4.5|GB47064-RA	XM_006568475.1	PREDICTED: Apis mellifera zinc finger protein 717-like (LOC100578233), mRNA	FBgn0030004	CG10958-PA	-1.20775	2.53387	3.65464	0.0559131	0.267681	-	GO:0003674	GO:0008150	GO:0005575
gnl|Amel_4.5|GB43756-RA	#N/A	#N/A	#N/A	#N/A	-4.35671	-2.06753	3.64943	0.0560883	0.268303	-	#N/A	#N/A	#N/A
gnl|Amel_4.5|GB55894-RA	XR_412412.1	PREDICTED: Apis mellifera uncharacterized LOC725916 (LOC725916), ncRNA	#N/A	#N/A	-1.66793	1.40985	3.64829	0.0561268	0.268378	-	#N/A	#N/A	#N/A
gnl|Amel_4.5|GB43688-RA	XM_003251768.2	PREDICTED: Apis mellifera uncharacterized LOC100578392 (LOC100578392), mRNA	#N/A	#N/A	-1.90454	1.96501	3.64638	0.0561912	0.26845	-	#N/A	#N/A	#N/A
gnl|Amel_4.5|GB46477-RA	XM_006570011.1	PREDICTED: Apis mellifera putative inositol monophosphatase 3-like (LOC726824), mRNA	FBgn0030465	CG15743-PA	-1.09202	3.95979	3.64477	0.0562454	0.26845	-	GO:0008441	GO:0046854	#N/A
gnl|Amel_4.5|GB54483-RA	XM_003249564.2	PREDICTED: Apis mellifera uncharacterized LOC100577629 (LOC100577629), transcript variant X1, mRNA	FBgn0035539	slow-PA	-0.98816	4.81122	3.64665	0.056182	0.26845	-	GO:0005509	GO:0016203	GO:0005927
gnl|Amel_4.5|GB52235-RA	XM_006558549.1	PREDICTED: Apis mellifera uncharacterized LOC100577809 (LOC100577809), mRNA	#N/A	#N/A	-1.39516	1.49053	3.64059	0.0563871	0.26897	-	#N/A	#N/A	#N/A
gnl|Amel_4.5|GB48056-RA	XM_006568055.1	PREDICTED: Apis mellifera neprilysin 1 (Nep1), transcript variant X2, mRNA	#N/A	#N/A	-1.87129	0.177343	3.6384	0.0564612	0.268998	-	#N/A	#N/A	#N/A
gnl|Amel_4.5|GB54259-RA	XM_393038.5	PREDICTED: Apis mellifera Sirt2 histone deacetylase (Sirt2), transcript variant X5, mRNA	FBgn0038788	Sirt2-PA	-0.980998	5.1835	3.63742	0.0564945	0.269048	-	GO:0017136 GO:0008270 GO:0070403 GO:0017136	GO:0048813 GO:0008340 GO:0006476	#N/A
gnl|Amel_4.5|GB43128-RA	XM_006570345.1	PREDICTED: Apis mellifera RCC1 and BTB domain-containing protein 1-like (LOC408321), transcript variant X3, mRNA	#N/A	#N/A	-1.14468	4.033	3.6346	0.0565902	0.269179	-	#N/A	#N/A	#N/A
gnl|Amel_4.5|GB52549-RA	#N/A	#N/A	#N/A	#N/A	-2.30069	-0.452135	3.63522	0.056569	0.269179	-	#N/A	#N/A	#N/A
gnl|Amel_4.5|GB54691-RA	XM_001121481.3	PREDICTED: Apis mellifera mitochondrial ribosomal protein L35 (mRpL35), mRNA	FBgn0038923	mRpL35-PA	-1.1373	7.26495	3.63327	0.0566353	0.269285	-	GO:0003735 GO:0003735	GO:0006412 GO:0006412	GO:0005762 GO:0005739
gnl|Amel_4.5|GB50509-RA	XM_006561041.1	PREDICTED: Apis mellifera nimrod C2 (NimC2), transcript variant X2, mRNA	#N/A	#N/A	-0.996775	5.02992	3.63208	0.0566761	0.269371	-	#N/A	#N/A	#N/A
gnl|Amel_4.5|GB51867-RA	XM_397252.5	PREDICTED: Apis mellifera ubiquitin C-terminal hydrolase (Uch-L3), mRNA	FBgn0011327	Uch-L3-PA	-0.955698	6.66605	3.63035	0.0567348	0.269541	-	GO:0004175 GO:0004221 GO:0004221 GO:0004175 GO:0004221 GO:0004221 GO:0008242	GO:0016579 GO:0016579 GO:0016579 GO:0006508 GO:0006511 GO:0022008	GO:0005737 GO:0005838 GO:0005838
gnl|Amel_4.5|GB47179-RA	XM_006571960.1	PREDICTED: Apis mellifera uncharacterized LOC102656492 (LOC102656492), mRNA	FBgn0083960	CG34124-PA	-1.23076	4.29881	3.62761	0.0568284	0.269729	-	GO:0003674	GO:0008150	GO:0005575
gnl|Amel_4.5|GB52787-RA	XM_006564922.1	PREDICTED: Apis mellifera uncharacterized LOC408465 (LOC408465), transcript variant X3, mRNA	#N/A	#N/A	-1.15653	3.96853	3.62586	0.0568883	0.269729	-	#N/A	#N/A	#N/A
gnl|Amel_4.5|GB55595-RA	XM_392212.5	PREDICTED: Apis mellifera mitochondrial ribosomal protein L24 (mRpL24), mRNA	FBgn0031651	mRpL24-PA	-0.983008	5.3591	3.62829	0.0568053	0.269729	-	GO:0003735 GO:0003735	GO:0006412 GO:0006412	GO:0005762 GO:0005840
gnl|Amel_4.5|GB45982-RA	XM_006563153.1	PREDICTED: Apis mellifera mutagen-sensitive 308 (mus308), transcript variant X1, mRNA	FBgn0002905	mus308-PA	-1.23174	2.16269	3.62514	0.0569127	0.269736	-	GO:0004386 GO:0003887 GO:0003887 GO:0004386 GO:0004386 GO:0003887 GO:0008026 GO:0003677 GO:0005524	GO:0006281 GO:0006281 GO:0006260 GO:0006289 GO:0006303	#N/A
gnl|Amel_4.5|GB42877-RA	XM_392538.5	PREDICTED: Apis mellifera uncharacterized LOC409009 (LOC409009), transcript variant 1, mRNA	#N/A	#N/A	-1.24101	2.38911	3.62434	0.0569402	0.269759	-	#N/A	#N/A	#N/A
gnl|Amel_4.5|GB47105-RA	XM_006571781.1	PREDICTED: Apis mellifera nucleolar MIF4G domain-containing protein 1-like (LOC100576775), transcript variant X1, mRNA	FBgn0035336	CG9004-PA	-1.09952	3.4408	3.62223	0.0570125	0.269821	-	#N/A	GO:0016070 GO:0022008	GO:0005730
gnl|Amel_4.5|GB47416-RA	XM_006570786.1	PREDICTED: Apis mellifera polyhomeotic-like protein (LOC412117), transcript variant X2, mRNA	#N/A	#N/A	-4.11288	-1.99599	3.62181	0.0570268	0.269821	-	#N/A	#N/A	#N/A
gnl|Amel_4.5|GB51676-RA	XM_006569758.1	PREDICTED: Apis mellifera uncharacterized LOC102656023 (LOC102656023), mRNA	#N/A	#N/A	-4.11285	-1.99599	3.62068	0.0570657	0.269821	-	#N/A	#N/A	#N/A
gnl|Amel_4.5|GB52455-RA	XM_001122673.3	PREDICTED: Apis mellifera uncharacterized LOC726956 (LOC726956), transcript variant X1, mRNA	#N/A	#N/A	-1.02011	4.54273	3.61917	0.0571173	0.269949	-	#N/A	#N/A	#N/A
gnl|Amel_4.5|GB46249-RA	XM_001122957.3	PREDICTED: Apis mellifera non-structural maintenance of chromosomes element 1 homolog (LOC727247), transcript variant X1, mRNA	#N/A	#N/A	-1.53799	2.77482	3.61435	0.0572832	0.270625	-	#N/A	#N/A	#N/A
gnl|Amel_4.5|GB47553-RA	XM_624099.4	PREDICTED: Apis mellifera electron transfer flavoprotein subunit alpha, mitochondrial-like (LOC551710), transcript variant 1, mRNA	FBgn0010516	wal-PA	-0.963577	7.26913	3.61258	0.0573442	0.270663	-	GO:0009055 GO:0009055 GO:0009055 GO:0050660	GO:0007443 GO:0048567 GO:0008258 GO:0007424 GO:0002009 GO:0006119	GO:0017133 GO:0005759 GO:0017133 GO:0005811 GO:0005811
gnl|Amel_4.5|GB48215-RA	XM_624568.4	PREDICTED: Apis mellifera thioredoxin 1-like 3 (Trx1-like3), transcript variant X2, mRNA	FBgn0030734	CG9911-PD	-1.0978	6.86624	3.61326	0.0573205	0.270663	-	GO:0003756	GO:0045454	#N/A
gnl|Amel_4.5|GB54450-RA	XM_006559208.1	PREDICTED: Apis mellifera uncharacterized LOC724647 (LOC724647), mRNA	FBgn0038302	CG4210-PA	-1.08935	4.88488	3.61203	0.0573631	0.270663	-	GO:0008080	#N/A	#N/A
gnl|Amel_4.5|GB41294-RA	XM_001120336.3	PREDICTED: Apis mellifera la-related protein 7-like (LOC724474), mRNA	FBgn0260771	CG42569-PA	-1.07829	6.47746	3.60796	0.0575037	0.270801	-	GO:0000166 GO:0003723	GO:0006396	GO:0030529 GO:0005634
gnl|Amel_4.5|GB42437-RA	#N/A	#N/A	#N/A	#N/A	-4.3825	-2.06568	3.60851	0.0574847	0.270801	-	#N/A	#N/A	#N/A
gnl|Amel_4.5|GB52621-RA	XM_393171.5	PREDICTED: Apis mellifera DNA polymerase epsilon (DNApol-epsilon), mRNA	FBgn0020756	DNApol-epsilon-PA	-1.19277	2.56182	3.60915	0.0574626	0.270801	-	GO:0003887 GO:0008296 GO:0003887 GO:0003887 GO:0003677 GO:0008270 GO:0000166	GO:0006261 GO:0006974 GO:0022008	GO:0005634 GO:0008622 GO:0008622
gnl|Amel_4.5|GB53344-RA	XM_003251018.2	PREDICTED: Apis mellifera uncharacterized LOC100578798 (LOC100578798), transcript variant X1, mRNA	#N/A	#N/A	-4.38248	-2.06568	3.60909	0.0574646	0.270801	-	#N/A	#N/A	#N/A
gnl|Amel_4.5|GB49031-RA	XM_625101.4	PREDICTED: Apis mellifera ribosomal protein S18 (RpS18), mRNA	FBgn0010411	RpS18-PB	-1.11776	8.48144	3.60349	0.0576583	0.271421	-	GO:0003735 GO:0003735 GO:0003735 GO:0003723	GO:0006412 GO:0006412 GO:0006413 GO:0007052 GO:0000022	GO:0022627 GO:0022627 GO:0005840 GO:0005811 GO:0005811
gnl|Amel_4.5|GB49614-RA	XM_001121730.3	PREDICTED: Apis mellifera glutathione S-transferase U1 (GstU1), mRNA	#N/A	#N/A	-1.02082	4.54255	3.6028	0.0576825	0.271427	-	#N/A	#N/A	#N/A
gnl|Amel_4.5|GB49974-RA	XM_006563642.1	PREDICTED: Apis mellifera 3-hydroxyisobutyryl-CoA hydrolase, mitochondrial-like (LOC412796), transcript variant X1, mRNA	FBgn0038326	CG5044-PB	-1.04914	5.78135	3.60141	0.0577307	0.271546	-	GO:0003860	GO:0008152	#N/A
gnl|Amel_4.5|GB45908-RA	XM_003249640.2	PREDICTED: Apis mellifera uncharacterized LOC100576174 (LOC100576174), mRNA	FBgn0036198	crim-PA	-2.07063	0.83295	3.59614	0.057914	0.271656	-	#N/A	GO:0019991 GO:0035151	#N/A
gnl|Amel_4.5|GB50920-RA	XM_001121653.3	PREDICTED: Apis mellifera mitochondrial ribosomal protein L37 (mRpL37), mRNA	FBgn0261380	mRpL37-PB	-0.990311	4.23748	3.59724	0.0578754	0.271656	-	GO:0003735	GO:0006412	GO:0005762
gnl|Amel_4.5|GB52324-RA	NM_001011583.2	Apis mellifera chemosensory protein 3 (CSP3), mRNA	FBgn0011695	PebIII-PA	-0.965737	15.5694	3.59611	0.057915	0.271656	-	#N/A	GO:0007552 GO:0009615	GO:0005576
gnl|Amel_4.5|GB53136-RA	XM_624304.3	PREDICTED: Apis mellifera Caf1-105 protein (Caf1-105), mRNA	FBgn0033526	Caf1-105-PA	-1.67624	1.68029	3.59844	0.0578337	0.271656	-	GO:0003677	GO:0006333 GO:0006334	GO:0005678 GO:0005678
gnl|Amel_4.5|GB55477-RA	XM_624968.4	PREDICTED: Apis mellifera mitochondrial ribosomal protein L19 (mRpL19), mRNA	FBgn0037608	mRpL19-PA	-1.07376	4.06248	3.59714	0.0578791	0.271656	-	GO:0003735 GO:0003735	GO:0006412	GO:0005762
gnl|Amel_4.5|GB42174-RA	XM_006557359.1	PREDICTED: Apis mellifera arrest defective 1 (Ard1), mRNA	#N/A	#N/A	-1.28003	2.28283	3.59524	0.0579453	0.27169	-	#N/A	#N/A	#N/A
gnl|Amel_4.5|GB50925-RA	XM_006566236.1	PREDICTED: Apis mellifera prostaglandin E synthase 2-like (LOC726977), mRNA	FBgn0004465	Su(P)-PA	-0.927295	5.03951	3.59186	0.0580632	0.272027	-	GO:0009055 GO:0015035	GO:0045454	#N/A
gnl|Amel_4.5|GB55866-RA	#N/A	#N/A	#N/A	#N/A	-3.95746	-2.16324	3.59194	0.0580603	0.272027	-	#N/A	#N/A	#N/A
gnl|Amel_4.5|GB52296-RA	#N/A	#N/A	#N/A	#N/A	-3.95751	-2.16324	3.59082	0.0580997	0.272091	-	#N/A	#N/A	#N/A
gnl|Amel_4.5|GB43276-RA	XM_392602.5	PREDICTED: Apis mellifera aminopeptidase N-like (LOC409077), transcript variant X2, mRNA	FBgn0058470	CG40470-PA	-1.09381	4.32813	3.59002	0.0581276	0.272101	-	GO:0008237 GO:0008270	GO:0006508	#N/A
gnl|Amel_4.5|GB43097-RA	XM_006570429.1	PREDICTED: Apis mellifera low affinity cationic amino acid transporter 2-like (LOC410272), transcript variant X4, mRNA	FBgn0031268	cold-PA	-1.22015	2.89981	3.58466	0.0583155	0.272669	-	#N/A	GO:0035151 GO:0019991 GO:0035633 GO:0019991 GO:0060856	GO:0005737
gnl|Amel_4.5|GB40397-RA	XM_006559521.1	PREDICTED: Apis mellifera tRNA (adenine(58)-N(1))-methyltransferase non-catalytic subunit TRM6-like (LOC102655836), mRNA	FBgn0031832	CG9596-PB	-1.02867	4.04416	3.56965	0.0588449	0.273178	-	GO:0003743	GO:0006446 GO:0046331	#N/A
gnl|Amel_4.5|GB40415-RA	XM_003249483.2	PREDICTED: Apis mellifera uncharacterized LOC100577452 (LOC100577452), mRNA	#N/A	#N/A	-1.45371	3.38486	3.57357	0.058706	0.273178	-	#N/A	#N/A	#N/A
gnl|Amel_4.5|GB42580-RA	XM_006561872.1	PREDICTED: Apis mellifera uncharacterized LOC725710 (LOC725710), mRNA	FBgn0261446	CG13377-PA	-0.925963	4.87883	3.56848	0.0588863	0.273178	-	GO:0003858 GO:0003858 GO:0000166	GO:0008152 GO:0042048 GO:0002121 GO:0016319	#N/A
gnl|Amel_4.5|GB43540-RA	XM_006560228.1	PREDICTED: Apis mellifera uncharacterized LOC552071 (LOC552071), mRNA	#N/A	#N/A	-1.12671	7.30579	3.57267	0.0587379	0.273178	-	#N/A	#N/A	#N/A
gnl|Amel_4.5|GB43625-RA	XM_001120040.3	PREDICTED: Apis mellifera RNA methyltransferase-like protein 1-like (LOC724247), mRNA	FBgn0036889	CG14100-PA	-1.26859	5.1765	3.56989	0.0588363	0.273178	-	GO:0008173 GO:0003723	GO:0006396	GO:0005875
gnl|Amel_4.5|GB45340-RA	XM_006570923.1	PREDICTED: Apis mellifera asparagine synthetase (asparagine-synthetase), transcript variant X1, mRNA	FBgn0041607	asparagine-synthetase-PA	-1.11579	3.65983	3.57085	0.0588021	0.273178	-	GO:0004066 GO:0004066	GO:0006529 GO:0006529	#N/A
gnl|Amel_4.5|GB45838-RA	XM_006568563.1	PREDICTED: Apis mellifera OCIA domain-containing protein 1 (asrij), transcript variant X1, mRNA	#N/A	#N/A	-0.968433	5.4275	3.57586	0.0586249	0.273178	-	#N/A	#N/A	#N/A
gnl|Amel_4.5|GB46291-RA	XM_393191.5	PREDICTED: Apis mellifera inositol-1-(or 4-)monophosphatase (LOC409693), mRNA	FBgn0037063	CG9391-PA	-1.03501	5.09249	3.5744	0.0586766	0.273178	-	GO:0008934	GO:0016311 GO:0046854	#N/A
gnl|Amel_4.5|GB46743-RA	XM_625115.4	PREDICTED: Apis mellifera putative S-methyl-5'-thioadenosine phosphorylase-like (LOC552740), mRNA	FBgn0034215	CG4802-PA	-1.11639	4.98946	3.57606	0.058618	0.273178	-	GO:0017061 GO:0017061	GO:0016310 GO:0009116	GO:0005575
gnl|Amel_4.5|GB48933-RA	XM_395864.5	PREDICTED: Apis mellifera methenyltetrahydrofolate synthase domain-containing protein-like (LOC412407), mRNA	FBgn0263594	lost-PA	-1.05018	3.50107	3.57691	0.0585879	0.273178	-	GO:0005524 GO:0030272 GO:0003723	GO:0009396 GO:0008298 GO:0007310 GO:0007310 GO:0000398 GO:0007277 GO:0009952 GO:0009952 GO:0019094 GO:0045451	GO:0071013 GO:0071011 GO:0030529 GO:0005737
gnl|Amel_4.5|GB52530-RA	XM_006572292.1	PREDICTED: Apis mellifera uroporphyrinogen decarboxylase (Updo), mRNA	FBgn0033428	Updo-PB	-0.970994	5.07351	3.57364	0.0587035	0.273178	-	GO:0004853	GO:0006783 GO:0006779 GO:0006779	GO:0005737
gnl|Amel_4.5|GB55441-RA	XM_006568813.1	PREDICTED: Apis mellifera uncharacterized LOC409164 (LOC409164), transcript variant X1, mRNA	FBgn0050053	CG30053-PA	-1.06274	6.33854	3.57687	0.0585895	0.273178	-	#N/A	#N/A	#N/A
gnl|Amel_4.5|GB44001-RA	XM_006567296.1	PREDICTED: Apis mellifera structural maintenance of chromosomes protein 1A pseudogene (LOC724889), mRNA	#N/A	#N/A	-2.55761	-1.1139	3.56012	0.0591834	0.274126	-	#N/A	#N/A	#N/A
gnl|Amel_4.5|GB48842-RA	XM_001121640.3	PREDICTED: Apis mellifera uncharacterized LOC725838 (LOC725838), mRNA	#N/A	#N/A	-1.70561	0.59763	3.5608	0.0591591	0.274126	-	#N/A	#N/A	#N/A
gnl|Amel_4.5|GB48370-RA	XM_396202.5	PREDICTED: Apis mellifera ATP-binding cassette subfamily B, member 7 (ABCB7), transcript variant X2, mRNA	FBgn0035244	ABCB7-PA	-1.26364	3.31673	3.5563	0.05932	0.274524	-	GO:0005215 GO:0042626 GO:0015232 GO:0042626 GO:0005524	GO:0016226 GO:0015886 GO:0055085	GO:0043190 GO:0005743 GO:0016021
gnl|Amel_4.5|GB49526-RA	XM_006560605.1	PREDICTED: Apis mellifera protein transport protein sec31-like (LOC102655838), mRNA	#N/A	#N/A	-1.35022	7.40451	3.54682	0.0596596	0.275088	-	#N/A	#N/A	#N/A
gnl|Amel_4.5|GB50335-RA	XM_001122063.3	PREDICTED: Apis mellifera cytochrome b-c1 complex subunit 6, mitochondrial-like (LOC726316), mRNA	FBgn0260008	Ucrh-PB	-1.22169	5.58539	3.5483	0.0596065	0.275088	-	GO:0008121	GO:0006122	GO:0005750
gnl|Amel_4.5|GB50555-RA	NM_001178023.1	Apis mellifera thioredoxin peroxidase 3 (Tpx-3), transcript variant 2, mRNA	#N/A	#N/A	-0.943527	5.90188	3.54677	0.0596614	0.275088	-	#N/A	#N/A	#N/A
gnl|Amel_4.5|GB52690-RA	XM_006564939.1	PREDICTED: Apis mellifera CDGSH iron-sulfur domain-containing protein 3, mitochondrial-like (LOC102656425), mRNA	FBgn0033100	CG3420-PA	-1.27792	2.03835	3.54669	0.0596645	0.275088	-	GO:0051537	#N/A	GO:0043231
gnl|Amel_4.5|GB48404-RA	XM_624876.4	PREDICTED: Apis mellifera transmembrane and coiled-coil domain-containing protein 1-like (LOC552501), transcript variant X2, mRNA	FBgn0032746	CG10470-PA	-1.19233	5.95111	3.53863	0.059955	0.275991	-	#N/A	#N/A	GO:0016020
gnl|Amel_4.5|GB48790-RA	XM_006569159.1	PREDICTED: Apis mellifera monocarboxylate transporter 9-like (LOC408272), transcript variant X2, mRNA	FBgn0031010	CG8028-PB	-1.05114	3.73541	3.53388	0.060127	0.276332	-	GO:0008028	GO:0055085	GO:0016021
gnl|Amel_4.5|GB50911-RA	XM_006566164.1	PREDICTED: Apis mellifera probable G-protein coupled receptor CG31760-like (LOC100577004), transcript variant X4, mRNA	FBgn0051760	CG31760-PA	-1.15865	2.557	3.53057	0.0602472	0.276567	-	GO:0008066 GO:0004930 GO:0008324	GO:0007214 GO:0055085 GO:0006812	GO:0016021
gnl|Amel_4.5|GB51738-RA	XM_006569781.1	PREDICTED: Apis mellifera trafficking kinesin-binding protein milt (milt), transcript variant X6, mRNA	FBgn0262872	milt-PD	-0.926849	5.93191	3.52516	0.060444	0.27697	-	GO:0019895 GO:0005515	GO:0019896 GO:0019896 GO:0019896 GO:0048311 GO:0019896 GO:0007287 GO:0030382	GO:0005739
gnl|Amel_4.5|GB55280-RA	XM_001122067.3	PREDICTED: Apis mellifera serpin B3-like (LOC726320), mRNA	FBgn0028990	Spn27A-PA	-0.916409	5.59132	3.52199	0.0605597	0.27735	-	GO:0004867 GO:0004867 GO:0004867 GO:0004857	GO:0009611 GO:0035011 GO:0050832 GO:0035009 GO:0045861 GO:0002213 GO:0035009 GO:0035009 GO:0009950 GO:0035009 GO:0008063 GO:0009950 GO:0035006 GO:0035006 GO:0048149	GO:0005576
gnl|Amel_4.5|GB51369-RA	NM_001011605.1	Apis mellifera ultraviolet-sensitive opsin (Uvop), mRNA	FBgn0003249	Rh3-PA	-1.15804	2.87382	3.5211	0.0605924	0.277392	-	GO:0008020 GO:0008020 GO:0008020 GO:0008020 GO:0004930 GO:0008020	GO:0007604 GO:0007604 GO:0007604 GO:0009589 GO:0007602 GO:0007604 GO:0007186 GO:0016039 GO:0007186 GO:0007601	GO:0016021 GO:0016021 GO:0016021
gnl|Amel_4.5|GB48270-RA	XM_003249275.2	PREDICTED: Apis mellifera uncharacterized LOC100577045 (LOC100577045), transcript variant X1, mRNA	#N/A	#N/A	-1.65124	1.55787	3.51665	0.0607552	0.277708	-	#N/A	#N/A	#N/A
gnl|Amel_4.5|GB51591-RA	XM_623115.4	PREDICTED: Apis mellifera 3-hydroxy-3-methylglutaryl-coenzyme A reductase (Hmgcr), transcript variant X3, mRNA	FBgn0001205	Hmgcr-PA	-1.02066	4.49914	3.51707	0.0607398	0.277708	-	#N/A	#N/A	#N/A
gnl|Amel_4.5|GB55590-RA	XM_394313.5	PREDICTED: Apis mellifera microsomal gluathione S-transferase 1 (GST-mic1), transcript variant 1, mRNA	FBgn0025814	Mgstl-PA	-1.05737	8.06753	3.51691	0.0607455	0.277708	-	GO:0004364 GO:0004364 GO:0004364 GO:0004364	#N/A	GO:0005792 GO:0005792 GO:0005741 GO:0005811
gnl|Amel_4.5|GB55194-RA	XR_408104.1	PREDICTED: Apis mellifera uncharacterized LOC102656195 (LOC102656195), transcript variant X3, ncRNA	#N/A	#N/A	-2.80195	-1.44941	3.51553	0.0607961	0.277788	-	#N/A	#N/A	#N/A
gnl|Amel_4.5|GB42663-RA	NM_001172403.1	Apis mellifera cytochrome c oxidase subunit VIb polypeptide 1 (Cox6b1), mRNA	FBgn0031066	CG14235-PA	-0.977492	7.29166	3.51404	0.0608509	0.27783	-	GO:0004129	GO:0022008	GO:0005751
[truncated: 10,135 more rows]

## Sheet: Supp 1B
Supplementary Table 1B: Primers and associated references for qRT-PCR
	Forward	Reverse	Reference/Accession
[truncated: 14 more rows]

## Sheet: Supp 1C
Supplementary Table 1C: average ct values for confirmation of viral loads.
	control	treatment
BQCV	34.75	35.4344
CBPV	33.7206	Undetermined
DWV	37.3308	Undetermined
IAPV	36.1381	22.7696

## Sheet: Supp 1D
Supplementary Table 1D: read counts for viruses found in the RNA-seq data
[truncated: 12 more rows]

[truncated: 6 more sheets: Supp 1E, Supp 1F, Supp 1G, Supp 1H, Supp 1I, Supp 1J]
